# Supplementary material for: Reducing OGT and O-GlcNAcylation enhance the anticancer effects of oxaliplatin in SW620 metastatic colorectal cancer cells
Source: PLoS One. 2026 Feb 10;21(2):e0341971. doi: 10.1371/journal.pone.0341971 (PMC12890163; doi:10.1371/journal.pone.0341971)
Supplement: S3 Data — (XLSX) [file pone.0341971.s003.xlsx]

## Sheet: Note
Four groups including (1) siScramble (siSC), (2) siSC+OXA, (3) siOGT, and (4) siOGT+OXA in three biological replicates, resulting in a total of 12 LC-MS/MS runs, were run into LC-MS/MS and 4,002 protyeins were obtained (Sheet: Raw).
A total of 3,907 proteins among all samples were identified and their relative protein expressions were analyzed (Sheet: refined proteins and quantified proteins)
Atatistical analysis (One-way ANOVA) showed that 1,266 proteins were significantly different at least one among all groups (Sheet: significant proteins).

## Sheet: raw
Protein Group	Protein ID	Accession	-10lgP	Coverage (%)	Coverage (%) SC-1	Coverage (%) SC-2	Coverage (%) SC-3	Coverage (%) SC_OXA-1	Coverage (%) SC_OXA-2	Coverage (%) SC_OXA-3	Coverage (%) siOGT-1	Coverage (%) siOGT-2	Coverage (%) siOGT-3	Coverage (%) siOGT_OXA-1	Coverage (%) siOGT_OXA-2	Coverage (%) siOGT_OXA-3	Area SC-1	Area SC-2	Area SC-3	Area SC_OXA-1	Area SC_OXA-2	Area SC_OXA-3	Area siOGT-1	Area siOGT-2	Area siOGT-3	Area siOGT_OXA-1	Area siOGT_OXA-2	Area siOGT_OXA-3	#Peptides	#Unique	#Spec SC-1	#Spec SC-2	#Spec SC-3	#Spec SC_OXA-1	#Spec SC_OXA-2	#Spec SC_OXA-3	#Spec siOGT-1	#Spec siOGT-2	#Spec siOGT-3	#Spec siOGT_OXA-1	#Spec siOGT_OXA-2	#Spec siOGT_OXA-3	PTM	Avg. Mass	Description
22	98	Q15149|PLEC_HUMAN	658.18	42	29	21	28	20	22	28	34	32	28	29	30	31	274450	266580	311410	196040	201800	249450	467030	422650	387780	299590	287460	420500	155	151	238	186	237	167	192	236	323	303	252	253	264	313	Carbamidomethylation; Acetylation (N-term)	531796	Plectin OS=Homo sapiens OX=9606 GN=PLEC PE=1 SV=3
46	234	Q09666|AHNK_HUMAN	647.26	39	9	4	6	14	16	28	17	12	12	26	26	32	41826	10041	42419	103990	131120	271660	132860	76273	62886	303030	278230	498640	151	151	67	20	55	124	148	254	147	95	86	237	248	377	Carbamidomethylation; Oxidation (M); Acetylation (N-term)	629114	Neuroblast differentiation-associated protein AHNAK OS=Homo sapiens OX=9606 GN=AHNAK PE=1 SV=2
19	140	P21333|FLNA_HUMAN	635.37	53	42	31	40	35	37	45	44	42	35	43	47	43	553540	456250	654130	456990	519480	525590	713570	759240	549340	1004200	672850	678110	96	91	295	206	292	234	248	307	332	298	260	302	336	287	Carbamidomethylation; Oxidation (M); Acetylation (N-term)	280737	Filamin-A OS=Homo sapiens OX=9606 GN=FLNA PE=1 SV=4
16	96	P35579|MYH9_HUMAN	625.84	59	51	44	47	46	47	45	49	50	49	50	50	49	603470	703410	648730	659460	761350	628410	935970	761100	735070	772060	717500	717360	109	97	314	267	303	261	292	302	337	310	294	334	330	329	Carbamidomethylation; Oxidation (M); Acetylation (N-term)	226530	Myosin-9 OS=Homo sapiens OX=9606 GN=MYH9 PE=1 SV=4
48	63	Q13813|SPTN1_HUMAN	598.27	54	25	24	28	31	35	41	32	32	30	43	43	44	76966	163240	127070	236020	284080	263990	137150	154600	181990	301200	250600	279560	101	101	84	101	110	146	192	202	119	124	120	220	197	202	Carbamidomethylation; Oxidation (M); Acetylation (N-term)	284538	Spectrin alpha chain non-erythrocytic 1 OS=Homo sapiens OX=9606 GN=SPTAN1 PE=1 SV=3
4	20	P10809|CH60_HUMAN	592.89	75	66	66	73	63	68	71	65	71	66	70	70	69	1769700	1850400	2344100	2277000	2390400	3457400	2496100	2018800	1998000	3147800	3296000	4832500	41	41	361	362	457	510	518	606	466	434	412	601	584	763	Carbamidomethylation; Oxidation (M); Acetylation (N-term)	61055	60 kDa heat shock protein mitochondrial OS=Homo sapiens OX=9606 GN=HSPD1 PE=1 SV=2
57	171	P49327|FAS_HUMAN	568.89	51	35	33	44	25	26	22	41	43	41	26	27	25	320690	459630	430000	95721	94212	76902	385570	489260	529000	91384	88301	61952	82	82	197	189	215	74	76	77	209	248	219	77	81	62	Carbamidomethylation; Oxidation (M); Acetylation (N-term)	273424	Fatty acid synthase OS=Homo sapiens OX=9606 GN=FASN PE=1 SV=3
70	141	O75369|FLNB_HUMAN	567.77	47	21	15	19	25	26	31	37	37	26	40	44	39	63879	46150	62852	92496	111400	108010	192950	144920	113510	206690	220830	202660	78	72	76	54	72	93	108	127	169	134	107	181	200	166	Carbamidomethylation; Oxidation (M); Acetylation (N-term)	278162	Filamin-B OS=Homo sapiens OX=9606 GN=FLNB PE=1 SV=2
36	24	O43707|ACTN4_HUMAN	566.21	68	53	54	59	54	54	58	57	60	57	59	59	61	356670	240560	342350	210880	228360	276730	463460	371060	313600	346680	384420	346390	56	36	181	176	209	157	170	171	235	218	200	197	205	184	Carbamidomethylation; Oxidation (M); Acetylation (N-term)	104854	Alpha-actinin-4 OS=Homo sapiens OX=9606 GN=ACTN4 PE=1 SV=2
59	78	O75643|U520_HUMAN	565.04	54	23	32	27	32	33	36	29	30	32	40	43	50	86801	163250	139330	208140	199280	209860	142440	148160	152210	196300	187730	244000	88	88	87	129	123	132	166	172	102	135	127	155	156	200	Carbamidomethylation; Oxidation (M); Acetylation (N-term)	244505	U5 small nuclear ribonucleoprotein 200 kDa helicase OS=Homo sapiens OX=9606 GN=SNRNP200 PE=1 SV=2
18	119	P11142|HSP7C_HUMAN	560.23	60	54	43	48	43	42	45	56	52	46	43	45	46	1028100	576130	851550	576450	633590	681240	1061000	931050	808690	755090	725900	876090	37	26	377	242	344	249	238	242	350	321	303	264	279	303	Carbamidomethylation; Oxidation (M); Acetylation (N-term)	70898	Heat shock cognate 71 kDa protein OS=Homo sapiens OX=9606 GN=HSPA8 PE=1 SV=1
31	58	P13639|EF2_HUMAN	559.54	64	47	54	56	51	49	55	55	57	55	55	57	53	567510	945900	928740	510210	554900	528670	880080	1020100	1013700	606300	579940	518010	46	46	227	236	245	162	157	173	228	249	260	182	197	162	Carbamidomethylation; Oxidation (M); Acetylation (N-term)	95338	Elongation factor 2 OS=Homo sapiens OX=9606 GN=EEF2 PE=1 SV=4
41	111	Q00610|CLH1_HUMAN	558.37	49	33	30	36	36	39	40	36	36	35	36	41	37	187610	243180	228280	224060	255210	270540	199940	179020	175540	185170	191110	181430	67	54	170	150	170	179	181	209	161	158	158	151	178	160	Carbamidomethylation; Oxidation (M); Acetylation (N-term)	191613	Clathrin heavy chain 1 OS=Homo sapiens OX=9606 GN=CLTC PE=1 SV=5
20	8	P14618|KPYM_HUMAN	553.22	81	80	74	79	69	70	71	78	76	78	72	74	73	1414700	1600800	1442300	1105300	1113000	1044600	1632100	1712600	1642400	1258700	1199800	1004900	43	43	280	276	289	210	203	233	335	288	302	251	250	229	Carbamidomethylation; Oxidation (M); Acetylation (N-term)	57937	Pyruvate kinase PKM OS=Homo sapiens OX=9606 GN=PKM PE=1 SV=4
88	40	Q01082|SPTB2_HUMAN	553.2	43	18	16	21	26	29	29	27	26	23	34	34	32	63259	34738	58326	90788	108910	141810	97753	66808	56107	155980	167660	136620	78	76	74	57	74	100	117	140	108	103	78	158	149	132	Carbamidomethylation; Oxidation (M); Acetylation (N-term)	274608	Spectrin beta chain non-erythrocytic 1 OS=Homo sapiens OX=9606 GN=SPTBN1 PE=1 SV=2
6	5	P07437|TBB5_HUMAN	548.84	81	72	72	72	72	68	72	72	72	72	69	81	71	426090	263940	382910	225200	237940	264330	540080	364130	318620	246170	246600	216950	29	6	461	345	424	301	309	336	464	426	378	339	333	305	Carbamidomethylation; Oxidation (M); Acetylation (N-term)	49671	Tubulin beta chain OS=Homo sapiens OX=9606 GN=TUBB PE=1 SV=2
69	113	Q14204|DYHC1_HUMAN	547.86	32	15	15	19	14	16	17	19	19	17	15	18	17	82293	170600	155430	100730	102310	87294	157230	136310	169070	94480	99025	95248	97	97	104	124	140	116	118	118	133	139	140	113	134	108	Carbamidomethylation; Oxidation (M); Acetylation (N-term)	532412	Cytoplasmic dynein 1 heavy chain 1 OS=Homo sapiens OX=9606 GN=DYNC1H1 PE=1 SV=5
37	43	P42704|LPPRC_HUMAN	546.36	61	41	43	44	45	43	47	45	43	42	46	55	47	200970	359440	312560	428650	403860	368970	314890	366150	375110	397240	406330	447000	69	69	131	149	183	204	181	190	176	196	196	205	218	220	Carbamidomethylation; Oxidation (M); Acetylation (N-term)	157904	Leucine-rich PPR motif-containing protein mitochondrial OS=Homo sapiens OX=9606 GN=LRPPRC PE=1 SV=3
1	26	P05787|K2C8_HUMAN	545.41	75	71	71	73	72	69	73	74	72	73	71	72	72	1398100	1041600	1472700	1567600	1697600	1988100	2367600	2316800	2251100	3443600	3325300	2412700	43	18	594	517	572	686	682	776	917	842	819	1020	954	914	Oxidation (M); Acetylation (N-term)	53704	Keratin type II cytoskeletal 8 OS=Homo sapiens OX=9606 GN=KRT8 PE=1 SV=7
43	157	Q08211|DHX9_HUMAN	543.61	50	37	33	44	38	38	47	40	44	33	46	47	46	210760	270340	318260	499870	501150	489660	284970	358040	294270	491300	472520	498940	55	55	132	118	155	169	164	190	145	164	138	189	183	201	Carbamidomethylation; Oxidation (M); Acetylation (N-term)	140958	ATP-dependent RNA helicase A OS=Homo sapiens OX=9606 GN=DHX9 PE=1 SV=4
27	175	P08238|HS90B_HUMAN	542.85	59	56	47	51	43	45	48	49	49	50	47	49	46	686910	439970	539350	238670	243910	331970	441420	512620	494190	289500	358960	263400	45	27	310	228	257	157	178	178	267	259	238	178	218	146	Carbamidomethylation; Oxidation (M); Acetylation (N-term)	83264	Heat shock protein HSP 90-beta OS=Homo sapiens OX=9606 GN=HSP90AB1 PE=1 SV=4
30	76	P02545|LMNA_HUMAN	542.63	61	55	48	50	52	52	54	55	54	52	54	57	55	331730	434340	423640	884700	914320	875900	800590	705820	688790	1400200	1113400	1675000	42	42	148	124	157	192	196	241	209	192	187	280	263	337	Carbamidomethylation; Oxidation (M); Acetylation (N-term)	74140	Prelamin-A/C OS=Homo sapiens OX=9606 GN=LMNA PE=1 SV=1
14	59	P68371|TBB4B_HUMAN	541.37	81	72	63	72	62	62	71	72	72	72	69	80	71	35640	9699.4	29610	3273.7	5156.2	17040	37082	32847	26825	21052	20051	11241	29	2	417	305	383	256	273	284	427	384	339	303	300	270	Carbamidomethylation; Oxidation (M); Acetylation (N-term)	49831	Tubulin beta-4B chain OS=Homo sapiens OX=9606 GN=TUBB4B PE=1 SV=1
28	177	P07900|HS90A_HUMAN	537.62	54	52	47	52	47	48	49	52	52	52	49	49	46	450010	395110	455290	238510	271630	300230	373540	472640	473840	272300	304790	241250	47	31	288	212	242	171	182	177	273	254	243	170	204	152	Carbamidomethylation; Oxidation (M); Acetylation (N-term)	84660	Heat shock protein HSP 90-alpha OS=Homo sapiens OX=9606 GN=HSP90AA1 PE=1 SV=5
91	233	P78527|PRKDC_HUMAN	536.34	28	16	13	13	15	16	18	17	15	15	19	20	16	90396	109410	85196	120500	139940	124040	104240	106530	112690	143720	154250	91132	80	80	108	81	79	91	118	116	108	106	92	124	143	96	Carbamidomethylation; Oxidation (M); Acetylation (N-term)	469093	DNA-dependent protein kinase catalytic subunit OS=Homo sapiens OX=9606 GN=PRKDC PE=1 SV=3
95	136	P35580|MYH10_HUMAN	536.19	35	22	21	20	24	24	25	25	24	23	26	29	27	39304	51544	56045	82840	100830	82782	80160	67157	66227	89100	93898	97836	56	44	90	72	80	97	96	117	104	92	89	104	124	115	Carbamidomethylation; Oxidation (M); Acetylation (N-term)	228997	Myosin-10 OS=Homo sapiens OX=9606 GN=MYH10 PE=1 SV=3
12	1	P08727|K1C19_HUMAN	532.97	87	78	72	77	84	74	78	85	83	80	85	87	80	1105100	792920	1181400	929120	1046800	1660000	1823900	1312900	1474000	2019600	2385100	2345900	40	24	259	186	282	278	272	318	402	327	336	447	460	419	Oxidation (M); Acetylation (N-term)	44106	Keratin type I cytoskeletal 19 OS=Homo sapiens OX=9606 GN=KRT19 PE=1 SV=4
119	109	Q14980|NUMA1_HUMAN	528.67	42	17	19	23	28	24	30	26	24	23	31	27	36	41928	52351	51767	117180	101520	128760	86966	68377	67858	138650	105190	253150	65	65	53	57	64	92	95	97	73	75	66	115	90	154	Carbamidomethylation; Acetylation (N-term)	238257	Nuclear mitotic apparatus protein 1 OS=Homo sapiens OX=9606 GN=NUMA1 PE=1 SV=2
87	163	P15924|DESP_HUMAN	527.15	34	19	20	23	21	22	24	24	23	21	24	27	27	68200	108590	119740	148260	151900	141960	127240	137180	126820	135980	131840	164630	66	66	93	90	100	107	118	107	107	117	100	115	122	121	Carbamidomethylation; Oxidation (M); Acetylation (N-term)	331774	Desmoplakin OS=Homo sapiens OX=9606 GN=DSP PE=1 SV=3
129	82	Q9NZM1|MYOF_HUMAN	524.58	46	10	11	11	21	22	32	29	23	24	37	41	36	18746	25600	25775	68702	78512	86021	74272	61891	59619	154580	168620	154900	66	66	27	26	31	67	68	92	81	64	74	133	143	133	Carbamidomethylation	234706	Myoferlin OS=Homo sapiens OX=9606 GN=MYOF PE=1 SV=1
84	102	Q6P2Q9|PRP8_HUMAN	522.47	39	22	20	24	28	26	32	23	26	21	30	32	30	74336	161720	114060	195150	181070	204030	110220	139570	128380	171110	168300	214320	64	64	84	72	100	120	113	160	78	111	95	114	129	158	Carbamidomethylation; Oxidation (M); Acetylation (N-term)	273599	Pre-mRNA-processing-splicing factor 8 OS=Homo sapiens OX=9606 GN=PRPF8 PE=1 SV=2
56	112	P38646|GRP75_HUMAN	520.12	62	47	38	46	53	48	49	52	45	41	48	52	54	438310	240820	396980	476110	496510	601450	526270	398880	306000	519440	514290	773930	36	36	145	89	127	133	138	174	170	130	107	152	168	196	Carbamidomethylation; Oxidation (M); Acetylation (N-term)	73681	Stress-70 protein mitochondrial OS=Homo sapiens OX=9606 GN=HSPA9 PE=1 SV=2
11	41	P06733|ENOA_HUMAN	518.24	76	74	71	75	71	66	69	75	76	76	67	74	64	1211100	898590	1452100	794770	781110	993140	1465200	1364200	1123000	944800	895090	790750	30	26	359	368	425	261	266	345	409	406	362	313	270	263	Carbamidomethylation; Oxidation (M); Acetylation (N-term)	47169	Alpha-enolase OS=Homo sapiens OX=9606 GN=ENO1 PE=1 SV=2
150	154	P49792|RBP2_HUMAN	517.28	31	8	9	11	15	17	18	12	12	10	17	18	20	18196	18661	30492	51408	60182	68918	36592	29752	27944	59249	60223	88400	65	46	41	39	63	75	85	92	62	56	53	94	90	102	Carbamidomethylation; Oxidation (M)	358201	E3 SUMO-protein ligase RanBP2 OS=Homo sapiens OX=9606 GN=RANBP2 PE=1 SV=2
109	34	O00410|IPO5_HUMAN	513.43	55	32	35	43	28	33	34	46	41	37	35	36	35	131250	150340	145420	107510	121650	115790	206300	192240	163810	128580	123900	97820	45	42	88	98	91	73	79	78	121	108	99	92	92	75	Carbamidomethylation; Oxidation (M); Acetylation (N-term)	123630	Importin-5 OS=Homo sapiens OX=9606 GN=IPO5 PE=1 SV=4
17	354	Q9BVA1|TBB2B_HUMAN	512.38	62	50	47	47	50	48	53	50	50	47	48	56	51	921.84			3738.8	3606.7	3717	1254.4	970.27		1639.2		1295.1	23	1	365	294	341	251	260	262	378	345	309	274	268	239	Carbamidomethylation; Oxidation (M); Acetylation (N-term)	49953	Tubulin beta-2B chain OS=Homo sapiens OX=9606 GN=TUBB2B PE=1 SV=1
63	50	P12814|ACTN1_HUMAN	512.13	60	50	43	47	47	43	47	52	51	46	50	51	46	135720	116720	123170	84467	74091	86856	154130	127330	104330	87194	87974	69226	46	26	144	132	158	114	109	133	162	144	141	131	145	120	Carbamidomethylation; Oxidation (M); Acetylation (N-term)	103058	Alpha-actinin-1 OS=Homo sapiens OX=9606 GN=ACTN1 PE=1 SV=2
3	31	P60709|ACTB_HUMAN	510.91	80	71	75	73	70	62	66	80	70	73	64	71	63	611430	642360	862550	774790	784670	720530	1114700	952380	867440	874840	825320	717340	29	2	628	614	685	651	626	640	782	803	709	750	717	642	Carbamidomethylation; Oxidation (M); Acetylation (N-term)	41737	Actin cytoplasmic 1 OS=Homo sapiens OX=9606 GN=ACTB PE=1 SV=1
2	32	P63261|ACTG_HUMAN	508.63	80	71	75	73	71	62	67	80	70	73	65	71	63	377040	1281600	1031500	918640	953110	761200	1147400	1189000	1348500	906020	808560	786610	29	2	630	633	696	656	630	646	799	837	738	764	732	661	Carbamidomethylation; Oxidation (M); Acetylation (N-term)	41793	Actin cytoplasmic 2 OS=Homo sapiens OX=9606 GN=ACTG1 PE=1 SV=1
25	6	P08670|VIME_HUMAN	508.62	76	62	59	64	68	66	74	66	64	66	75	74	75	759910	714170	946790	1236200	1366600	1583800	1706800	1314400	1269500	2195400	2223100	2976500	40	39	167	146	177	218	222	244	245	211	215	335	297	400	Carbamidomethylation; Oxidation (M); Acetylation (N-term)	53652	Vimentin OS=Homo sapiens OX=9606 GN=VIM PE=1 SV=4
53	64	P22314|UBA1_HUMAN	507.67	55	42	39	52	35	40	41	43	48	45	43	47	43	418900	408600	533460	318310	334860	364570	584870	534490	438650	373580	362900	303750	39	39	164	141	181	112	115	141	167	163	165	125	131	141	Carbamidomethylation; Oxidation (M); Acetylation (N-term)	117849	Ubiquitin-like modifier-activating enzyme 1 OS=Homo sapiens OX=9606 GN=UBA1 PE=1 SV=3
47	83	P11021|BIP_HUMAN	506.49	55	48	40	45	44	42	44	46	44	44	47	47	49	533030	146440	443200	202640	265940	590780	677370	403670	282950	466420	620110	768550	36	34	176	79	158	108	132	168	192	157	149	166	168	188	Carbamidomethylation; Oxidation (M)	72333	Endoplasmic reticulum chaperone BiP OS=Homo sapiens OX=9606 GN=HSPA5 PE=1 SV=2
65	39	P78371|TCPB_HUMAN	504.98	67	57	59	66	60	57	66	66	66	66	66	66	64	274380	453370	438860	319650	337990	313680	508260	432390	471930	345020	282220	324350	33	33	113	148	153	115	119	113	151	131	160	126	102	119	Carbamidomethylation; Oxidation (M); Acetylation (N-term)	57488	T-complex protein 1 subunit beta OS=Homo sapiens OX=9606 GN=CCT2 PE=1 SV=4
29	44	Q9BQE3|TBA1C_HUMAN	500.77	74	61	60	68	54	65	61	67	65	61	59	63	63	36253	2589.8	13786	3026.4	4013.8	12181	29710	13133	7567.7	10401	20639	7753.7	30	3	292	207	245	147	159	198	280	233	230	186	199	163	Carbamidomethylation; Oxidation (M); Acetylation (N-term)	49895	Tubulin alpha-1C chain OS=Homo sapiens OX=9606 GN=TUBA1C PE=1 SV=1
13	516	P04406|G3P_HUMAN	494.94	79	65	73	67	63	63	64	67	75	67	63	67	63	2858800	3057400	3362400	1813300	1680100	2350700	3251200	2980800	3005600	2410400	2399700	2397200	22	21	310	374	386	273	268	325	375	395	356	289	292	302	Carbamidomethylation; Oxidation (M); Acetylation (N-term)	36053	Glyceraldehyde-3-phosphate dehydrogenase OS=Homo sapiens OX=9606 GN=GAPDH PE=1 SV=3
21	7	P04350|TBB4A_HUMAN	493.96	74	61	52	65	51	48	65	57	57	65	59	74	65	1804.7		0	3554.4		2012			1085.3		1212.3	2323.1	25	2	346	215	302	193	202	224	310	294	250	235	236	212	Carbamidomethylation; Oxidation (M); Acetylation (N-term)	49586	Tubulin beta-4A chain OS=Homo sapiens OX=9606 GN=TUBB4A PE=1 SV=2
42	434	Q13509|TBB3_HUMAN	493.6	59	45	44	39	43	43	46	45	43	43	49	58	44	20127	6698	19419	7272	11167	13464	82282	34266	29686	23583	11058	4270.2	23	8	236	142	180	122	129	152	248	178	155	158	168	141	Carbamidomethylation; Oxidation (M); Acetylation (N-term)	50433	Tubulin beta-3 chain OS=Homo sapiens OX=9606 GN=TUBB3 PE=1 SV=2
149	148	Q9Y490|TLN1_HUMAN	490.25	38	22	20	23	17	17	20	25	21	18	16	19	20	86441	144670	114880	76661	70420	64183	101150	94787	98578	58938	56537	66375	50	50	88	88	95	52	53	66	85	78	63	53	69	64	Carbamidomethylation; Oxidation (M)	269765	Talin-1 OS=Homo sapiens OX=9606 GN=TLN1 PE=1 SV=3
68	139	P25705|ATPA_HUMAN	488.34	60	52	46	50	48	46	51	51	53	46	55	59	55	201340	248830	303110	392850	415490	514210	394770	348930	352100	524700	536000	574080	29	29	92	94	118	133	143	140	119	126	126	141	143	159	Carbamidomethylation; Oxidation (M); Acetylation (N-term)	59751	ATP synthase subunit alpha mitochondrial OS=Homo sapiens OX=9606 GN=ATP5F1A PE=1 SV=1
83	118	P30101|PDIA3_HUMAN	488.22	70	48	50	61	60	55	56	56	61	58	67	61	68	213510	241280	306510	427880	409700	378310	321250	315510	330470	419100	433190	593160	33	33	86	70	96	119	117	116	101	96	98	125	139	177	Carbamidomethylation; Oxidation (M); Acetylation (N-term)	56782	Protein disulfide-isomerase A3 OS=Homo sapiens OX=9606 GN=PDIA3 PE=1 SV=4
174	269	P12270|TPR_HUMAN	487.43	29	14	9	11	18	18	20	15	10	11	20	21	22	24764	45148	41597	90938	102150	100470	58740	46378	51774	97709	81946	154780	50	50	36	30	41	67	90	86	56	48	37	77	81	114	Acetylation (N-term)	267290	Nucleoprotein TPR OS=Homo sapiens OX=9606 GN=TPR PE=1 SV=3
39	28	P06576|ATPB_HUMAN	484.89	74	58	53	64	65	65	67	66	64	67	67	69	72	464400	421600	558820	706840	735250	918570	667560	593350	536920	902640	865720	1196300	26	26	165	119	161	169	183	214	157	162	135	222	222	289	Oxidation (M); Acetylation (N-term)	56560	ATP synthase subunit beta mitochondrial OS=Homo sapiens OX=9606 GN=ATP5F1B PE=1 SV=3
103	66	P40939|ECHA_HUMAN	483.88	64	36	36	43	47	45	49	47	39	37	51	56	50	90463	141650	138960	179550	194700	241410	163950	128340	141010	251440	246900	240550	39	39	51	67	81	112	101	109	79	70	74	132	125	122	Carbamidomethylation; Oxidation (M)	83000	Trifunctional enzyme subunit alpha mitochondrial OS=Homo sapiens OX=9606 GN=HADHA PE=1 SV=2
148	210	Q15393|SF3B3_HUMAN	483.7	43	30	20	28	24	28	33	27	28	23	29	30	38	115950	106650	101820	174060	152800	162500	149650	135780	123200	161530	135460	205880	38	38	66	63	70	84	64	80	62	78	61	72	70	86	Carbamidomethylation; Acetylation (N-term)	135577	Splicing factor 3B subunit 3 OS=Homo sapiens OX=9606 GN=SF3B3 PE=1 SV=4
179	235	P11388|TOP2A_HUMAN	483.37	36	16	8	16	27	25	32	19	16	15	28	28	27	24999	46284	61866	98310	88104	153550	42831	33566	47945	103600	120300	106400	43	35	45	22	37	84	77	114	49	39	33	85	91	77	Carbamidomethylation; Oxidation (M); Acetylation (N-term)	174384	DNA topoisomerase 2-alpha OS=Homo sapiens OX=9606 GN=TOP2A PE=1 SV=3
235	75	P07814|SYEP_HUMAN	483.33	42	22	20	21	17	19	23	24	28	25	25	28	27	57876	51186	59484	28635	37015	49087	88493	79778	66965	63523	67378	52615	40	40	56	36	48	25	34	55	59	65	46	61	67	71	Carbamidomethylation; Oxidation (M)	170590	Bifunctional glutamate/proline--tRNA ligase OS=Homo sapiens OX=9606 GN=EPRS1 PE=1 SV=5
15	18	P05783|K1C18_HUMAN	483.14	81	72	70	74	71	69	72	80	74	72	71	77	71	1381200	707820	877920	850960	851700	1084300	1640300	1317200	1275600	1718700	1982600	1334100	36	26	306	216	279	253	267	296	365	327	323	403	429	341	Oxidation (M); Acetylation (N-term)	48058	Keratin type I cytoskeletal 18 OS=Homo sapiens OX=9606 GN=KRT18 PE=1 SV=2
132	47	Q15029|U5S1_HUMAN	482.26	61	33	32	42	37	36	48	44	40	41	44	53	53	70878	86192	96857	151880	166020	182120	122360	121530	109560	155370	156890	215260	40	40	59	55	65	73	67	101	86	66	58	89	101	108	Carbamidomethylation; Oxidation (M); Acetylation (N-term)	109436	116 kDa U5 small nuclear ribonucleoprotein component OS=Homo sapiens OX=9606 GN=EFTUD2 PE=1 SV=1
75	104	P14625|ENPL_HUMAN	481.86	54	35	31	33	40	34	40	31	34	33	35	42	45	233560	203400	273870	311460	340550	344190	255180	295440	259320	337060	384490	398390	39	37	115	79	114	120	124	130	108	132	117	130	149	141	Carbamidomethylation; Oxidation (M); Acetylation (N-term)	92469	Endoplasmin OS=Homo sapiens OX=9606 GN=HSP90B1 PE=1 SV=1
82	11	P00558|PGK1_HUMAN	479.06	74	65	57	69	49	52	62	71	62	63	61	59	62	716870	478520	601430	422350	449430	473990	763690	656920	586100	504380	477860	482200	27	27	187	98	128	77	94	101	151	106	99	95	117	102	Carbamidomethylation; Oxidation (M); Acetylation (N-term)	44615	Phosphoglycerate kinase 1 OS=Homo sapiens OX=9606 GN=PGK1 PE=1 SV=3
72	42	Q14697|GANAB_HUMAN	478.85	51	34	29	37	39	37	43	34	40	42	43	42	43	165640	222650	292820	337050	368600	390000	237160	341110	343220	463080	421800	536730	34	34	82	93	114	119	120	134	105	130	111	152	160	163	Carbamidomethylation; Oxidation (M); Acetylation (N-term)	106874	Neutral alpha-glucosidase AB OS=Homo sapiens OX=9606 GN=GANAB PE=1 SV=3
85	222	Q9NR30|DDX21_HUMAN	477.93	51	37	37	45	37	34	43	43	44	44	46	50	41	232600	229960	247840	263380	215500	337460	376540	383570	330310	360380	350990	335240	37	35	98	75	97	91	76	107	133	135	109	130	141	115	Carbamidomethylation; Oxidation (M); Acetylation (N-term)	87344	Nucleolar RNA helicase 2 OS=Homo sapiens OX=9606 GN=DDX21 PE=1 SV=5
134	144	O75533|SF3B1_HUMAN	477	46	26	27	29	29	30	33	30	26	23	34	36	38	30541	104820	88986	191110	190440	171330	69073	108500	111050	179510	168290	168590	42	42	42	63	71	81	101	79	58	66	71	98	100	86	Carbamidomethylation; Oxidation (M)	145830	Splicing factor 3B subunit 1 OS=Homo sapiens OX=9606 GN=SF3B1 PE=1 SV=3
111	145	P12956|XRCC6_HUMAN	474.17	58	43	41	44	39	46	45	49	50	48	53	42	45	158320	214630	183070	138490	142450	152050	176720	175370	199100	147840	139820	129390	32	32	82	80	86	76	68	97	102	103	98	85	110	88	Carbamidomethylation; Oxidation (M)	69843	X-ray repair cross-complementing protein 6 OS=Homo sapiens OX=9606 GN=XRCC6 PE=1 SV=2
96	169	Q13263|TIF1B_HUMAN	471.89	58	48	37	41	40	37	45	41	41	39	41	42	47	298650	87315	251070	111770	140670	327210	288470	215030	166840	246840	289130	236550	31	31	103	70	102	70	78	117	105	110	83	110	118	109	Carbamidomethylation; Oxidation (M); Acetylation (N-term)	88550	Transcription intermediary factor 1-beta OS=Homo sapiens OX=9606 GN=TRIM28 PE=1 SV=5
113	117	P13010|XRCC5_HUMAN	470.71	60	37	36	43	35	35	42	39	44	38	33	40	43	184740	221320	226570	141810	141710	155560	202490	172760	207040	138110	130860	107950	40	40	83	90	117	78	78	87	99	88	98	66	96	68	Carbamidomethylation; Oxidation (M); Acetylation (N-term)	82705	X-ray repair cross-complementing protein 5 OS=Homo sapiens OX=9606 GN=XRCC5 PE=1 SV=3
135	264	O43390|HNRPR_HUMAN	470.06	52	46	27	37	30	29	40	38	30	26	39	45	43	89802	45262	75446	103490	91911	146950	115100	81411	66781	148350	164860	121300	31	23	86	46	57	69	63	94	89	68	59	95	93	95	Carbamidomethylation; Acetylation (N-term)	70943	Heterogeneous nuclear ribonucleoprotein R OS=Homo sapiens OX=9606 GN=HNRNPR PE=1 SV=1
40	195	P19338|NUCL_HUMAN	469.9	38	36	31	33	33	33	33	36	32	31	32	35	33	481590	737510	901700	783020	830070	930620	1022500	966540	1034100	921820	865730	976650	25	25	169	193	177	158	156	185	205	173	206	183	175	189	Carbamidomethylation; Oxidation (M); Acetylation (N-term)	76615	Nucleolin OS=Homo sapiens OX=9606 GN=NCL PE=1 SV=3
33	70	P68366|TBA4A_HUMAN	469.68	59	52	50	49	49	51	53	52	54	48	49	49	44	16698	7687.5	15034	2779.4	2622.7	5786.3	11565	4093	4151.2	2944.8	5795.5	2842.1	22	4	304	172	222	133	148	195	266	216	188	183	188	143	Carbamidomethylation; Oxidation (M); Acetylation (N-term)	49924	Tubulin alpha-4A chain OS=Homo sapiens OX=9606 GN=TUBA4A PE=1 SV=1
155	316	Q9BSJ8|ESYT1_HUMAN	468.91	41	26	25	33	33	36	37	31	33	32	35	33	33	52755	70418	74918	146700	156660	148680	74928	78390	83643	120960	132290	122620	31	31	45	53	57	74	81	102	68	61	57	82	85	74	Carbamidomethylation; Acetylation (N-term)	122856	Extended synaptotagmin-1 OS=Homo sapiens OX=9606 GN=ESYT1 PE=1 SV=1
78	12	P07237|PDIA1_HUMAN	467.6	63	51	56	58	55	53	49	58	53	55	50	52	50	218250	187800	264390	384510	378100	335660	316950	295760	270110	350780	365160	491250	31	31	99	86	109	135	113	115	127	110	93	131	122	163	Carbamidomethylation; Oxidation (M); Acetylation (N-term)	57116	Protein disulfide-isomerase OS=Homo sapiens OX=9606 GN=P4HB PE=1 SV=3
112	244	P17844|DDX5_HUMAN	466.79	50	39	39	43	36	41	43	38	41	41	43	41	42	164710	132890	185030	154370	169600	185270	178140	202090	205880	189430	172120	161050	29	22	78	83	98	86	90	90	77	99	101	90	82	78	Carbamidomethylation; Oxidation (M); Acetylation (N-term)	69148	Probable ATP-dependent RNA helicase DDX5 OS=Homo sapiens OX=9606 GN=DDX5 PE=1 SV=1
76	126	P55072|TERA_HUMAN	466.55	62	51	46	52	49	48	50	51	50	48	46	53	47	171050	354700	313890	219190	218050	232660	286120	293290	305930	294130	222660	293590	44	44	100	124	143	118	119	107	124	123	136	127	112	126	Carbamidomethylation; Oxidation (M); Acetylation (N-term)	89322	Transitional endoplasmic reticulum ATPase OS=Homo sapiens OX=9606 GN=VCP PE=1 SV=4
49	625	P40926|MDHM_HUMAN	464.85	72	58	69	55	55	55	58	58	55	55	56	58	58	716420	665280	765640	1220400	1247000	1293100	836920	675360	670860	1280100	1202200	1641700	20	20	138	121	123	169	146	174	149	110	120	162	177	203	Carbamidomethylation; Oxidation (M); Acetylation (N-term)	35503	Malate dehydrogenase mitochondrial OS=Homo sapiens OX=9606 GN=MDH2 PE=1 SV=3
144	231	P11940|PABP1_HUMAN	464.56	49	31	30	40	26	23	31	46	38	31	37	34	32	173590	146100	137280	114500	105270	115770	190710	159760	149230	127820	128210	145350	26	18	96	72	77	57	52	66	90	75	70	67	68	77	Carbamidomethylation; Oxidation (M); Acetylation (N-term)	70671	Polyadenylate-binding protein 1 OS=Homo sapiens OX=9606 GN=PABPC1 PE=1 SV=2
358	280	Q7Z6Z7|HUWE1_HUMAN	464.23	15	8	8	10	6	5	7	9	10	10	4	7	4	27043	50854	54365	23029	27786	23890	54421	55988	62077	26905	19760	15485	36	36	41	38	47	26	29	29	52	47	55	25	29	23	Carbamidomethylation; Acetylation (N-term)	481896	E3 ubiquitin-protein ligase HUWE1 OS=Homo sapiens OX=9606 GN=HUWE1 PE=1 SV=3
80	617	P60174|TPIS_HUMAN	463.58	82	77	78	77	71	71	71	75	71	71	71	71	71	660510	437440	485280	424070	457850	449870	715370	625990	513270	558650	479220	406870	20	20	150	110	112	94	101	103	124	129	120	117	107	105	Carbamidomethylation; Oxidation (M); Acetylation (N-term)	26669	Triosephosphate isomerase OS=Homo sapiens OX=9606 GN=TPI1 PE=1 SV=4
105	30	Q99832|TCPH_HUMAN	463.39	64	52	53	51	38	38	42	53	45	49	42	48	40	157880	336290	336930	203960	193070	202760	300340	292040	346090	187620	191640	158330	31	31	91	101	119	72	86	86	115	102	104	81	91	68	Carbamidomethylation; Oxidation (M); Acetylation (N-term)	59367	T-complex protein 1 subunit eta OS=Homo sapiens OX=9606 GN=CCT7 PE=1 SV=2
51	53	P07355|ANXA2_HUMAN	462.6	72	67	64	68	67	63	67	70	67	68	68	68	67	363260	450670	544750	558400	602870	927190	859360	642840	701640	1119000	1057600	1010900	26	26	107	107	143	124	119	173	171	140	149	172	179	175	Carbamidomethylation; Oxidation (M); Acetylation (N-term)	38604	Annexin A2 OS=Homo sapiens OX=9606 GN=ANXA2 PE=1 SV=2
195	156	P46940|IQGA1_HUMAN	462.19	45	26	20	25	12	21	25	32	30	21	28	33	23	66596	54961	72251	44473	52719	72012	87618	65350	46631	56343	80328	52052	46	46	66	62	67	34	45	59	80	60	55	56	83	59	Carbamidomethylation; Oxidation (M); Acetylation (N-term)	189251	Ras GTPase-activating-like protein IQGAP1 OS=Homo sapiens OX=9606 GN=IQGAP1 PE=1 SV=1
125	306	Q00839|HNRPU_HUMAN	462.15	41	33	31	32	31	32	37	33	33	27	30	36	32	295130	143050	290470	267570	209470	367020	258820	290990	266170	326950	378350	300820	26	26	85	54	87	82	74	93	80	82	76	88	103	86	Carbamidomethylation; Oxidation (M); Acetylation (N-term)	90585	Heterogeneous nuclear ribonucleoprotein U OS=Homo sapiens OX=9606 GN=HNRNPU PE=1 SV=6
254	172	P27708|PYR1_HUMAN	461.84	36	17	18	22	13	13	14	18	22	19	16	17	13	59228	31626	46354	26692	30740	36756	79695	60639	50253	34473	33372	20159	45	45	73	44	59	38	40	46	61	65	53	39	40	32	Carbamidomethylation; Oxidation (M); Acetylation (N-term)	242981	Multifunctional protein CAD OS=Homo sapiens OX=9606 GN=CAD PE=1 SV=3
158	103	P54886|P5CS_HUMAN	461.57	45	33	34	35	31	38	38	32	37	35	38	37	36	85781	105790	92799	117170	134670	116110	109330	97343	98025	111370	116050	116410	27	27	66	57	60	68	75	78	65	61	63	68	77	70	Carbamidomethylation; Oxidation (M); Acetylation (N-term)	87302	Delta-1-pyrroline-5-carboxylate synthase OS=Homo sapiens OX=9606 GN=ALDH18A1 PE=1 SV=2
147	57	P04843|RPN1_HUMAN	459.56	59	39	35	40	43	41	49	40	46	44	48	54	49	77430	106460	131130	184300	195770	193230	132790	127370	134480	166210	197730	178310	29	29	65	43	60	78	75	79	65	70	60	83	98	85	Carbamidomethylation	68569	Dolichyl-diphosphooligosaccharide--protein glycosyltransferase subunit 1 OS=Homo sapiens OX=9606 GN=RPN1 PE=1 SV=1
154	114	P35221|CTNA1_HUMAN	459.33	55	37	42	41	40	40	42	50	45	44	42	39	43	46744	50309	53485	35613	35831	45496	84467	66215	61901	47398	47066	51135	31	26	60	60	81	54	58	72	95	84	81	70	60	68	Carbamidomethylation; Oxidation (M); Acetylation (N-term)	100071	Catenin alpha-1 OS=Homo sapiens OX=9606 GN=CTNNA1 PE=1 SV=1
23	396	P22626|ROA2_HUMAN	456.67	70	63	56	60	56	56	63	66	67	60	55	66	63	578420	898830	731200	1192500	1365000	1029300	767090	966800	933460	1250800	1005600	1157500	24	23	195	207	203	275	313	259	200	240	219	278	245	272	Carbamidomethylation; Oxidation (M); Acetylation (N-term)	37430	Heterogeneous nuclear ribonucleoproteins A2/B1 OS=Homo sapiens OX=9606 GN=HNRNPA2B1 PE=1 SV=2
181	108	P12268|IMDH2_HUMAN	455.93	57	38	39	34	40	34	36	40	42	39	39	41	36	96548	172600	129040	166260	168210	118130	159350	174740	175550	177520	132420	130620	21	21	51	61	55	60	67	57	68	66	71	67	68	60	Carbamidomethylation; Acetylation (N-term)	55805	Inosine-5'-monophosphate dehydrogenase 2 OS=Homo sapiens OX=9606 GN=IMPDH2 PE=1 SV=2
131	122	Q16891|MIC60_HUMAN	453.95	51	32	31	37	40	44	45	40	42	37	45	44	45	68672	70044	86968	143890	167250	184700	99547	79971	82007	166980	181730	197530	32	32	52	52	65	87	98	99	70	67	66	90	90	100	Carbamidomethylation; Acetylation (N-term)	83678	MICOS complex subunit MIC60 OS=Homo sapiens OX=9606 GN=IMMT PE=1 SV=1
100	389	P23246|SFPQ_HUMAN	453.86	39	29	25	24	36	32	30	31	29	29	29	31	30	145370	175810	150450	242830	244180	260300	168890	171480	175040	265130	256320	251160	25	25	65	89	73	120	129	96	77	86	86	101	106	115	Carbamidomethylation; Oxidation (M); Acetylation (N-term)	76150	Splicing factor proline- and glutamine-rich OS=Homo sapiens OX=9606 GN=SFPQ PE=1 SV=2
127	84	P20700|LMNB1_HUMAN	453.69	68	44	44	45	51	50	52	48	50	48	52	57	57	85343	141190	134200	240170	210590	226430	149610	150400	131970	225130	231360	260310	32	31	72	63	67	87	79	89	75	73	70	81	101	96	Carbamidomethylation; Oxidation (M); Acetylation (N-term)	66408	Lamin-B1 OS=Homo sapiens OX=9606 GN=LMNB1 PE=1 SV=2
188	207	Q12906|ILF3_HUMAN	453.57	51	35	26	29	33	34	38	39	34	26	42	44	38	94809	83228	77093	127420	148250	136630	103710	103540	76220	147390	137060	110040	32	29	62	39	51	57	70	73	64	66	44	68	81	67	Carbamidomethylation; Oxidation (M); Acetylation (N-term)	95339	Interleukin enhancer-binding factor 3 OS=Homo sapiens OX=9606 GN=ILF3 PE=1 SV=3
304	166	Q92616|GCN1_HUMAN	453.46	24	9	14	13	7	7	6	16	14	13	5	8	7	19059	60714	37856	15400	17589	13546	41335	35638	52840	12157	12333	12112	43	43	41	67	61	23	26	24	54	50	66	20	31	26	Carbamidomethylation; Acetylation (N-term)	292708	Stalled ribosome sensor GCN1 OS=Homo sapiens OX=9606 GN=GCN1 PE=1 SV=7
81	29	P00505|AATM_HUMAN	453.34	71	46	40	58	55	55	63	46	52	52	63	65	71	306040	240840	305650	451480	459230	593090	439890	368520	323450	656640	672450	821740	24	24	97	71	91	112	108	146	104	100	88	147	132	163	Carbamidomethylation; Oxidation (M); Acetylation (N-term)	47518	Aspartate aminotransferase mitochondrial OS=Homo sapiens OX=9606 GN=GOT2 PE=1 SV=3
140	45	P50990|TCPQ_HUMAN	453.14	70	59	56	59	49	43	41	67	56	57	36	54	44	177640	148420	183770	83758	91107	101740	206910	150870	168860	96467	104540	79175	34	34	99	85	91	60	62	64	89	89	86	42	65	51	Carbamidomethylation; Oxidation (M); Acetylation (N-term)	59621	T-complex protein 1 subunit theta OS=Homo sapiens OX=9606 GN=CCT8 PE=1 SV=4
93	523	P31943|HNRH1_HUMAN	452.79	52	46	47	44	41	43	46	46	52	43	45	46	52	68493	80840	89167	142440	197830	123230	71307	105810	89255	169810	150460	153670	19	13	90	68	91	109	106	110	95	102	79	120	133	134	Carbamidomethylation; Oxidation (M); Acetylation (N-term)	49229	Heterogeneous nuclear ribonucleoprotein H OS=Homo sapiens OX=9606 GN=HNRNPH1 PE=1 SV=4
164	56	P00367|DHE3_HUMAN	452.51	62	44	31	33	43	38	42	43	38	34	43	54	47	78606	66544	85582	172330	168790	185120	112860	114910	102880	211470	230830	278970	27	27	45	33	47	66	61	79	62	56	50	87	101	105	Carbamidomethylation; Oxidation (M); Acetylation (N-term)	61398	Glutamate dehydrogenase 1 mitochondrial OS=Homo sapiens OX=9606 GN=GLUD1 PE=1 SV=2
317	164	O00571|DDX3X_HUMAN	451.64	41	29	22	27	20	17	25	36	32	27	26	27	22	44269	126020	89058	63127	59960	53009	83374	94527	121540	61044	54906	48257	20	19	31	54	53	35	26	29	48	52	51	37	36	29	Carbamidomethylation; Oxidation (M); Acetylation (N-term)	73244	ATP-dependent RNA helicase DDX3X OS=Homo sapiens OX=9606 GN=DDX3X PE=1 SV=3
122	16	P34897|GLYM_HUMAN	451.42	66	53	52	58	55	48	57	54	56	51	54	64	56	170590	183540	184460	235300	240180	257670	174350	184060	163490	200820	222170	227550	27	26	83	63	83	92	88	91	75	87	82	82	100	95	Carbamidomethylation; Oxidation (M); Acetylation (N-term)	55993	Serine hydroxymethyltransferase mitochondrial OS=Homo sapiens OX=9606 GN=SHMT2 PE=1 SV=3
246	267	Q1KMD3|HNRL2_HUMAN	451.01	45	24	24	32	33	31	37	29	25	28	41	40	39	60447	36742	56840	67273	74048	92681	64172	51903	52888	85989	102660	87564	27	27	47	28	44	39	41	63	57	46	35	67	72	56	Carbamidomethylation; Oxidation (M)	85105	Heterogeneous nuclear ribonucleoprotein U-like protein 2 OS=Homo sapiens OX=9606 GN=HNRNPUL2 PE=1 SV=1
34	719	P09651|ROA1_HUMAN	450.84	47	38	47	38	41	41	42	41	42	37	41	45	41	236580	681650	584250	996310	1066100	755900	368750	774940	771140	953830	662020	890950	19	5	117	143	135	287	281	239	132	183	152	243	199	244	Carbamidomethylation; Oxidation (M); Acetylation (N-term)	38747	Heterogeneous nuclear ribonucleoprotein A1 OS=Homo sapiens OX=9606 GN=HNRNPA1 PE=1 SV=5
171	101	Q9Y4L1|HYOU1_HUMAN	449.29	39	25	20	28	28	31	27	27	29	28	32	34	28	48426	57434	106660	123450	144260	135480	91768	96066	65124	126690	116880	146630	29	29	42	42	78	71	86	71	50	72	53	69	75	70	Carbamidomethylation; Oxidation (M); Acetylation (N-term)	111335	Hypoxia up-regulated protein 1 OS=Homo sapiens OX=9606 GN=HYOU1 PE=1 SV=1
97	582	P21796|VDAC1_HUMAN	448.43	78	66	55	56	64	67	75	64	64	64	68	75	75	222980	165360	255980	303400	357750	422870	324300	317560	277040	482960	495230	491970	21	20	75	60	84	74	95	113	88	98	80	126	145	135	Carbamidomethylation; Oxidation (M); Acetylation (N-term)	30773	Voltage-dependent anion-selective channel protein 1 OS=Homo sapiens OX=9606 GN=VDAC1 PE=1 SV=2
217	61	P49748|ACADV_HUMAN	447.87	60	33	29	34	33	27	48	36	30	32	45	52	52	51681	60964	61197	127730	130600	142360	63904	55077	62228	117900	129180	165370	31	31	47	31	45	56	56	76	47	47	41	72	61	92	Carbamidomethylation; Oxidation (M); Acetylation (N-term)	70390	Very long-chain specific acyl-CoA dehydrogenase mitochondrial OS=Homo sapiens OX=9606 GN=ACADVL PE=1 SV=1
190	208	Q92598|HS105_HUMAN	447.64	46	33	35	40	35	33	36	38	41	33	37	45	34	56666	96658	89430	68193	74668	60259	90349	94250	95011	71249	60353	60297	29	27	58	63	74	56	48	57	64	66	62	60	78	54	Carbamidomethylation; Acetylation (N-term)	96865	Heat shock protein 105 kDa OS=Homo sapiens OX=9606 GN=HSPH1 PE=1 SV=1
204	128	P34932|HSP74_HUMAN	446.15	54	38	36	44	33	36	38	46	42	38	35	39	33	73130	121760	115350	85978	109450	71314	130690	127450	152520	91315	74795	57765	31	29	52	54	61	50	60	55	72	63	62	56	63	54	Carbamidomethylation; Oxidation (M); Acetylation (N-term)	94331	Heat shock 70 kDa protein 4 OS=Homo sapiens OX=9606 GN=HSPA4 PE=1 SV=4
136	123	P26038|MOES_HUMAN	445.65	54	48	34	43	39	36	40	45	45	36	34	44	40	63882	112320	100280	55386	51612	48270	94745	96383	89726	48876	46802	50858	25	16	84	80	85	57	52	83	88	92	68	71	70	74	Carbamidomethylation; Oxidation (M); Acetylation (N-term)	67820	Moesin OS=Homo sapiens OX=9606 GN=MSN PE=1 SV=3
120	23	P17987|TCPA_HUMAN	445.37	71	53	53	53	49	47	50	68	51	49	49	54	49	151570	193970	284040	169350	167450	179780	334900	251030	243510	175420	169330	139960	28	28	93	88	92	75	74	71	115	94	98	71	84	75	Carbamidomethylation; Oxidation (M); Acetylation (N-term)	60344	T-complex protein 1 subunit alpha OS=Homo sapiens OX=9606 GN=TCP1 PE=1 SV=1
7	69	P68104|EF1A1_HUMAN	445.22	68	60	59	62	59	58	58	65	63	64	57	60	56	1250600	1181500	1616700	1062300	983560	1291600	1237800	1326400	1275300	883600	816440	792700	22	13	290	495	502	403	393	375	337	422	404	258	255	227	Carbamidomethylation; Oxidation (M); Acetylation (N-term)	50141	Elongation factor 1-alpha 1 OS=Homo sapiens OX=9606 GN=EEF1A1 PE=1 SV=1
104	4	P00338|LDHA_HUMAN	444.46	78	63	71	78	65	56	61	75	75	75	56	71	65	196420	373490	336120	108060	139070	171230	247790	288500	307750	170220	172700	211640	27	25	75	105	112	78	61	85	111	115	119	83	86	89	Carbamidomethylation; Oxidation (M); Acetylation (N-term)	36689	L-lactate dehydrogenase A chain OS=Homo sapiens OX=9606 GN=LDHA PE=1 SV=2
169	46	Q12931|TRAP1_HUMAN	444.22	50	34	32	38	42	44	40	38	39	41	41	43	40	105960	59063	97343	101420	96182	132090	144890	109590	97145	120270	139910	141230	27	26	65	46	66	60	70	72	70	62	62	63	78	67	Carbamidomethylation; Oxidation (M); Acetylation (N-term)	80110	Heat shock protein 75 kDa mitochondrial OS=Homo sapiens OX=9606 GN=TRAP1 PE=1 SV=3
269	219	Q9Y5B9|SP16H_HUMAN	444.22	39	19	21	24	22	25	26	26	24	24	29	30	28	39098	65966	47423	56440	79831	53975	55691	67648	70298	72624	63630	57100	35	35	31	43	38	49	52	46	50	51	38	64	50	46	Carbamidomethylation; Oxidation (M); Acetylation (N-term)	119914	FACT complex subunit SPT16 OS=Homo sapiens OX=9606 GN=SUPT16H PE=1 SV=1
249	130	Q9HCC0|MCCB_HUMAN	444.06	54	40	35	39	37	42	46	42	42	36	45	47	48	40427	45467	67410	91424	83879	87353	68606	59394	53869	78480	81305	83391	24	24	39	38	42	52	64	51	50	47	45	54	56	55	Carbamidomethylation	61333	Methylcrotonoyl-CoA carboxylase beta chain mitochondrial OS=Homo sapiens OX=9606 GN=MCCC2 PE=1 SV=1
248	22	P04181|OAT_HUMAN	443.53	76	45	59	47	47	50	53	52	54	45	42	37	35	109370	144310	137690	79768	70615	70259	97794	103240	93993	54834	43186	47172	25	25	67	66	75	49	39	45	52	55	42	39	33	31	Carbamidomethylation; Oxidation (M); Acetylation (N-term)	48535	Ornithine aminotransferase mitochondrial OS=Homo sapiens OX=9606 GN=OAT PE=1 SV=1
107	49	P52272|HNRPM_HUMAN	443.34	46	36	32	32	34	31	32	39	29	31	34	37	37	176820	170220	236860	357780	365680	410050	342750	277260	283020	397280	353630	392770	25	25	85	49	74	102	93	121	103	85	79	107	103	104	Carbamidomethylation; Oxidation (M); Acetylation (N-term)	77516	Heterogeneous nuclear ribonucleoprotein M OS=Homo sapiens OX=9606 GN=HNRNPM PE=1 SV=3
211	132	P13667|PDIA4_HUMAN	441.47	50	31	29	36	37	39	33	37	32	35	43	47	46	98027	66619	90401	140740	138660	124930	103130	82590	83626	111110	125250	142780	28	28	52	37	50	55	63	62	56	48	57	67	70	71	Carbamidomethylation; Oxidation (M)	72933	Protein disulfide-isomerase A4 OS=Homo sapiens OX=9606 GN=PDIA4 PE=1 SV=2
209	254	Q14839|CHD4_HUMAN	441.37	28	11	15	14	18	20	19	13	13	17	17	20	19	32432	82505	35286	83828	85504	46569	35680	42195	51961	48048	39975	56470	37	29	42	48	48	65	76	56	51	51	59	64	67	64	Carbamidomethylation; Oxidation (M)	218003	Chromodomain-helicase-DNA-binding protein 4 OS=Homo sapiens OX=9606 GN=CHD4 PE=1 SV=2
197	274	O43143|DHX15_HUMAN	440.68	44	27	18	31	32	38	37	30	36	29	38	35	39	84121	93474	104300	141860	130060	143450	98550	108290	88810	140600	131940	159560	28	28	52	37	51	58	64	68	52	58	53	72	78	78	Carbamidomethylation; Oxidation (M)	90933	ATP-dependent RNA helicase DHX15 OS=Homo sapiens OX=9606 GN=DHX15 PE=1 SV=2
165	81	Q7KZF4|SND1_HUMAN	440.64	52	39	36	37	29	34	34	36	41	43	40	32	35	101860	114300	121440	58281	77090	70508	138480	121830	109350	73743	60814	44483	30	30	67	74	86	55	60	54	75	75	73	63	51	52	Carbamidomethylation; Acetylation (N-term)	101997	Staphylococcal nuclease domain-containing protein 1 OS=Homo sapiens OX=9606 GN=SND1 PE=1 SV=1
189	17	P31939|PUR9_HUMAN	440.33	71	58	53	51	34	34	40	49	44	52	39	41	39	105580	98821	124740	69562	74070	85752	138560	108850	102300	80295	71067	71536	31	31	86	68	68	47	44	66	74	74	66	45	53	49	Carbamidomethylation; Oxidation (M); Acetylation (N-term)	64616	Bifunctional purine biosynthesis protein ATIC OS=Homo sapiens OX=9606 GN=ATIC PE=1 SV=3
67	243	P43243|MATR3_HUMAN	439.98	45	29	34	34	40	34	38	30	38	27	34	37	37	199140	281910	279180	360100	377620	399240	226220	265620	289620	410360	341310	479830	26	26	79	121	132	133	140	150	103	121	115	154	136	153	Carbamidomethylation; Oxidation (M); Acetylation (N-term)	94623	Matrin-3 OS=Homo sapiens OX=9606 GN=MATR3 PE=1 SV=2
227	355	O95831|AIFM1_HUMAN	439.23	47	33	29	39	42	42	41	38	38	39	44	45	43	58531	50413	82294	92604	110700	182850	99969	72635	65739	167470	150070	207790	21	21	36	36	41	51	51	67	51	46	41	68	60	96	Carbamidomethylation; Oxidation (M)	66901	Apoptosis-inducing factor 1 mitochondrial OS=Homo sapiens OX=9606 GN=AIFM1 PE=1 SV=1
213	204	P49588|SYAC_HUMAN	438.98	45	34	27	36	31	28	30	34	31	29	34	24	28	57926	124610	79169	61298	67581	57804	101610	93327	97209	69335	50223	60915	28	28	57	62	61	63	54	51	64	57	60	62	43	53	Carbamidomethylation; Oxidation (M)	106810	Alanine--tRNA ligase cytoplasmic OS=Homo sapiens OX=9606 GN=AARS1 PE=1 SV=2
381	275	P48681|NEST_HUMAN	438.87	28	11	16	15	18	19	14	15	18	14	22	17	22	28127	26412	35144	38632	55626	54902	56931	47505	38864	76303	65773	93071	34	34	25	31	30	33	38	34	31	34	28	46	37	52	Carbamidomethylation	177438	Nestin OS=Homo sapiens OX=9606 GN=NES PE=1 SV=2
199	265	Q6P2E9|EDC4_HUMAN	438.38	40	18	15	23	23	28	32	19	22	18	32	34	33	31836	57212	54906	108480	124850	114570	67119	63862	62789	119480	107350	106550	32	32	24	42	47	66	78	79	50	53	56	74	78	74	Carbamidomethylation; Oxidation (M); Acetylation (N-term)	151661	Enhancer of mRNA-decapping protein 4 OS=Homo sapiens OX=9606 GN=EDC4 PE=1 SV=1
138	162	O60506|HNRPQ_HUMAN	437.94	46	45	31	41	32	32	40	41	39	34	40	43	43	102240	79195	84793	73882	87344	98808	150360	108720	104490	107900	102380	109150	25	17	88	54	73	66	57	82	89	76	61	81	83	87	Carbamidomethylation; Acetylation (N-term)	69603	Heterogeneous nuclear ribonucleoprotein Q OS=Homo sapiens OX=9606 GN=SYNCRIP PE=1 SV=2
223	428	P23526|SAHH_HUMAN	437.53	49	39	31	36	27	25	31	39	43	34	35	35	32	136150	172010	136210	100460	113980	91310	214920	205790	192200	140560	119740	77836	23	22	72	54	49	43	48	45	73	65	65	49	53	43	Carbamidomethylation; Oxidation (M)	47716	Adenosylhomocysteinase OS=Homo sapiens OX=9606 GN=AHCY PE=1 SV=4
307	167	P53621|COPA_HUMAN	436.88	37	25	18	21	13	16	16	26	21	18	13	21	12	32401	64052	40294	42621	28872	19909	40574	36785	45358	23947	23684	16280	31	31	50	51	44	40	35	28	56	45	35	29	44	27	Carbamidomethylation; Acetylation (N-term)	138345	Coatomer subunit alpha OS=Homo sapiens OX=9606 GN=COPA PE=1 SV=2
186	442	P36578|RL4_HUMAN	436.55	42	37	32	34	22	31	32	40	34	33	32	37	32	287440	225140	295630	83617	78226	94706	282640	325600	273220	114920	108250	97592	22	22	80	62	81	38	38	46	95	88	74	56	45	41	Carbamidomethylation; Acetylation (N-term)	47697	Large ribosomal subunit protein uL4 OS=Homo sapiens OX=9606 GN=RPL4 PE=1 SV=5
320	331	Q8TEM1|PO210_HUMAN	436.4	26	9	11	13	16	18	18	9	13	11	15	14	20	15406	41177	35423	44429	54208	42457	20977	25781	29182	39136	39372	55165	28	28	17	37	39	45	48	50	27	34	32	38	44	66	Carbamidomethylation	205109	Nuclear pore membrane glycoprotein 210 OS=Homo sapiens OX=9606 GN=NUP210 PE=1 SV=3
400	338	Q9UQ35|SRRM2_HUMAN	435.61	15	7	2	8	6	9	12	9	6	6	11	11	14	32123	2533.1	20685	22328	39286	53434	35790	19584	14500	42093	56046	74354	28	28	32	4	22	20	34	56	43	25	16	46	50	58	Carbamidomethylation; Oxidation (M); Acetylation (N-term)	299616	Serine/arginine repetitive matrix protein 2 OS=Homo sapiens OX=9606 GN=SRRM2 PE=1 SV=2
192	149	P09874|PARP1_HUMAN	435.07	46	27	26	31	26	28	33	29	31	35	31	39	30	78093	67932	98482	48356	51614	100270	127520	97481	92318	97178	113080	50450	27	27	46	64	64	51	50	68	67	65	61	70	82	51	Carbamidomethylation; Acetylation (N-term)	113084	Poly [ADP-ribose] polymerase 1 OS=Homo sapiens OX=9606 GN=PARP1 PE=1 SV=4
370	238	O75694|NU155_HUMAN	434.4	33	13	14	15	23	20	24	15	18	13	23	27	24	17818	15356	20997	40539	48203	55942	22190	22514	15662	42653	42835	47908	28	28	25	20	30	38	50	53	33	24	21	49	43	43	Carbamidomethylation; Acetylation (N-term)	155199	Nuclear pore complex protein Nup155 OS=Homo sapiens OX=9606 GN=NUP155 PE=1 SV=1
99	776	Q06830|PRDX1_HUMAN	434.24	72	68	62	68	72	62	68	72	72	68	68	68	68	390780	459020	389560	356370	377430	299130	410930	481210	473530	405440	303410	360560	19	16	114	94	96	80	86	85	96	103	104	106	98	95	Carbamidomethylation; Oxidation (M); Acetylation (N-term)	22110	Peroxiredoxin-1 OS=Homo sapiens OX=9606 GN=PRDX1 PE=1 SV=1
94	743	P52597|HNRPF_HUMAN	433.9	56	40	51	41	41	51	43	48	41	49	41	41	49	176460	297430	305500	420350	438600	382020	272450	315020	315830	351900	289310	344740	19	17	77	89	91	95	113	125	90	95	86	106	97	120	Carbamidomethylation; Oxidation (M); Acetylation (N-term)	45672	Heterogeneous nuclear ribonucleoprotein F OS=Homo sapiens OX=9606 GN=HNRNPF PE=1 SV=3
238	37	Q02790|FKBP4_HUMAN	433.89	55	44	29	38	33	29	39	48	46	38	46	47	45	64610	64345	68798	52320	68482	59084	88645	114690	98643	94530	77590	93196	20	20	63	40	58	37	36	37	60	62	57	50	51	63	Carbamidomethylation; Oxidation (M); Acetylation (N-term)	51805	Peptidyl-prolyl cis-trans isomerase FKBP4 OS=Homo sapiens OX=9606 GN=FKBP4 PE=1 SV=3
184	14	P50395|GDIB_HUMAN	433.02	64	49	40	50	38	44	47	55	49	47	49	44	50	95697	101860	102350	70322	73574	70313	105500	99133	98276	64122	62331	85932	24	16	58	70	74	52	60	56	62	73	63	56	43	80	Carbamidomethylation; Oxidation (M)	50663	Rab GDP dissociation inhibitor beta OS=Homo sapiens OX=9606 GN=GDI2 PE=1 SV=2
233	225	P16615|AT2A2_HUMAN	432.93	35	14	13	20	26	23	25	21	23	17	27	28	28	37213	42044	42374	81839	92184	91723	70219	62969	61655	113020	106840	102490	24	24	27	23	47	63	50	67	49	57	40	76	62	67	Carbamidomethylation; Oxidation (M)	114757	Sarcoplasmic/endoplasmic reticulum calcium ATPase 2 OS=Homo sapiens OX=9606 GN=ATP2A2 PE=1 SV=1
108	532	P04075|ALDOA_HUMAN	432.9	71	71	61	71	69	69	69	71	69	69	69	65	69	433830	293970	405700	173430	219480	226850	343210	333160	309460	218330	223890	242670	18	16	128	82	108	60	72	91	112	111	88	85	75	89	Carbamidomethylation; Oxidation (M); Acetylation (N-term)	39420	Fructose-bisphosphate aldolase A OS=Homo sapiens OX=9606 GN=ALDOA PE=1 SV=2
210	377	P08195|4F2_HUMAN	432.62	43	34	30	35	27	27	31	36	36	30	36	40	34	117120	158470	193460	120230	121620	123830	183870	171650	185140	142020	136400	140150	22	22	64	60	69	38	38	50	70	60	68	61	60	53	Oxidation (M); Acetylation (N-term)	67994	Amino acid transporter heavy chain SLC3A2 OS=Homo sapiens OX=9606 GN=SLC3A2 PE=1 SV=3
229	263	P05023|AT1A1_HUMAN	431.83	36	22	17	22	22	22	25	30	21	24	25	32	25	85492	49078	65772	62626	61218	96659	107070	70682	79896	85235	111910	114580	26	24	51	30	43	50	46	60	72	47	47	61	73	61	Carbamidomethylation; Oxidation (M); Acetylation (N-term)	112896	Sodium/potassium-transporting ATPase subunit alpha-1 OS=Homo sapiens OX=9606 GN=ATP1A1 PE=1 SV=1
151	38	P50991|TCPD_HUMAN	431.54	61	47	41	52	36	38	46	50	55	43	45	44	45	149760	164460	204540	118640	127980	146840	252650	173150	178190	132500	120270	104670	23	22	82	60	89	59	65	60	112	85	75	54	57	53	Carbamidomethylation; Oxidation (M); Acetylation (N-term)	57924	T-complex protein 1 subunit delta OS=Homo sapiens OX=9606 GN=CCT4 PE=1 SV=4
73	358	P26599|PTBP1_HUMAN	431.41	62	52	50	58	48	48	56	50	47	53	52	60	54	300600	508970	464890	391880	375940	395180	516710	453410	474190	372540	366920	302900	21	20	108	140	140	125	112	115	135	137	141	104	116	108	Carbamidomethylation; Oxidation (M); Acetylation (N-term)	59633	Polypyrimidine tract-binding protein 1 OS=Homo sapiens OX=9606 GN=PTBP1 PE=1 SV=2
297	110	P09327|VILI_HUMAN	431.1	42	35	26	27	20	25	22	33	27	25	20	29	20	106730	67165	93258	49607	65322	61134	115140	83824	78191	52114	55981	47076	25	25	58	50	47	32	43	31	54	43	46	35	37	30	Carbamidomethylation; Oxidation (M)	92695	Villin-1 OS=Homo sapiens OX=9606 GN=VIL1 PE=1 SV=4
218	65	P22102|PUR2_HUMAN	431.04	47	31	31	32	19	25	23	36	30	32	23	25	22	66745	135980	104720	35681	32806	46357	98027	88015	104670	54296	48799	36191	28	28	54	86	67	33	40	38	77	69	78	48	47	29	Carbamidomethylation; Oxidation (M); Acetylation (N-term)	107767	Trifunctional purine biosynthetic protein adenosine-3 OS=Homo sapiens OX=9606 GN=GART PE=1 SV=1
286	184	P33993|MCM7_HUMAN	430.76	46	30	30	34	27	27	25	32	31	27	26	27	20	67295	125320	125220	52565	63592	48742	62371	86547	92967	50366	38943	25603	24	24	47	61	63	35	38	43	48	43	47	38	36	31	Carbamidomethylation; Oxidation (M)	81308	DNA replication licensing factor MCM7 OS=Homo sapiens OX=9606 GN=MCM7 PE=1 SV=4
237	191	P35222|CTNB1_HUMAN	430.45	51	35	31	39	33	30	44	35	40	33	35	35	37	106730	86601	126160	48710	56064	54686	71377	76142	92192	43680	41567	44884	24	20	72	41	83	45	44	53	51	45	48	38	44	50	Carbamidomethylation; Oxidation (M); Acetylation (N-term)	85497	Catenin beta-1 OS=Homo sapiens OX=9606 GN=CTNNB1 PE=1 SV=1
281	92	P18206|VINC_HUMAN	430.22	44	26	19	21	18	17	20	38	27	26	23	23	24	46387	85572	87459	49316	50160	48245	114130	79129	103530	49529	52279	63470	33	33	39	43	50	35	36	36	67	56	52	45	44	41	Carbamidomethylation; Oxidation (M); Acetylation (N-term)	123799	Vinculin OS=Homo sapiens OX=9606 GN=VCL PE=1 SV=4
159	67	P42166|LAP2A_HUMAN	430.13	58	42	28	38	32	32	42	37	36	42	40	42	43	94174	90266	133610	116130	171380	165560	176410	161410	150050	167070	167750	184890	25	25	64	48	76	57	71	65	72	68	66	73	71	74	Carbamidomethylation; Acetylation (N-term)	75492	Lamina-associated polypeptide 2 isoform alpha OS=Homo sapiens OX=9606 GN=TMPO PE=1 SV=2
257	88	P22234|PUR6_HUMAN	430.02	68	44	52	59	41	44	47	56	55	59	34	49	36	89957	151680	123380	66084	72698	64485	120090	110420	122410	56315	41278	41431	21	21	53	48	64	39	41	43	72	61	60	33	35	36	Carbamidomethylation; Oxidation (M); Acetylation (N-term)	47079	Bifunctional phosphoribosylaminoimidazole carboxylase/phosphoribosylaminoimidazole succinocarboxamide synthetase OS=Homo sapiens OX=9606 GN=PAICS PE=1 SV=3
114	25	P48643|TCPE_HUMAN	429.71	54	51	43	47	45	45	53	54	47	43	45	45	45	134630	255390	236450	165170	165680	143270	225110	235110	266740	143100	122130	130110	22	21	75	105	95	79	73	88	109	100	96	84	73	69	Carbamidomethylation; Oxidation (M); Acetylation (N-term)	59671	T-complex protein 1 subunit epsilon OS=Homo sapiens OX=9606 GN=CCT5 PE=1 SV=1
212	19	P49368|TCPG_HUMAN	429.29	58	46	37	44	37	38	36	47	42	42	40	42	38	180430	147930	161360	122210	116090	122430	173040	176590	154350	105750	106740	72559	27	27	74	62	60	48	45	61	69	70	62	47	50	39	Carbamidomethylation; Oxidation (M); Acetylation (N-term)	60534	T-complex protein 1 subunit gamma OS=Homo sapiens OX=9606 GN=CCT3 PE=1 SV=4
126	54	P49411|EFTU_HUMAN	429	59	44	35	44	50	41	44	53	44	41	50	50	50	114720	99691	110400	275520	273720	262900	179740	152770	135470	238570	257630	297130	22	22	54	54	68	98	100	86	72	74	66	85	99	101	Carbamidomethylation; Oxidation (M); Acetylation (N-term)	49875	Elongation factor Tu mitochondrial OS=Homo sapiens OX=9606 GN=TUFM PE=1 SV=3
351	262	Q9NSE4|SYIM_HUMAN	428.5	31	14	15	23	22	19	19	15	22	22	18	24	23	15386	37908	33542	46366	42496	40958	37365	43728	49147	44325	45741	70809	24	24	19	36	32	44	43	32	29	35	43	38	46	54	Carbamidomethylation	113791	Isoleucine--tRNA ligase mitochondrial OS=Homo sapiens OX=9606 GN=IARS2 PE=1 SV=2
222	282	Q13435|SF3B2_HUMAN	428.24	41	34	21	33	36	38	36	26	29	33	37	31	37	42844	65397	51692	136690	129590	105650	43339	73100	62103	130110	81403	164260	28	28	42	42	44	65	62	69	40	44	39	77	56	79	Oxidation (M); Acetylation (N-term)	100228	Splicing factor 3B subunit 2 OS=Homo sapiens OX=9606 GN=SF3B2 PE=1 SV=2
339	294	Q92841|DDX17_HUMAN	428.14	37	25	22	24	27	22	27	28	26	24	28	30	25	41084	20697	33822	39213	42709	56059	52713	46592	35669	49832	53999	53596	24	17	39	22	36	39	33	45	40	37	38	44	45	44	Carbamidomethylation; Oxidation (M)	80273	Probable ATP-dependent RNA helicase DDX17 OS=Homo sapiens OX=9606 GN=DDX17 PE=1 SV=2
324	179	Q9H0D6|XRN2_HUMAN	428.12	43	21	23	25	24	31	31	26	23	29	30	27	25	33985	30646	34069	49763	67203	47120	42761	37203	43015	56884	46615	59986	29	29	34	26	27	40	60	36	43	36	41	46	39	45	Carbamidomethylation	108583	5'-3' exoribonuclease 2 OS=Homo sapiens OX=9606 GN=XRN2 PE=1 SV=1
328	13	Q16555|DPYL2_HUMAN	427.83	70	53	26	48	23	27	50	55	57	42	47	50	51	124270	32044	84519	17374	18625	48607	84242	63979	46851	42701	46734	55601	24	21	55	28	48	16	26	36	54	50	38	35	42	42	Carbamidomethylation; Oxidation (M); Acetylation (N-term)	62294	Dihydropyrimidinase-related protein 2 OS=Homo sapiens OX=9606 GN=DPYSL2 PE=1 SV=1
290	370	Q13310|PABP4_HUMAN	427.73	36	25	26	26	22	22	22	28	27	26	26	27	26	14066	14959	20245	21193	18042	15688	25081	35319	26093	20648	23528	20768	18	10	49	37	48	33	37	36	50	45	47	41	44	46	Carbamidomethylation; Acetylation (N-term)	70783	Polyadenylate-binding protein 4 OS=Homo sapiens OX=9606 GN=PABPC4 PE=1 SV=1
395	257	O94906|PRP6_HUMAN	426.66	31	12	14	17	19	20	23	19	21	16	22	23	22	15871	18918	26709	39212	45863	43245	30333	34846	31354	40661	41344	41166	22	22	18	23	25	41	37	41	27	38	36	44	40	42	Carbamidomethylation	106925	Pre-mRNA-processing factor 6 OS=Homo sapiens OX=9606 GN=PRPF6 PE=1 SV=1
146	137	P15311|EZRI_HUMAN	426.42	41	38	33	36	33	33	34	40	37	34	35	34	36	43030	89477	98469	69379	65910	70782	120260	124400	124960	95645	80854	104850	23	14	59	65	77	62	52	73	90	92	75	70	72	74	Carbamidomethylation; Oxidation (M); Acetylation (N-term)	69413	Ezrin OS=Homo sapiens OX=9606 GN=EZR PE=1 SV=4
279	165	P25205|MCM3_HUMAN	426.31	39	33	23	25	20	21	24	33	31	27	22	25	19	71076	62384	78902	35202	39476	52083	81243	67078	71641	44614	46317	33163	25	25	55	40	51	31	39	42	66	54	47	35	50	35	Carbamidomethylation; Acetylation (N-term)	90981	DNA replication licensing factor MCM3 OS=Homo sapiens OX=9606 GN=MCM3 PE=1 SV=3
302	151	P0DMV8|HS71A_HUMAN	426.08	51	35	31	31	27	28	32	38	29	29	29	35	38	45126	30794	40424	38267	38252	33012	47534	39716	33050	47657	44070	48112	24	14	59	37	44	31	37	36	44	40	45	44	36	45	Carbamidomethylation; Acetylation (N-term)	70052	Heat shock 70 kDa protein 1A OS=Homo sapiens OX=9606 GN=HSPA1A PE=1 SV=1
302	152	P0DMV9|HS71B_HUMAN	426.08	51	35	31	31	27	28	32	38	29	29	29	35	38	45126	30794	40424	38267	38252	33012	47534	39716	33050	47657	44070	48112	24	14	59	37	44	31	37	36	44	40	45	44	36	45	Carbamidomethylation; Acetylation (N-term)	70052	Heat shock 70 kDa protein 1B OS=Homo sapiens OX=9606 GN=HSPA1B PE=1 SV=1
194	398	Q9UQ80|PA2G4_HUMAN	424.48	71	59	55	65	41	44	57	57	60	60	52	57	57	206250	180740	188860	145590	137720	122970	230900	199090	192050	129130	128800	118550	24	24	79	59	64	51	45	49	74	70	67	60	61	54	Carbamidomethylation; Oxidation (M); Acetylation (N-term)	43787	Proliferation-associated protein 2G4 OS=Homo sapiens OX=9606 GN=PA2G4 PE=1 SV=3
331	216	Q02218|ODO1_HUMAN	424.42	47	9	6	12	23	30	33	13	18	16	30	35	43	16831	15941	13099	65007	60920	60366	21471	31112	25917	73205	73731	111980	34	34	18	7	19	39	47	60	23	24	19	59	63	89	Carbamidomethylation; Oxidation (M)	115935	2-oxoglutarate dehydrogenase complex component E1 OS=Homo sapiens OX=9606 GN=OGDH PE=1 SV=3
363	279	P46013|KI67_HUMAN	423.77	16	3	7	4	8	8	12	7	6	6	10	9	11	9103.9	16861	11070	38672	21910	52091	20350	20445	11725	40360	35057	47305	34	34	14	23	19	43	30	66	32	35	22	57	48	48	Carbamidomethylation; Oxidation (M)	358695	Proliferation marker protein Ki-67 OS=Homo sapiens OX=9606 GN=MKI67 PE=1 SV=2
329	241	Q9H0A0|NAT10_HUMAN	422.07	45	18	24	29	24	20	25	32	32	34	25	24	21	17845	51790	41638	22719	19837	21823	149130	51320	61047	26149	24492	27890	32	32	24	48	46	32	29	34	43	55	58	28	37	34	Carbamidomethylation; Oxidation (M); Acetylation (N-term)	115730	RNA cytidine acetyltransferase OS=Homo sapiens OX=9606 GN=NAT10 PE=1 SV=2
419	129	Q5JPE7|NOMO2_HUMAN	421.82	39	10	11	12	19	19	27	28	24	19	26	21	30	6700.3	4430.7	9308.8	17896	19082	22881	28247	16640	15586	23900	22485	40149	29	29	13	13	21	27	37	41	47	33	27	40	40	47	Carbamidomethylation; Oxidation (M)	139439	BOS complex subunit NOMO2 OS=Homo sapiens OX=9606 GN=NOMO2 PE=1 SV=1
261	134	Q03252|LMNB2_HUMAN	421.38	38	25	23	21	30	28	33	27	27	25	30	35	27	23158	34439	39953	80781	86373	85642	46214	41973	41856	70689	69130	106380	23	22	24	29	40	52	52	69	48	41	36	55	61	68	Carbamidomethylation; Oxidation (M); Acetylation (N-term)	69948	Lamin-B2 OS=Homo sapiens OX=9606 GN=LMNB2 PE=1 SV=4
106	889	Q99714|HCD2_HUMAN	420.97	87	62	62	68	83	72	76	84	79	73	83	87	87	151090	203390	221020	368100	372540	430330	291420	238150	229850	410010	442600	521390	16	16	70	50	69	100	99	103	104	82	54	116	124	139	Carbamidomethylation; Oxidation (M); Acetylation (N-term)	26923	3-hydroxyacyl-CoA dehydrogenase type-2 OS=Homo sapiens OX=9606 GN=HSD17B10 PE=1 SV=3
333	197	P53396|ACLY_HUMAN	420.96	36	27	24	29	18	21	23	28	27	23	21	24	12	47896	48898	53600	33930	35810	34487	59901	59597	52543	32871	29802	17777	30	30	45	45	48	34	32	33	45	48	50	34	33	19	Carbamidomethylation; Acetylation (N-term)	120839	ATP-citrate synthase OS=Homo sapiens OX=9606 GN=ACLY PE=1 SV=3
71	15	P61978|HNRPK_HUMAN	420.12	58	54	46	46	43	38	49	53	49	46	54	49	54	529540	534700	648280	403450	472820	608190	688970	554970	606520	579970	556540	558240	24	24	143	102	131	95	101	130	134	130	117	132	144	127	Carbamidomethylation; Oxidation (M); Acetylation (N-term)	50976	Heterogeneous nuclear ribonucleoprotein K OS=Homo sapiens OX=9606 GN=HNRNPK PE=1 SV=1
386	173	O60264|SMCA5_HUMAN	419.48	44	19	10	20	20	16	25	21	18	15	22	36	27	17609	8721.1	17322	13071	13091	37145	22483	20104	8261.3	27276	36476	38927	35	26	28	18	34	36	26	40	36	38	22	43	49	46	Carbamidomethylation; Acetylation (N-term)	121905	SWI/SNF-related matrix-associated actin-dependent regulator of chromatin subfamily A member 5 OS=Homo sapiens OX=9606 GN=SMARCA5 PE=1 SV=1
178	240	P11586|C1TC_HUMAN	419.22	46	38	30	36	29	35	33	37	36	31	34	33	23	99734	80135	74238	37070	35855	51789	102220	91563	66571	47867	46764	26295	30	30	68	82	79	54	55	51	69	67	83	54	50	43	Carbamidomethylation; Oxidation (M); Acetylation (N-term)	101531	C-1-tetrahydrofolate synthase cytoplasmic OS=Homo sapiens OX=9606 GN=MTHFD1 PE=1 SV=4
397	296	P49736|MCM2_HUMAN	419.04	38	27	14	24	7	13	22	29	23	22	17	20	17	52488	28911	43721	13694	19670	29454	38758	26458	27630	20678	30235	17441	26	26	48	25	43	19	22	39	47	37	31	31	37	32	Carbamidomethylation; Acetylation (N-term)	101896	DNA replication licensing factor MCM2 OS=Homo sapiens OX=9606 GN=MCM2 PE=1 SV=4
355	250	Q16531|DDB1_HUMAN	418.37	37	24	17	21	19	19	18	26	21	19	17	20	24	63451	47293	55321	41098	44455	37658	52975	48407	51840	44474	49052	75170	31	31	43	28	35	28	32	32	48	39	36	34	36	53	Carbamidomethylation; Oxidation (M); Acetylation (N-term)	126968	DNA damage-binding protein 1 OS=Homo sapiens OX=9606 GN=DDB1 PE=1 SV=1
185	215	Q15046|SYK_HUMAN	418.21	51	36	36	39	29	29	39	47	38	37	33	42	40	216290	212490	271190	144190	125320	164890	324780	282480	283210	181920	183170	165180	27	27	65	64	75	48	45	50	74	85	68	55	53	63	Carbamidomethylation; Oxidation (M); Acetylation (N-term)	68048	Lysine--tRNA ligase OS=Homo sapiens OX=9606 GN=KARS1 PE=1 SV=3
163	340	P24752|THIL_HUMAN	418.12	68	50	41	57	50	55	64	57	51	52	61	64	61	118330	165970	137180	214120	244270	234870	137290	123240	118230	209120	205020	251230	20	20	48	61	55	63	70	81	59	57	55	71	80	95	Carbamidomethylation; Oxidation (M)	45200	Acetyl-CoA acetyltransferase mitochondrial OS=Homo sapiens OX=9606 GN=ACAT1 PE=1 SV=1
123	342	P14866|HNRPL_HUMAN	416.92	51	42	30	41	38	38	46	41	43	38	48	44	41	202720	246050	231410	300340	376670	380310	252420	256290	248120	344580	376870	347170	18	18	78	60	82	84	75	117	80	78	63	94	105	99	Carbamidomethylation; Oxidation (M); Acetylation (N-term)	64133	Heterogeneous nuclear ribonucleoprotein L OS=Homo sapiens OX=9606 GN=HNRNPL PE=1 SV=2
271	295	Q99798|ACON_HUMAN	416.55	38	34	23	31	29	27	35	29	29	27	31	35	36	28364	46504	41667	71369	56549	74298	38417	44597	40805	66370	59900	84881	22	22	36	37	39	55	44	64	41	42	40	46	53	59	Carbamidomethylation; Oxidation (M)	85425	Aconitate hydratase mitochondrial OS=Homo sapiens OX=9606 GN=ACO2 PE=1 SV=2
530	159	O60437|PEPL_HUMAN	416.49	25	2	2	2	13	14	14	4	7	3	21	18	21	1497.7	2961.4	870.75	36908	40426	32141	2952.8	6305	2633.3	54479	34526	76667	27	27	2	4	3	41	39	31	5	13	6	57	32	63	Carbamidomethylation	204745	Periplakin OS=Homo sapiens OX=9606 GN=PPL PE=1 SV=4
110	445	P26641|EF1G_HUMAN	416.24	52	38	48	39	35	41	36	42	42	37	33	42	36	304040	129740	233640	163770	198810	265430	313320	275750	228540	233990	290810	224710	21	21	97	58	96	59	84	96	113	98	97	88	113	86	Carbamidomethylation; Oxidation (M); Acetylation (N-term)	50119	Elongation factor 1-gamma OS=Homo sapiens OX=9606 GN=EEF1G PE=1 SV=3
228	422	P63244|RACK1_HUMAN	416.02	80	77	50	72	49	53	58	74	70	57	58	67	60	269410	126090	216170	56152	72117	94412	359480	280940	196390	108510	122360	79107	21	21	69	46	69	25	36	41	80	79	64	49	52	33	Carbamidomethylation; Acetylation (N-term)	35077	Small ribosomal subunit protein RACK1 OS=Homo sapiens OX=9606 GN=RACK1 PE=1 SV=3
101	68	P60842|IF4A1_HUMAN	415.56	70	60	64	59	54	50	57	64	64	60	56	59	62	142160	130940	169810	104960	112760	125280	255490	177390	161980	118560	147570	99989	24	15	99	89	97	59	69	89	147	111	102	81	104	89	Carbamidomethylation; Oxidation (M); Acetylation (N-term)	46154	Eukaryotic initiation factor 4A-I OS=Homo sapiens OX=9606 GN=EIF4A1 PE=1 SV=1
215	91	P33991|MCM4_HUMAN	414.59	41	38	31	36	28	27	39	40	31	29	36	39	28	65151	92878	86771	47893	48867	49287	75843	65567	67880	47110	40620	33805	27	27	62	71	60	45	53	56	73	56	55	56	45	40	Carbamidomethylation; Oxidation (M); Acetylation (N-term)	96558	DNA replication licensing factor MCM4 OS=Homo sapiens OX=9606 GN=MCM4 PE=1 SV=5
278	727	Q15084|PDIA6_HUMAN	414.42	47	36	25	32	32	32	38	32	32	32	38	32	43	79292	94667	88270	118370	109040	133300	95325	83772	78469	106280	111720	133460	14	14	41	43	42	41	45	54	43	39	36	55	52	55	Carbamidomethylation; Acetylation (N-term)	48121	Protein disulfide-isomerase A6 OS=Homo sapiens OX=9606 GN=PDIA6 PE=1 SV=1
337	10	P13796|PLSL_HUMAN	412.51	62	37	34	46	36	41	46	46	41	43	45	42	46	44770	26117	48539	26766	38078	30550	55385	59241	46762	45901	35056	51437	26	20	44	29	36	25	40	34	51	41	39	38	39	47	Carbamidomethylation; Oxidation (M)	70289	Plastin-2 OS=Homo sapiens OX=9606 GN=LCP1 PE=1 SV=6
230	293	Q08945|SSRP1_HUMAN	412.28	35	28	28	24	28	27	30	32	29	29	29	32	29	65624	64899	71055	67411	78906	107550	107870	89518	78360	105820	106150	104120	21	21	42	41	52	51	49	58	60	54	58	60	60	52	Carbamidomethylation; Acetylation (N-term)	81075	FACT complex subunit SSRP1 OS=Homo sapiens OX=9606 GN=SSRP1 PE=1 SV=1
275	229	P02786|TFR1_HUMAN	411.88	44	23	29	30	25	19	27	34	31	35	24	32	27	66278	53464	71481	55395	60277	83816	135110	91984	91332	75194	92131	82231	25	25	40	41	52	33	37	47	50	56	63	37	50	45	Carbamidomethylation; Acetylation (N-term)	84871	Transferrin receptor protein 1 OS=Homo sapiens OX=9606 GN=TFRC PE=1 SV=2
216	546	P04844|RPN2_HUMAN	411.41	41	26	31	35	27	31	35	31	35	31	35	36	34	59628	99618	88762	122600	127430	141390	114660	94521	115250	127250	149750	132870	16	16	32	45	44	68	58	64	54	50	61	61	73	62	Carbamidomethylation; Oxidation (M); Acetylation (N-term)	69284	Dolichyl-diphosphooligosaccharide--protein glycosyltransferase subunit 2 OS=Homo sapiens OX=9606 GN=RPN2 PE=1 SV=3
225	541	P27824|CALX_HUMAN	411.28	36	20	31	31	31	28	31	21	26	29	33	29	31	79868	116310	126420	214640	210400	225140	99526	157930	148750	223720	229340	243570	19	19	42	48	49	62	57	60	38	52	52	63	69	59	Carbamidomethylation; Oxidation (M)	67568	Calnexin OS=Homo sapiens OX=9606 GN=CANX PE=1 SV=2
383	100	P26639|SYTC_HUMAN	411.26	52	30	26	29	22	26	25	27	28	24	24	26	32	84064	31140	47238	16340	19624	30361	72545	50670	34202	31063	42916	37056	31	31	52	24	34	21	26	29	47	42	39	34	36	35	Carbamidomethylation; Oxidation (M); Acetylation (N-term)	83435	Threonine--tRNA ligase 1 cytoplasmic OS=Homo sapiens OX=9606 GN=TARS1 PE=1 SV=3
193	568	P62140|PP1B_HUMAN	409.88	66	44	45	45	44	49	48	45	49	45	49	56	63	4236.5	12092	6945.1	9094.8	14630	7845.7	7981.1	10472	10859	11785	10516	13301	18	6	45	44	54	68	61	76	54	70	52	68	71	70	Carbamidomethylation; Acetylation (N-term)	37187	Serine/threonine-protein phosphatase PP1-beta catalytic subunit OS=Homo sapiens OX=9606 GN=PPP1CB PE=1 SV=3
130	79	P40227|TCPZ_HUMAN	409.42	53	40	45	49	40	36	42	45	41	41	43	44	39	166920	234630	278040	159360	169220	170300	294900	231050	269480	167580	154770	156820	23	23	78	78	103	64	66	71	101	84	73	84	65	73	Carbamidomethylation; Oxidation (M); Acetylation (N-term)	58024	T-complex protein 1 subunit zeta OS=Homo sapiens OX=9606 GN=CCT6A PE=1 SV=3
170	397	P07195|LDHB_HUMAN	409.08	57	38	36	40	40	37	32	47	44	36	37	48	37	303880	155930	322820	72103	93380	180800	382840	277490	229620	173720	191520	197070	19	17	65	68	84	44	49	51	85	72	70	64	71	57	Carbamidomethylation; Oxidation (M)	36639	L-lactate dehydrogenase B chain OS=Homo sapiens OX=9606 GN=LDHB PE=1 SV=2
177	688	P62136|PP1A_HUMAN	408.73	58	48	40	49	50	50	53	55	55	46	53	58	53	12994	8134.3	15434	12572	9413.5	17100	19700	10728	11630	17991	12348	17135	19	4	51	46	60	65	61	86	61	65	52	71	72	68	Carbamidomethylation; Acetylation (N-term)	37512	Serine/threonine-protein phosphatase PP1-alpha catalytic subunit OS=Homo sapiens OX=9606 GN=PPP1CA PE=1 SV=1
456	158	Q14566|MCM6_HUMAN	408.71	46	26	23	27	13	18	28	35	27	29	24	27	21	43539	24510	37163	15689	19486	24342	39221	30745	27960	16809	24400	16755	28	28	36	23	35	17	25	30	36	43	30	24	34	23	Carbamidomethylation; Acetylation (N-term)	92889	DNA replication licensing factor MCM6 OS=Homo sapiens OX=9606 GN=MCM6 PE=1 SV=1
378	223	O15067|PUR4_HUMAN	408.45	35	19	24	22	17	19	19	27	22	21	20	18	13	23742	71925	56576	32811	36927	25711	45896	65132	56481	30387	26123	17686	29	29	28	49	47	31	32	29	42	49	39	28	24	23	Carbamidomethylation; Acetylation (N-term)	144734	Phosphoribosylformylglycinamidine synthase OS=Homo sapiens OX=9606 GN=PFAS PE=1 SV=4
296	315	Q9P2E9|RRBP1_HUMAN	408.4	24	18	16	13	10	12	17	18	17	18	18	18	17	50359	62359	59490	50406	55262	59640	96673	94185	85395	88046	61496	80340	23	23	43	34	40	27	32	41	56	44	42	49	50	48	Carbamidomethylation	152456	Ribosome-binding protein 1 OS=Homo sapiens OX=9606 GN=RRBP1 PE=1 SV=5
45	1167	P62937|PPIA_HUMAN	408.27	82	81	75	75	68	75	75	75	75	75	75	75	75	1294600	774040	1024600	586950	576960	760300	1297100	976670	886790	802760	789780	867960	13	13	208	147	181	102	110	157	221	169	144	157	154	151	Carbamidomethylation; Oxidation (M); Acetylation (N-term)	18012	Peptidyl-prolyl cis-trans isomerase A OS=Homo sapiens OX=9606 GN=PPIA PE=1 SV=2
350	180	P16435|NCPR_HUMAN	408.22	52	21	21	23	20	29	27	20	21	27	30	37	44	12984	44403	22009	61314	63228	51662	24526	30595	35838	57497	60995	68549	22	22	17	33	28	33	44	48	32	30	35	39	50	64	Carbamidomethylation	76690	NADPH--cytochrome P450 reductase OS=Homo sapiens OX=9606 GN=POR PE=1 SV=2
232	105	P41250|GARS_HUMAN	406.84	42	25	32	32	30	29	36	33	34	35	34	28	36	42428	72908	78202	74755	66086	57733	61615	78960	76294	76732	65236	60073	21	21	40	59	49	51	55	47	51	63	52	60	48	55	Carbamidomethylation	83166	Glycine--tRNA ligase OS=Homo sapiens OX=9606 GN=GARS1 PE=1 SV=3
24	479	P68032|ACTC_HUMAN	406.78	48	39	36	30	30	25	21	39	30	28	24	36	27		16129	38252	6880.5	14171	209.45		2337.1	37434	356.41	40937	2614.1	18	1	241	205	230	249	237	232	231	245	254	263	267	244	Carbamidomethylation; Oxidation (M)	42019	Actin alpha cardiac muscle 1 OS=Homo sapiens OX=9606 GN=ACTC1 PE=1 SV=1
792	127	P06737|PYGL_HUMAN	406.6	38	16	26	16	9	8	10	16	16	19	12	19	7	12053	22440	13836	15293	12277	10433	10557	12243	7757.8	3070.2	7190.6	310.03	24	19	24	29	22	14	15	11	18	19	19	9	20	7	Carbamidomethylation	97149	Glycogen phosphorylase liver form OS=Homo sapiens OX=9606 GN=PYGL PE=1 SV=4
469	353	Q16658|FSCN1_HUMAN	406.17	52	44	12	33	19	23	40	40	33	27	34	38	31	45322	13452	38711	19458	25193	44897	45171	31570	19632	35346	42747	41543	20	20	38	13	30	11	20	39	36	29	17	31	36	44	Carbamidomethylation; Acetylation (N-term)	54530	Fascin OS=Homo sapiens OX=9606 GN=FSCN1 PE=1 SV=3
396	249	Q92621|NU205_HUMAN	406.04	21	3	6	9	10	11	14	7	8	9	13	15	15	3113.3	28184	17887	50373	45157	50442	24223	28562	29673	38784	42506	44318	32	32	5	24	23	45	46	53	24	29	25	43	51	43	Carbamidomethylation; Acetylation (N-term)	227919	Nuclear pore complex protein Nup205 OS=Homo sapiens OX=9606 GN=NUP205 PE=1 SV=3
294	183	P55060|XPO2_HUMAN	405.76	32	22	23	22	14	19	13	21	23	21	22	16	21	55232	153220	104090	79422	84667	54908	97248	116850	118380	86326	62403	51092	22	22	43	51	46	40	38	32	53	50	44	40	36	35	Carbamidomethylation; Oxidation (M); Acetylation (N-term)	110417	Exportin-2 OS=Homo sapiens OX=9606 GN=CSE1L PE=1 SV=3
260	564	P09622|DLDH_HUMAN	405.75	42	26	25	32	29	29	36	32	32	31	34	37	40	57106	67484	48712	129320	152520	131790	63358	70780	63866	145550	144050	212120	16	16	26	41	33	52	52	66	28	37	43	60	65	77	Carbamidomethylation; Oxidation (M); Acetylation (N-term)	54177	Dihydrolipoyl dehydrogenase mitochondrial OS=Homo sapiens OX=9606 GN=DLD PE=1 SV=2
493	232	Q9UQE7|SMC3_HUMAN	405.61	27	12	9	11	16	14	16	12	11	9	15	21	16	15247	28683	25640	33035	32789	32067	22220	21462	25537	30233	34539	29290	26	26	23	18	19	32	27	33	27	25	23	29	38	34	Carbamidomethylation; Acetylation (N-term)	141541	Structural maintenance of chromosomes protein 3 OS=Homo sapiens OX=9606 GN=SMC3 PE=1 SV=2
152	86	P29401|TKT_HUMAN	405.37	56	42	44	50	34	44	40	48	42	49	42	54	52	200780	158570	182380	77965	77965	113560	223010	165940	184920	119360	133140	124170	23	23	72	71	86	40	51	63	93	81	85	64	69	74	Carbamidomethylation; Oxidation (M)	67878	Transketolase OS=Homo sapiens OX=9606 GN=TKT PE=1 SV=3
167	460	P27797|CALR_HUMAN	405.2	68	42	33	34	33	48	39	49	41	33	46	42	52	149590	176950	211700	337840	362090	325750	207290	264580	250800	335220	332970	362260	21	21	55	42	58	67	67	65	56	65	62	82	86	78	Carbamidomethylation	48142	Calreticulin OS=Homo sapiens OX=9606 GN=CALR PE=1 SV=1
382	194	Q8WUM4|PDC6I_HUMAN	404.87	38	21	26	27	24	25	25	31	32	30	22	22	13	23588	33572	43626	17667	18860	22828	51572	43551	47700	25508	22299	20689	23	23	30	34	44	28	33	34	42	51	47	26	34	16	Carbamidomethylation; Oxidation (M); Acetylation (N-term)	96023	Programmed cell death 6-interacting protein OS=Homo sapiens OX=9606 GN=PDCD6IP PE=1 SV=1
385	227	P04264|K2C1_HUMAN	404.23	44	28	12	6	19	12	27	8	36	16	21	35	29	35668	2772.9	3084.6	18166	8996.6	65823	818.82	103150	23115	23892	109800	16476	21	15	47	17	9	26	21	47	12	73	31	29	67	39	Carbamidomethylation; Oxidation (M)	66039	Keratin type II cytoskeletal 1 OS=Homo sapiens OX=9606 GN=KRT1 PE=1 SV=6
398	418	Q9BUJ2|HNRL1_HUMAN	403.93	30	20	17	20	21	23	21	23	20	21	21	26	24	33693	51898	49632	98861	92454	90745	50916	60875	62427	98049	96172	98324	17	17	25	27	31	36	35	38	36	29	33	33	46	42	Carbamidomethylation; Oxidation (M); Acetylation (N-term)	95739	Heterogeneous nuclear ribonucleoprotein U-like protein 1 OS=Homo sapiens OX=9606 GN=HNRNPUL1 PE=1 SV=2
251	125	Q9UJS0|S2513_HUMAN	403.1	38	30	21	33	33	31	38	34	33	27	36	34	36	25662	67276	62237	76254	85371	93894	40678	44458	52228	71346	62561	71011	18	12	42	42	56	53	50	64	52	35	43	50	56	49	Carbamidomethylation	74176	Electrogenic aspartate/glutamate antiporter SLC25A13 mitochondrial OS=Homo sapiens OX=9606 GN=SLC25A13 PE=1 SV=2
206	87	P31948|STIP1_HUMAN	403.02	50	39	32	41	41	39	41	43	44	35	41	37	35	134650	150400	171460	139320	151520	140650	208880	182900	164050	153940	112230	139380	23	23	63	49	74	48	54	63	69	69	55	57	41	55	Carbamidomethylation; Oxidation (M); Acetylation (N-term)	62639	Stress-induced-phosphoprotein 1 OS=Homo sapiens OX=9606 GN=STIP1 PE=1 SV=1
153	182	P06744|G6PI_HUMAN	403	54	40	40	45	39	33	44	39	47	44	48	48	48	90816	137420	107850	64503	52673	58892	126910	123680	119770	77229	63797	86934	21	15	59	76	87	56	53	56	75	88	84	71	56	85	Carbamidomethylation; Oxidation (M); Acetylation (N-term)	63147	Glucose-6-phosphate isomerase OS=Homo sapiens OX=9606 GN=GPI PE=1 SV=4
102	1552	P07737|PROF1_HUMAN	402.98	88	88	88	88	80	71	86	88	86	88	86	86	86	669360	623560	595940	413970	377300	435870	915400	703190	676240	473680	467670	492180	14	14	94	119	97	88	61	78	131	117	106	78	77	81	Carbamidomethylation; Oxidation (M); Acetylation (N-term)	15054	Profilin-1 OS=Homo sapiens OX=9606 GN=PFN1 PE=1 SV=2
502	272	P16144|ITB4_HUMAN	402.55	27	14	10	13	13	10	10	16	20	12	12	8	12	18874	10710	27219	15002	14670	18496	51923	33364	31434	17880	19339	23542	26	26	30	17	30	19	15	22	47	38	29	22	23	29	Carbamidomethylation; Oxidation (M)	202166	Integrin beta-4 OS=Homo sapiens OX=9606 GN=ITGB4 PE=1 SV=5
276	517	P42765|THIM_HUMAN	402.35	76	46	28	36	45	55	62	51	43	36	62	58	71	14410	27003	17143	89597	78589	73294	21809	25874	22312	70772	63833	131110	20	20	20	24	30	52	57	65	29	39	29	65	62	79	Carbamidomethylation	41924	3-ketoacyl-CoA thiolase mitochondrial OS=Homo sapiens OX=9606 GN=ACAA2 PE=1 SV=2
338	522	P31930|QCR1_HUMAN	401.87	55	25	25	38	37	43	52	36	48	38	48	55	53	25841	29382	74546	41398	54180	68523	44321	43680	36984	59334	71110	81179	19	19	22	22	32	27	40	52	35	39	26	46	64	57	Carbamidomethylation; Oxidation (M); Acetylation (N-term)	52646	Cytochrome b-c1 complex subunit 1 mitochondrial OS=Homo sapiens OX=9606 GN=UQCRC1 PE=1 SV=3
553	253	Q27J81|INF2_HUMAN	401.83	33	16	17	25	6	3	10	26	17	20	7	10	4	27662	53781	77110	2292.6	2950.3	5195.8	44970	30793	47357	4978	7423.8	1776.5	24	24	28	41	45	6	8	14	41	25	42	12	18	6	Carbamidomethylation	135624	Inverted formin-2 OS=Homo sapiens OX=9606 GN=INF2 PE=1 SV=2
282	9	P11413|G6PD_HUMAN	401.62	64	40	41	47	40	43	35	32	40	55	44	38	35	50011	88037	92123	58417	73163	50533	73327	87005	100040	68100	56377	50962	23	23	37	53	49	40	49	37	41	55	54	46	44	38	Carbamidomethylation; Oxidation (M); Acetylation (N-term)	59257	Glucose-6-phosphate 1-dehydrogenase OS=Homo sapiens OX=9606 GN=G6PD PE=1 SV=4
352	310	P55884|EIF3B_HUMAN	401.57	37	25	22	28	24	26	24	23	27	24	21	23	20	40661	62127	54683	39491	49973	40539	58826	61393	75507	41565	35816	31902	22	22	39	39	35	28	38	41	41	43	42	32	42	29	Carbamidomethylation; Oxidation (M); Acetylation (N-term)	92482	Eukaryotic translation initiation factor 3 subunit B OS=Homo sapiens OX=9606 GN=EIF3B PE=1 SV=3
384	283	P42285|MTREX_HUMAN	401.27	30	14	21	17	22	22	17	17	22	25	17	18	21	18308	30518	28723	21917	24394	32438	33706	33002	36129	26503	25183	33507	22	22	19	36	40	43	36	29	32	38	35	34	34	42	Carbamidomethylation; Oxidation (M); Acetylation (N-term)	117805	Exosome RNA helicase MTR4 OS=Homo sapiens OX=9606 GN=MTREX PE=1 SV=3
118	1065	P09211|GSTP1_HUMAN	400.63	72	69	66	71	63	63	67	71	70	70	67	68	63	655930	263630	459190	277870	279640	420870	693690	454120	330440	410810	452590	361110	16	16	93	79	97	69	71	90	125	88	72	77	85	90	Carbamidomethylation; Oxidation (M); Acetylation (N-term)	23356	Glutathione S-transferase P OS=Homo sapiens OX=9606 GN=GSTP1 PE=1 SV=2
191	773	P36873|PP1G_HUMAN	400.57	54	41	41	41	45	45	48	48	50	41	48	54	45	5607	14936	11959	17865	15774	12629	7322.8	14064	16063	13583	11171	12471	17	2	46	47	57	66	62	83	58	66	53	69	72	63	Carbamidomethylation; Acetylation (N-term)	36984	Serine/threonine-protein phosphatase PP1-gamma catalytic subunit OS=Homo sapiens OX=9606 GN=PPP1CC PE=1 SV=1
175	343	Q13838|DX39B_HUMAN	400.29	52	48	38	40	45	45	45	41	41	41	38	41	41	26018	68363	60550	63733	66927	65668	47670	55520	65540	69030	64923	75686	17	7	51	65	56	65	76	74	52	54	63	74	65	65	Carbamidomethylation; Acetylation (N-term)	48991	Spliceosome RNA helicase DDX39B OS=Homo sapiens OX=9606 GN=DDX39B PE=1 SV=1
247	35	P28838|AMPL_HUMAN	400.26	47	43	32	38	35	33	37	42	40	37	38	39	43	39998	73133	68921	69741	70277	68727	63913	68384	72762	75862	66828	84905	18	18	47	41	48	58	52	43	52	49	47	54	50	53	Carbamidomethylation; Oxidation (M)	56166	Cytosol aminopeptidase OS=Homo sapiens OX=9606 GN=LAP3 PE=1 SV=3
318	116	Q29RF7|PDS5A_HUMAN	399.42	35	19	16	18	24	24	24	22	21	21	23	24	18	23027	12473	27464	28748	29800	43458	38606	27041	25849	35117	41531	27849	30	27	35	26	36	44	44	43	43	43	38	44	48	35	Carbamidomethylation; Acetylation (N-term)	150830	Sister chromatid cohesion protein PDS5 homolog A OS=Homo sapiens OX=9606 GN=PDS5A PE=1 SV=1
182	298	Q9UKV3|ACINU_HUMAN	398.56	27	19	19	22	24	22	25	21	20	19	26	23	26	47646	85209	81791	217460	215150	182650	65229	95370	92882	194160	158590	253630	24	24	44	44	48	73	71	67	45	54	52	80	71	101	Carbamidomethylation; Acetylation (N-term)	151861	Apoptotic chromatin condensation inducer in the nucleus OS=Homo sapiens OX=9606 GN=ACIN1 PE=1 SV=2
180	972	Q13162|PRDX4_HUMAN	398.27	64	64	56	56	56	55	63	63	60	56	59	63	63	58421	71183	89276	126660	141200	121550	83280	117720	110260	161340	146030	174840	18	16	51	45	63	59	57	65	53	61	64	80	76	77	Carbamidomethylation	30540	Peroxiredoxin-4 OS=Homo sapiens OX=9606 GN=PRDX4 PE=1 SV=1
414	48	P43304|GPDM_HUMAN	397.85	39	19	20	22	32	28	34	20	21	24	31	30	32	10414	31847	27887	60410	62205	56952	16869	20695	24746	38189	34684	38844	21	21	23	26	24	43	37	49	27	22	25	33	44	41	Carbamidomethylation	80853	Glycerol-3-phosphate dehydrogenase mitochondrial OS=Homo sapiens OX=9606 GN=GPD2 PE=1 SV=3
401	251	Q92900|RENT1_HUMAN	397.34	33	26	13	21	12	14	18	21	18	19	16	21	16	32531	32004	28926	26344	27250	22848	47986	35726	33846	28761	29841	15399	23	23	45	24	39	24	23	38	52	36	31	36	36	22	Carbamidomethylation	124345	Regulator of nonsense transcripts 1 OS=Homo sapiens OX=9606 GN=UPF1 PE=1 SV=2
347	80	Q93009|UBP7_HUMAN	397.34	31	19	18	20	23	23	20	15	25	22	22	23	28	19587	51858	41137	45515	53068	48921	28997	41906	38126	46208	40482	43927	21	21	31	34	40	37	40	40	26	47	39	42	38	39	Carbamidomethylation	128302	Ubiquitin carboxyl-terminal hydrolase 7 OS=Homo sapiens OX=9606 GN=USP7 PE=1 SV=2
172	476	Q12905|ILF2_HUMAN	397.27	74	45	53	49	54	54	56	43	54	47	54	63	63	112480	86510	117070	144440	153850	183810	157410	132120	115940	172670	163250	163960	21	21	40	51	51	64	82	76	68	59	60	77	77	71	Carbamidomethylation	43062	Interleukin enhancer-binding factor 2 OS=Homo sapiens OX=9606 GN=ILF2 PE=1 SV=2
433	21	O00429|DNM1L_HUMAN	397.2	53	16	32	35	22	26	28	35	37	37	29	27	23	9628	32987	28502	12613	15959	16286	24190	29256	39560	16257	13309	13302	24	24	16	42	37	20	28	26	37	43	45	29	23	25	Carbamidomethylation; Acetylation (N-term)	81877	Dynamin-1-like protein OS=Homo sapiens OX=9606 GN=DNM1L PE=1 SV=2
517	247	P26640|SYVC_HUMAN	396.59	26	16	19	17	11	9	11	16	19	18	9	11	5	38559	34182	38415	18203	19645	20951	38958	40608	32407	12123	13647	9031.4	21	21	32	34	36	18	27	22	28	41	34	15	11	10	Carbamidomethylation; Acetylation (N-term)	140476	Valine--tRNA ligase OS=Homo sapiens OX=9606 GN=VARS1 PE=1 SV=4
143	395	Q99623|PHB2_HUMAN	396.17	68	54	40	48	37	46	57	53	43	48	58	58	54	104850	194950	196270	296140	286100	320270	213990	211680	228610	306880	309220	349370	16	16	51	66	61	74	82	80	75	67	70	75	87	92	Oxidation (M)	33296	Prohibitin-2 OS=Homo sapiens OX=9606 GN=PHB2 PE=1 SV=2
259	214	Q9Y2X3|NOP58_HUMAN	396.11	48	27	30	32	38	38	40	36	40	36	42	41	40	30950	48849	47498	76549	74104	99315	63230	67032	55661	103330	97231	107490	18	18	34	33	43	46	43	58	42	52	43	63	65	60	Carbamidomethylation; Oxidation (M)	59578	Nucleolar protein 58 OS=Homo sapiens OX=9606 GN=NOP58 PE=1 SV=1
458	268	Q68CZ2|TENS3_HUMAN	395.89	41	27	16	25	17	13	13	28	22	19	14	15	13	38370	21962	34061	15676	11894	11766	39656	32342	31816	20421	15824	9734.7	32	32	45	30	44	24	20	16	41	39	32	23	24	16	Carbamidomethylation; Oxidation (M); Acetylation (N-term)	155265	Tensin-3 OS=Homo sapiens OX=9606 GN=TNS3 PE=1 SV=2
417	308	Q7L014|DDX46_HUMAN	395.72	26	14	11	14	11	15	17	13	16	16	16	18	20	15959	28128	24407	32320	39049	35890	29546	26161	33185	42314	42333	35199	21	21	22	28	33	26	30	40	28	28	32	35	45	43	Carbamidomethylation; Oxidation (M)	117362	Probable ATP-dependent RNA helicase DDX46 OS=Homo sapiens OX=9606 GN=DDX46 PE=1 SV=2
575	276	Q8WWI1|LMO7_HUMAN	395.65	22	10	5	4	7	8	10	10	6	7	16	16	14	10792	12543	11101	21991	30989	29528	18080	15497	13996	38047	34261	36849	24	24	20	11	10	20	25	28	23	14	12	40	40	34	Carbamidomethylation; Oxidation (M)	192694	LIM domain only protein 7 OS=Homo sapiens OX=9606 GN=LMO7 PE=1 SV=3
64	1107	Q32P51|RA1L2_HUMAN	395.2	45	30	45	30	44	44	29	35	29	29	33	33	29		0		1374.1	844.25								15	1	78	85	75	196	209	161	95	114	95	163	128	158	Carbamidomethylation; Oxidation (M); Acetylation (N-term)	34225	Heterogeneous nuclear ribonucleoprotein A1-like 2 OS=Homo sapiens OX=9606 GN=HNRNPA1L2 PE=2 SV=2
162	146	Q15233|NONO_HUMAN	394.63	59	48	44	41	41	39	38	46	39	43	41	39	38	199990	49974	79030	99736	88346	153440	154840	117930	102450	141400	200020	146370	23	23	81	47	67	55	57	70	78	70	59	66	79	68	Carbamidomethylation; Oxidation (M); Acetylation (N-term)	54232	Non-POU domain-containing octamer-binding protein OS=Homo sapiens OX=9606 GN=NONO PE=1 SV=4
319	350	Q9Y265|RUVB1_HUMAN	394.52	58	44	33	42	37	38	45	42	43	41	45	47	50	79324	77029	85696	103860	91873	116380	108010	79931	69854	100480	91326	112430	18	18	45	33	33	39	40	45	49	30	29	41	41	53	Carbamidomethylation	50228	RuvB-like 1 OS=Homo sapiens OX=9606 GN=RUVBL1 PE=1 SV=1
252	94	O00567|NOP56_HUMAN	394.37	54	35	22	38	41	39	42	39	39	36	42	47	51	36597	26671	35975	75242	65475	95667	60277	58537	34589	83521	94396	97107	22	22	36	23	37	45	50	62	51	52	41	62	68	65	Carbamidomethylation; Oxidation (M)	66050	Nucleolar protein 56 OS=Homo sapiens OX=9606 GN=NOP56 PE=1 SV=4
207	359	P30153|2AAA_HUMAN	393.97	44	31	33	40	28	35	31	38	40	37	34	38	35	47909	77580	70867	70865	70301	64208	88641	83724	82713	63908	60408	171650	19	14	39	64	70	52	64	53	64	65	61	58	53	52	Carbamidomethylation; Oxidation (M)	65309	Serine/threonine-protein phosphatase 2A 65 kDa regulatory subunit A alpha isoform OS=Homo sapiens OX=9606 GN=PPP2R1A PE=1 SV=4
141	710	P05141|ADT2_HUMAN	393.9	47	34	22	26	32	29	31	34	34	25	31	35	35	39429	4441.4	7121.9	9967.7	10082	28302	16489	10169	6809	19759	38440	32175	18	7	70	49	53	82	78	93	58	64	59	80	92	103	Carbamidomethylation; Oxidation (M); Acetylation (N-term)	32852	ADP/ATP translocase 2 OS=Homo sapiens OX=9606 GN=SLC25A5 PE=1 SV=7
277	827	P55795|HNRH2_HUMAN	393.66	38	27	30	27	25	27	28	33	27	28	27	27	35	11354	16683	20094	44135	46650	37631	23606	31000	20514	44669	39036	39529	14	9	46	31	36	52	41	52	52	43	39	52	59	49	Carbamidomethylation; Oxidation (M)	49264	Heterogeneous nuclear ribonucleoprotein H2 OS=Homo sapiens OX=9606 GN=HNRNPH2 PE=1 SV=1
287	297	O95373|IPO7_HUMAN	393.56	26	16	16	16	19	16	19	18	17	17	15	19	16	28513	73156	48095	43069	62928	52646	44373	62932	68997	42715	40247	31328	25	25	26	65	50	38	42	45	34	52	53	46	40	37	Carbamidomethylation; Oxidation (M); Acetylation (N-term)	119516	Importin-7 OS=Homo sapiens OX=9606 GN=IPO7 PE=1 SV=1
187	741	Q9UJZ1|STML2_HUMAN	393.25	64	45	50	50	61	53	58	58	58	58	61	63	62	58092	155490	125700	216400	215350	229840	140920	157360	161850	261380	228150	330370	16	16	41	53	48	56	66	68	60	58	56	80	67	90	Carbamidomethylation; Oxidation (M); Acetylation (N-term)	38534	Stomatin-like protein 2 mitochondrial OS=Homo sapiens OX=9606 GN=STOML2 PE=1 SV=1
436	196	Q9P2J5|SYLC_HUMAN	392.81	32	12	14	16	15	14	11	17	22	26	19	18	16	8542.9	22705	13791	19877	15766	21365	55621	25832	46138	20604	31259	12637	25	25	20	38	25	27	26	22	29	37	46	32	38	29	Carbamidomethylation	134466	Leucine--tRNA ligase cytoplasmic OS=Homo sapiens OX=9606 GN=LARS1 PE=1 SV=2
309	597	Q9Y3F4|STRAP_HUMAN	392.4	66	54	49	51	41	46	42	66	63	61	51	51	42	67581	47114	62757	34779	41789	46901	79101	83037	60916	48310	47540	52377	15	15	44	37	37	28	30	34	55	58	40	44	38	39	Carbamidomethylation; Oxidation (M); Acetylation (N-term)	38438	Serine-threonine kinase receptor-associated protein OS=Homo sapiens OX=9606 GN=STRAP PE=1 SV=1
346	237	Q15459|SF3A1_HUMAN	392.25	37	20	20	18	22	23	28	20	27	22	27	32	31	22005	48204	40654	75718	91683	67433	43649	50390	54446	79378	68706	107850	22	22	30	24	26	44	42	42	31	35	32	40	50	58	Carbamidomethylation; Oxidation (M); Acetylation (N-term)	88886	Splicing factor 3A subunit 1 OS=Homo sapiens OX=9606 GN=SF3A1 PE=1 SV=1
291	72	P14868|SYDC_HUMAN	392	51	49	32	38	22	26	40	42	39	31	30	40	36	89928	55950	49179	41376	50487	41486	76575	74529	79642	57512	37926	30782	19	19	67	34	43	23	32	51	56	43	39	42	43	38	Carbamidomethylation; Oxidation (M)	57136	Aspartate--tRNA ligase cytoplasmic OS=Homo sapiens OX=9606 GN=DARS1 PE=1 SV=2
325	734	P23396|RS3_HUMAN	391.89	69	69	51	56	43	43	54	65	60	60	54	58	49	166580	158180	204480	27018	34007	41453	243060	161100	168150	42700	58019	38658	15	15	68	43	48	18	17	25	75	53	48	22	29	26	Carbamidomethylation; Oxidation (M)	26688	Small ribosomal subunit protein uS3 OS=Homo sapiens OX=9606 GN=RPS3 PE=1 SV=2
513	190	P78347|GTF2I_HUMAN	391.65	37	23	10	16	14	9	19	19	13	9	16	22	16	52095	21855	21994	28337	26434	40333	38397	25704	18008	33016	43677	20591	26	26	36	18	21	24	24	35	27	20	21	34	30	20	Carbamidomethylation; Oxidation (M); Acetylation (N-term)	112416	General transcription factor II-I OS=Homo sapiens OX=9606 GN=GTF2I PE=1 SV=2
306	352	O00116|ADAS_HUMAN	391.51	44	15	26	34	35	36	37	20	31	27	32	35	37	17939	42917	34835	65431	63661	52605	34071	38325	37666	56281	68020	55589	21	21	25	33	39	48	46	50	25	44	40	49	47	41	Carbamidomethylation	72912	Alkyldihydroxyacetonephosphate synthase peroxisomal OS=Homo sapiens OX=9606 GN=AGPS PE=1 SV=1
437	322	Q13423|NNTM_HUMAN	391.3	28	17	11	17	14	17	23	20	16	16	15	22	13	31208	22665	39293	68089	75412	77515	59187	43833	34187	58196	70669	45234	20	20	29	16	23	36	30	46	37	24	26	27	45	30	Carbamidomethylation; Oxidation (M); Acetylation (N-term)	113895	NAD(P) transhydrogenase mitochondrial OS=Homo sapiens OX=9606 GN=NNT PE=1 SV=3
564	333	P52948|NUP98_HUMAN	391.17	21	4	8	6	13	11	13	4	3	3	11	11	15	10168	10194	5860.4	22028	21492	19537	4961.5	5106.2	6362.7	13584	13602	28356	25	25	12	14	13	31	32	37	16	16	13	27	25	45	Carbamidomethylation	197578	Nuclear pore complex protein Nup98-Nup96 OS=Homo sapiens OX=9606 GN=NUP98 PE=1 SV=4
226	178	Q92945|FUBP2_HUMAN	391.05	38	36	23	32	27	23	27	30	25	29	30	33	25	80542	50982	57688	79359	73358	72077	97015	64437	52109	78928	87407	70694	20	19	54	41	60	47	61	55	63	46	47	61	64	48	Carbamidomethylation; Oxidation (M); Acetylation (N-term)	73115	Far upstream element-binding protein 2 OS=Homo sapiens OX=9606 GN=KHSRP PE=1 SV=4
313	198	P05091|ALDH2_HUMAN	390.95	59	24	36	25	32	32	43	27	27	30	43	39	37	59836	56724	76454	106260	111190	108620	63459	55945	49377	91920	93227	105780	20	20	28	31	40	45	47	54	36	38	26	46	46	47	Carbamidomethylation; Oxidation (M); Acetylation (N-term)	56381	Aldehyde dehydrogenase mitochondrial OS=Homo sapiens OX=9606 GN=ALDH2 PE=1 SV=2
509	337	Q04637|IF4G1_HUMAN	390.88	21	10	12	13	9	11	10	15	15	13	10	9	8	30364	37186	29807	13515	18603	17267	49891	33144	34680	13350	17246	10033	22	22	25	36	25	16	21	22	45	34	30	19	23	15	Carbamidomethylation; Oxidation (M)	175490	Eukaryotic translation initiation factor 4 gamma 1 OS=Homo sapiens OX=9606 GN=EIF4G1 PE=1 SV=4
747	73	P11216|PYGB_HUMAN	390.37	37	17	23	12	15	8	13	25	19	18	22	21	18	12214	7909	7635	5361	4617.8	3619.1	23217	14397	11994	11195	11325	5012.6	22	17	23	25	14	13	11	8	26	23	23	16	24	17	Carbamidomethylation	96696	Glycogen phosphorylase brain form OS=Homo sapiens OX=9606 GN=PYGB PE=1 SV=5
61	457	P62736|ACTA_HUMAN	390.02	48	36	33	27	27	22	18	36	27	25	24	33	24										81.431			17	1	207	100	148	114	101	119	210	136	125	115	147	139	Carbamidomethylation; Oxidation (M); Acetylation (N-term)	42009	Actin aortic smooth muscle OS=Homo sapiens OX=9606 GN=ACTA2 PE=1 SV=1
61	482	P63267|ACTH_HUMAN	390.02	48	36	33	27	27	22	18	36	27	25	24	33	24										81.431			17	1	207	100	148	114	101	119	210	136	125	115	147	139	Carbamidomethylation; Oxidation (M); Acetylation (N-term)	41877	Actin gamma-enteric smooth muscle OS=Homo sapiens OX=9606 GN=ACTG2 PE=1 SV=1
476	203	Q8NI27|THOC2_HUMAN	389.97	21	8	8	7	12	13	15	6	9	11	14	15	15	8419.7	30539	19184	54922	45056	51083	26074	15189	17350	39214	42867	39484	23	23	12	21	22	35	36	32	21	24	22	35	37	42	Carbamidomethylation; Acetylation (N-term)	182774	THO complex subunit 2 OS=Homo sapiens OX=9606 GN=THOC2 PE=1 SV=2
368	606	Q15691|MARE1_HUMAN	389.85	82	55	64	78	50	41	68	65	72	72	65	55	75	83442	44039	86699	37752	47548	61713	77854	78650	75411	57682	54175	58002	16	16	37	36	43	29	32	35	43	44	39	30	29	33	Carbamidomethylation; Acetylation (N-term)	29999	Microtubule-associated protein RP/EB family member 1 OS=Homo sapiens OX=9606 GN=MAPRE1 PE=1 SV=3
698	320	O14497|ARI1A_HUMAN	387.96	16	2	6	4	11	12	9	7	5	5	10	11	10	3871	6019.5	3066.2	11097	12302	12931	4578.3	2864.6	3751.6	13006	10977	19594	21	18	5	13	10	27	33	29	10	12	12	29	26	33	Carbamidomethylation; Acetylation (N-term)	242042	AT-rich interactive domain-containing protein 1A OS=Homo sapiens OX=9606 GN=ARID1A PE=1 SV=3
315	401	P38919|IF4A3_HUMAN	387.64	60	34	42	37	46	44	43	50	44	39	49	43	53	17855	55354	48097	90263	71842	65435	38456	56047	36518	66493	49064	84555	19	17	32	32	29	45	38	42	46	39	42	51	40	46	Carbamidomethylation; Oxidation (M); Acetylation (N-term)	46871	Eukaryotic initiation factor 4A-III OS=Homo sapiens OX=9606 GN=EIF4A3 PE=1 SV=4
200	341	Q9UMS4|PRP19_HUMAN	387.48	81	53	31	45	51	46	58	44	49	31	53	49	63	110400	142330	138190	190870	177850	204240	127510	147050	177840	186290	191160	236790	22	22	57	35	56	58	63	80	56	53	37	76	69	79	Carbamidomethylation; Oxidation (M); Acetylation (N-term)	55181	Pre-mRNA-processing factor 19 OS=Homo sapiens OX=9606 GN=PRPF19 PE=1 SV=1
280	823	P62701|RS4X_HUMAN	387.33	60	46	56	51	32	25	38	46	54	49	44	53	32	130890	151590	181840	40562	36695	56781	142740	209050	164060	52445	60177	40556	18	18	58	63	66	27	22	31	55	70	55	35	38	25	Carbamidomethylation; Oxidation (M)	29598	Small ribosomal subunit protein eS4 X isoform OS=Homo sapiens OX=9606 GN=RPS4X PE=1 SV=2
473	302	Q92973|TNPO1_HUMAN	387.08	36	13	21	19	15	11	18	22	26	20	22	23	25	22584	23670	18571	12392	14010	12547	23060	20399	28396	17351	41564	15314	19	16	24	26	31	17	23	23	27	29	36	27	38	41	Carbamidomethylation; Acetylation (N-term)	102355	Transportin-1 OS=Homo sapiens OX=9606 GN=TNPO1 PE=1 SV=2
205	1071	P62826|RAN_HUMAN	386.92	57	41	36	47	28	28	35	40	35	36	33	35	33	193600	222330	270440	225840	219440	208320	162640	284350	278480	210440	214070	184740	14	14	62	72	66	47	49	56	57	72	65	48	59	49	Carbamidomethylation; Acetylation (N-term)	24423	GTP-binding nuclear protein Ran OS=Homo sapiens OX=9606 GN=RAN PE=1 SV=3
453	394	P13489|RINI_HUMAN	386.04	62	47	32	50	26	26	47	59	56	35	47	44	37	23302	50874	52699	22692	25831	24482	63658	54449	63620	33202	33377	28015	17	17	31	28	40	20	17	29	48	34	29	30	29	24	Carbamidomethylation	49974	Ribonuclease inhibitor OS=Homo sapiens OX=9606 GN=RNH1 PE=1 SV=2
704	211	Q9BQG0|MBB1A_HUMAN	385.61	26	13	14	19	0	1	0	18	19	19	2	1	4	14480	38516	36886		0		49911	60469	68122	300.92	276.15	717.73	24	24	24	29	35	0	1	0	44	47	48	2	3	5	Carbamidomethylation; Oxidation (M); Acetylation (N-term)	148854	Myb-binding protein 1A OS=Homo sapiens OX=9606 GN=MYBBP1A PE=1 SV=2
298	360	Q96AE4|FUBP1_HUMAN	385.6	40	37	17	25	18	19	31	33	31	25	27	31	27	56452	36979	40617	32305	47022	38395	60170	54809	43518	44588	39892	28586	17	14	61	25	38	28	36	46	56	47	36	45	49	36	Carbamidomethylation; Oxidation (M)	67560	Far upstream element-binding protein 1 OS=Homo sapiens OX=9606 GN=FUBP1 PE=1 SV=3
591	143	O60716|CTND1_HUMAN	385.21	28	19	16	18	12	12	12	16	17	14	12	11	9	33133	30796	26847	18862	13244	14577	29757	23407	22266	17510	17285	11105	20	20	31	33	29	17	18	16	23	29	23	20	21	11	Carbamidomethylation; Acetylation (N-term)	108170	Catenin delta-1 OS=Homo sapiens OX=9606 GN=CTNND1 PE=1 SV=1
342	334	Q14152|EIF3A_HUMAN	384.82	28	19	15	20	18	19	20	18	21	20	19	16	18	48528	51828	50110	51344	48412	43465	60064	47638	56477	42832	29897	22154	29	29	38	26	40	35	39	42	45	49	36	39	39	31	Carbamidomethylation; Oxidation (M)	166569	Eukaryotic translation initiation factor 3 subunit A OS=Homo sapiens OX=9606 GN=EIF3A PE=1 SV=1
515	287	P45974|UBP5_HUMAN	384.57	34	19	16	24	12	16	22	14	20	18	19	15	12	31832	53146	43445	15758	23097	23688	25505	22623	46903	21760	23386	31531	21	19	32	34	32	19	25	28	23	25	33	20	18	19	Carbamidomethylation; Acetylation (N-term)	95786	Ubiquitin carboxyl-terminal hydrolase 5 OS=Homo sapiens OX=9606 GN=USP5 PE=1 SV=2
35	544	Q05639|EF1A2_HUMAN	384.32	63	27	39	43	34	31	31	40	42	43	45	42	31	13581	59074	41603	37104	39329	30576	14842	26683	27895	42621	26430	35510	17	8	110	326	297	216	233	186	143	222	238	131	126	109	Carbamidomethylation; Oxidation (M); Acetylation (N-term)	50470	Elongation factor 1-alpha 2 OS=Homo sapiens OX=9606 GN=EEF1A2 PE=1 SV=1
394	351	Q01518|CAP1_HUMAN	384.32	52	28	37	40	35	37	32	34	40	40	36	39	30	17560	72320	47749	25905	36042	36201	50126	56868	67728	50824	38796	46135	18	18	24	41	38	33	30	25	37	36	49	33	38	28	Carbamidomethylation; Oxidation (M); Acetylation (N-term)	51902	Adenylyl cyclase-associated protein 1 OS=Homo sapiens OX=9606 GN=CAP1 PE=1 SV=5
429	329	P51610|HCFC1_HUMAN	384.08	23	9	9	8	10	11	17	9	7	8	16	17	16	21143	32575	27256	51795	59037	49855	29723	27058	29085	40951	34801	55489	25	25	25	24	17	34	32	49	26	22	22	39	39	46	Carbamidomethylation; Oxidation (M); Acetylation (N-term)	208730	Host cell factor 1 OS=Homo sapiens OX=9606 GN=HCFC1 PE=1 SV=2
115	632	P54652|HSP72_HUMAN	383.69	28	19	14	12	13	15	13	18	13	11	13	13	17	790.63			186.87	105.51	338.8	456.68	194.73		203.87	863.33	1638	15	4	121	68	108	74	68	78	106	88	80	80	77	95	Carbamidomethylation; Acetylation (N-term)	70021	Heat shock-related 70 kDa protein 2 OS=Homo sapiens OX=9606 GN=HSPA2 PE=1 SV=1
208	764	P45880|VDAC2_HUMAN	383.47	68	53	45	63	53	60	63	61	52	45	63	65	60	184810	154000	246610	325070	354990	395140	299130	260900	260060	368640	402990	355830	15	15	59	35	53	52	53	66	70	51	50	60	79	64	Carbamidomethylation; Acetylation (N-term)	31567	Voltage-dependent anion-selective channel protein 2 OS=Homo sapiens OX=9606 GN=VDAC2 PE=1 SV=2
256	801	P12004|PCNA_HUMAN	383.39	69	68	34	48	30	39	47	64	46	46	34	47	34	156890	45815	138550	52043	54862	90025	229950	148290	87119	86234	100460	74284	14	14	71	32	58	38	34	49	76	50	48	40	48	42	Carbamidomethylation; Oxidation (M)	28769	Proliferating cell nuclear antigen OS=Homo sapiens OX=9606 GN=PCNA PE=1 SV=1
323	218	Q99460|PSMD1_HUMAN	382.83	37	23	22	19	17	23	20	24	21	17	21	23	20	30231	50684	44115	41108	49288	29520	39727	44829	39774	41052	45686	30088	19	19	37	51	36	35	44	39	43	41	34	38	43	34	Carbamidomethylation; Oxidation (M); Acetylation (N-term)	105836	26S proteasome non-ATPase regulatory subunit 1 OS=Homo sapiens OX=9606 GN=PSMD1 PE=1 SV=2
541	533	P11177|ODPB_HUMAN	382.54	66	40	38	40	51	34	43	37	40	42	43	59	59	18892	8480.3	19721	43558	44057	58352	16643	24988	16977	46859	61240	92942	15	15	21	14	18	30	26	27	15	21	15	27	30	47	Carbamidomethylation; Oxidation (M); Acetylation (N-term)	39233	Pyruvate dehydrogenase E1 component subunit beta mitochondrial OS=Homo sapiens OX=9606 GN=PDHB PE=1 SV=3
432	427	O60832|DKC1_HUMAN	382.15	39	24	21	21	29	24	26	29	24	21	29	26	30	21165	44580	35015	258940	73054	132870	161370	40047	35263	61293	42389	58348	15	15	22	30	33	38	34	30	27	30	31	28	34	34	Carbamidomethylation; Acetylation (N-term)	57674	H/ACA ribonucleoprotein complex subunit DKC1 OS=Homo sapiens OX=9606 GN=DKC1 PE=1 SV=3
472	106	Q8TCS8|PNPT1_HUMAN	382.1	38	17	15	22	21	21	27	22	15	17	28	26	31	13231	27266	17961	41320	33292	40094	23830	23065	26911	44974	40629	53885	20	20	23	20	24	28	23	38	22	21	22	40	38	42	Carbamidomethylation	85951	Polyribonucleotide nucleotidyltransferase 1 mitochondrial OS=Homo sapiens OX=9606 GN=PNPT1 PE=1 SV=2
371	344	Q9P258|RCC2_HUMAN	381.9	48	39	19	28	23	32	25	28	32	28	28	28	28	62337	68269	76299	52662	55746	49342	89397	87103	79017	53161	48499	39331	19	19	48	29	39	28	37	32	46	41	37	30	34	28	Carbamidomethylation	56085	Protein RCC2 OS=Homo sapiens OX=9606 GN=RCC2 PE=1 SV=2
55	481	Q9BUF5|TBB6_HUMAN	381.63	48	16	25	21	17	17	27	16	20	21	30	35	28	413.77	5882.6	1534.8	3196.1	4426.3	1949.1	1012.2	2373	4561.1	4462.7	4678.8	7807	15	5	197	135	164	119	120	126	167	164	144	136	142	119	Carbamidomethylation; Oxidation (M); Acetylation (N-term)	49857	Tubulin beta-6 chain OS=Homo sapiens OX=9606 GN=TUBB6 PE=1 SV=1
344	266	P50416|CPT1A_HUMAN	381.56	29	14	15	20	18	15	18	16	18	13	23	25	23	18568	38842	27828	57442	71358	58960	44769	49709	58246	69831	84039	73917	20	20	15	28	28	35	39	45	33	32	30	51	58	61	Carbamidomethylation; Oxidation (M)	88368	Carnitine O-palmitoyltransferase 1 liver isoform OS=Homo sapiens OX=9606 GN=CPT1A PE=1 SV=2
450	471	Q14498|RBM39_HUMAN	381.28	38	17	20	28	17	25	33	36	23	18	28	28	30	41833	56006	44266	60897	66205	60203	55690	45239	47469	44323	48455	45541	16	16	22	24	28	29	33	30	36	33	30	28	32	36	Carbamidomethylation; Oxidation (M); Acetylation (N-term)	59380	RNA-binding protein 39 OS=Homo sapiens OX=9606 GN=RBM39 PE=1 SV=2
572	33	P23921|RIR1_HUMAN	380.98	51	33	34	31	10	8	12	32	28	24	2	4	4	46423	38786	44362	8227.2	11169	6985.4	41507	30129	27690	1694	1489	368.55	23	23	38	43	50	14	11	11	36	34	34	2	4	2	Carbamidomethylation	90070	Ribonucleoside-diphosphate reductase large subunit OS=Homo sapiens OX=9606 GN=RRM1 PE=1 SV=1
86	716	P35232|PHB1_HUMAN	380.85	75	62	75	75	75	72	75	62	75	75	72	75	75	184670	278350	315900	419150	440470	470690	322600	292820	330440	457720	429470	517780	19	19	63	93	109	122	118	127	93	103	100	122	123	129	Carbamidomethylation; Acetylation (N-term)	29804	Prohibitin 1 OS=Homo sapiens OX=9606 GN=PHB1 PE=1 SV=1
538	147	Q13200|PSMD2_HUMAN	380.61	37	17	11	20	13	20	16	21	19	15	19	24	20	18046	20296	20081	29460	28245	24289	31272	32490	20532	29565	30715	20111	24	24	31	14	22	19	22	23	30	33	15	24	36	23	Carbamidomethylation; Oxidation (M)	100200	26S proteasome non-ATPase regulatory subunit 2 OS=Homo sapiens OX=9606 GN=PSMD2 PE=1 SV=3
145	624	Q15365|PCBP1_HUMAN	380.2	81	59	64	67	54	47	53	66	81	71	65	72	62	163340	197960	205630	94064	97519	122010	187580	144960	165050	116500	107800	123200	14	11	109	60	91	45	45	76	85	75	67	63	75	73	Carbamidomethylation; Oxidation (M); Acetylation (N-term)	37498	Poly(rC)-binding protein 1 OS=Homo sapiens OX=9606 GN=PCBP1 PE=1 SV=2
551	55	O75083|WDR1_HUMAN	380.1	58	41	28	35	19	21	29	36	33	40	26	23	29	49102	23389	30214	7427	12871	19266	43931	33894	29810	17019	17905	17323	20	20	37	20	28	9	13	20	36	29	34	22	18	21	Carbamidomethylation; Oxidation (M); Acetylation (N-term)	66194	WD repeat-containing protein 1 OS=Homo sapiens OX=9606 GN=WDR1 PE=1 SV=4
602	347	O94925|GLSK_HUMAN	380.08	37	17	21	15	15	24	23	25	22	21	24	29	24	20741	31474	21480	34400	41070	32013	33365	35853	29821	37386	33263	37431	15	15	17	19	14	19	21	24	30	23	19	21	28	32	Carbamidomethylation; Oxidation (M)	73461	Glutaminase kidney isoform mitochondrial OS=Homo sapiens OX=9606 GN=GLS PE=1 SV=1
681	270	P30876|RPB2_HUMAN	379.74	25	9	11	15	13	12	13	12	11	10	14	14	14	12444	15956	17044	19839	23986	17883	19232	17130	14293	18853	17987	16668	20	20	18	23	24	20	20	21	18	18	20	22	21	19	Carbamidomethylation; Oxidation (M)	133896	DNA-directed RNA polymerase II subunit RPB2 OS=Homo sapiens OX=9606 GN=POLR2B PE=1 SV=1
445	228	Q6UB35|C1TM_HUMAN	379.56	35	16	22	23	16	18	17	19	22	23	15	15	19	17310	24268	21573	14604	19585	19980	34352	25418	25774	23928	26088	24707	19	19	23	28	27	27	29	25	43	38	32	28	32	33	Carbamidomethylation	105790	Monofunctional C1-tetrahydrofolate synthase mitochondrial OS=Homo sapiens OX=9606 GN=MTHFD1L PE=1 SV=1
441	467	P35241|RADI_HUMAN	379.41	33	19	23	25	16	16	21	23	18	16	18	17	18	2256.8	9495	3486.5	4084.7	3549.9	3260.9	1773.2	2974.3	2812.5	2269.9	1774.6	1384.3	16	6	37	33	33	25	22	37	35	34	28	25	29	30	Carbamidomethylation; Oxidation (M); Acetylation (N-term)	68564	Radixin OS=Homo sapiens OX=9606 GN=RDX PE=1 SV=1
316	115	Q9Y230|RUVB2_HUMAN	379.24	56	45	35	34	43	38	39	41	44	33	34	45	25	47003	63157	63345	71510	78589	69514	66095	71828	62645	60602	58506	39098	23	23	42	41	39	48	45	40	41	45	36	40	38	27	Carbamidomethylation; Oxidation (M); Acetylation (N-term)	51157	RuvB-like 2 OS=Homo sapiens OX=9606 GN=RUVBL2 PE=1 SV=3
1224	1384	P01876|IGHA1_HUMAN	379.23	39	8	8	0	0	0	0	0	0	0	0	0	39												403300	13	9	1	2	0	0	0	0	0	0	0	0	0	114	Carbamidomethylation; Oxidation (M); Acetylation (N-term)	42849	Immunoglobulin heavy constant alpha 1 OS=Homo sapiens OX=9606 GN=IGHA1 PE=1 SV=3
79	687	P12236|ADT3_HUMAN	379.16	46	41	32	41	40	40	42	45	45	36	41	42	38	16903	3026	5845.2	2815.5	2397	6273	8824.8	4323	2926.2	3689.8	10890	3658	15	2	70	117	101	131	126	132	87	120	114	121	118	138	Carbamidomethylation; Oxidation (M); Acetylation (N-term)	32866	ADP/ATP translocase 3 OS=Homo sapiens OX=9606 GN=SLC25A6 PE=1 SV=4
274	90	O94826|TOM70_HUMAN	378.91	50	29	21	30	35	41	44	35	33	37	39	46	34	55334	60484	76015	116480	140090	150840	113030	92970	74080	147690	148800	148820	19	19	32	30	29	56	52	65	41	38	33	58	62	57	Carbamidomethylation; Oxidation (M); Acetylation (N-term)	67455	Mitochondrial import receptor subunit TOM70 OS=Homo sapiens OX=9606 GN=TOMM70 PE=1 SV=1
389	798	Q15181|IPYR_HUMAN	378.44	80	54	38	60	51	65	60	58	66	68	72	66	74	38422	37224	66462	44830	54741	53418	42498	54900	55549	66875	56602	89354	20	18	31	24	42	23	19	35	32	32	35	43	45	54	Carbamidomethylation; Oxidation (M); Acetylation (N-term)	32660	Inorganic pyrophosphatase OS=Homo sapiens OX=9606 GN=PPA1 PE=1 SV=2
345	849	P38117|ETFB_HUMAN	378.34	53	53	25	35	30	35	46	50	42	35	40	53	46	78909	38628	57811	53297	45195	111900	76833	42567	40301	73129	120210	131540	14	14	53	18	37	25	23	53	44	33	29	29	57	54	Carbamidomethylation; Acetylation (N-term)	27844	Electron transfer flavoprotein subunit beta OS=Homo sapiens OX=9606 GN=ETFB PE=1 SV=3
183	458	P50454|SERPH_HUMAN	378.3	49	32	40	36	46	46	43	38	43	40	46	48	45	27393	74650	51807	165400	162970	128910	45295	72664	79514	132060	131600	154090	15	15	21	62	44	76	70	74	33	56	61	88	78	87	Acetylation (N-term)	46441	Serpin H1 OS=Homo sapiens OX=9606 GN=SERPINH1 PE=1 SV=2
583	292	P19367|HXK1_HUMAN	378.01	23	9	8	14	14	16	19	17	12	10	16	18	19	8643.2	16943	26910	48941	47047	52296	20497	18069	14674	47226	35988	36685	16	14	13	13	25	24	25	40	20	16	13	29	29	28	Carbamidomethylation	102486	Hexokinase-1 OS=Homo sapiens OX=9606 GN=HK1 PE=1 SV=3
203	752	P13804|ETFA_HUMAN	377.41	67	56	56	64	53	52	55	56	56	53	63	55	63	91482	92746	104280	159130	153820	218270	121780	99453	93038	189980	211840	272060	16	16	57	39	60	52	49	69	64	55	42	67	69	86	Carbamidomethylation; Oxidation (M); Acetylation (N-term)	35080	Electron transfer flavoprotein subunit alpha mitochondrial OS=Homo sapiens OX=9606 GN=ETFA PE=1 SV=1
455	213	P41252|SYIC_HUMAN	376.97	29	16	12	13	10	10	14	15	15	14	13	14	15	33690	26455	22703	19482	16414	18587	23911	31772	28028	27764	26598	16078	25	25	29	32	36	27	23	29	21	39	30	33	28	30	Carbamidomethylation	144498	Isoleucine--tRNA ligase cytoplasmic OS=Homo sapiens OX=9606 GN=IARS1 PE=1 SV=2
586	248	P55265|DSRAD_HUMAN	376.7	20	15	7	7	10	10	15	14	11	6	14	17	13	17280	8018.9	9408.8	25111	22094	31852	21203	11354	10617	28695	37580	31912	18	18	25	11	15	22	21	32	25	14	10	30	33	35	Carbamidomethylation	136066	Double-stranded RNA-specific adenosine deaminase OS=Homo sapiens OX=9606 GN=ADAR PE=1 SV=4
420	230	P53618|COPB_HUMAN	376.63	37	22	24	28	24	30	23	30	27	22	29	23	23	28856	21682	32775	22720	21682	23272	43190	36647	30015	27216	25550	23174	22	22	32	27	32	30	33	29	43	38	32	34	26	28	Carbamidomethylation; Acetylation (N-term)	107142	Coatomer subunit beta OS=Homo sapiens OX=9606 GN=COPB1 PE=1 SV=3
335	273	Q86VP6|CAND1_HUMAN	376.37	29	13	19	19	16	17	16	19	19	24	20	17	11	47227	70562	67150	42141	48602	30872	77242	65849	73714	39205	35297	24143	23	23	32	44	46	34	40	26	51	48	51	35	35	22	Carbamidomethylation; Oxidation (M); Acetylation (N-term)	136375	Cullin-associated NEDD8-dissociated protein 1 OS=Homo sapiens OX=9606 GN=CAND1 PE=1 SV=2
285	456	P07954|FUMH_HUMAN	376.29	53	39	30	50	38	41	49	46	44	32	49	53	53	62892	65832	59237	68568	73712	102520	82084	60440	56931	100240	103480	151510	15	15	34	34	38	41	42	56	43	46	32	48	45	73	Carbamidomethylation	54637	Fumarate hydratase mitochondrial OS=Homo sapiens OX=9606 GN=FH PE=1 SV=3
327	256	Q8N163|CCAR2_HUMAN	375.62	33	29	17	24	20	22	27	26	26	24	23	27	23	49641	39601	41587	46386	54467	56298	66604	61325	53251	69948	70739	49229	20	20	39	27	40	31	33	43	49	44	41	45	43	36	Carbamidomethylation	102902	Cell cycle and apoptosis regulator protein 2 OS=Homo sapiens OX=9606 GN=CCAR2 PE=1 SV=2
449	97	P28331|NDUS1_HUMAN	375.1	44	23	17	26	25	26	29	25	22	24	28	34	33	25640	20901	28291	61571	65906	61303	47319	37323	29766	57078	66526	71272	20	20	21	22	25	35	30	33	38	29	25	30	39	34	Carbamidomethylation; Oxidation (M)	79468	NADH-ubiquinone oxidoreductase 75 kDa subunit mitochondrial OS=Homo sapiens OX=9606 GN=NDUFS1 PE=1 SV=3
258	906	O75367|H2AY_HUMAN	374.85	41	38	23	35	35	35	35	38	35	35	35	35	35	86479	68186	68725	124850	100240	101640	97443	99572	77174	115570	133120	129100	13	12	45	30	39	47	53	61	50	51	37	50	65	56	Carbamidomethylation; Acetylation (N-term)	39184	Core histone macro-H2A.1 OS=Homo sapiens OX=9606 GN=MACROH2A1 PE=1 SV=5
390	89	P49915|GUAA_HUMAN	374.71	58	30	38	47	25	29	28	38	35	41	29	38	28	16187	59879	62273	23204	32326	27071	25561	46559	63062	25212	23201	20589	22	22	25	46	49	22	31	31	32	42	54	30	29	23	Carbamidomethylation	76716	GMP synthase [glutamine-hydrolyzing] OS=Homo sapiens OX=9606 GN=GMPS PE=1 SV=1
545	199	Q9NTJ3|SMC4_HUMAN	374.36	20	11	9	12	10	10	12	12	13	12	13	15	12	13274	13604	14653	14876	16782	19192	19747	15811	16076	14954	15776	11840	18	18	22	19	22	25	24	25	26	32	26	23	25	21	Carbamidomethylation	147182	Structural maintenance of chromosomes protein 4 OS=Homo sapiens OX=9606 GN=SMC4 PE=1 SV=2
128	1345	P23528|COF1_HUMAN	374.27	70	69	70	70	64	57	58	70	68	68	57	58	58	258160	415320	448460	374190	365950	322460	361940	492170	495540	406640	390920	413420	13	13	57	74	99	74	77	72	70	85	89	76	88	86	Carbamidomethylation; Acetylation (N-term)	18502	Cofilin-1 OS=Homo sapiens OX=9606 GN=CFL1 PE=1 SV=3
477	278	Q96QK1|VPS35_HUMAN	374.09	36	17	24	18	11	12	17	18	21	12	16	15	12	17074	29111	38075	19941	26284	45526	69695	50880	32125	47267	121460	101370	20	20	27	32	28	18	23	28	30	38	31	31	29	22	Carbamidomethylation	91707	Vacuolar protein sorting-associated protein 35 OS=Homo sapiens OX=9606 GN=VPS35 PE=1 SV=2
653	411	P49419|AL7A1_HUMAN	374.07	47	33	23	24	21	23	34	27	24	20	26	45	29	17880	18242	14081	20119	21570	26474	21385	16496	16891	24689	29294	23043	17	17	18	17	21	18	25	24	17	17	16	26	32	20	Carbamidomethylation	58487	Alpha-aminoadipic semialdehyde dehydrogenase OS=Homo sapiens OX=9606 GN=ALDH7A1 PE=1 SV=5
522	646	P04083|ANXA1_HUMAN	373.99	51	30	32	32	36	35	42	47	47	47	46	49	42	7516.2	57677	11891	125720	137530	79628	198670	189440	165740	102230	133610	92377	15	15	11	20	18	22	24	19	30	33	37	28	27	34	Carbamidomethylation; Acetylation (N-term)	38714	Annexin A1 OS=Homo sapiens OX=9606 GN=ANXA1 PE=1 SV=2
527	95	P47897|SYQ_HUMAN	373.93	36	19	25	30	19	20	17	23	23	29	26	24	18	18638	35557	30194	20853	19762	17749	30498	36383	39144	32765	16386	27889	19	19	19	32	28	23	23	18	26	30	33	24	21	24	Carbamidomethylation; Acetylation (N-term)	87799	Glutamine--tRNA ligase OS=Homo sapiens OX=9606 GN=QARS1 PE=1 SV=1
596	150	P55786|PSA_HUMAN	373.71	31	14	23	22	18	15	12	24	21	24	19	17	16	19145	23319	30018	11644	16604	14029	34740	47815	29177	14148	11618	10482	21	21	24	27	26	16	14	14	30	37	29	21	18	13	Carbamidomethylation	103276	Puromycin-sensitive aminopeptidase OS=Homo sapiens OX=9606 GN=NPEPPS PE=1 SV=2
435	212	P46060|RAGP1_HUMAN	373.53	48	25	36	37	36	31	33	26	30	39	29	34	34	22363	47633	68767	60778	54671	58335	34668	51670	58415	45794	39987	56614	17	17	26	32	40	31	33	34	25	28	32	32	26	31	Carbamidomethylation; Acetylation (N-term)	63542	Ran GTPase-activating protein 1 OS=Homo sapiens OX=9606 GN=RANGAP1 PE=1 SV=1
695	93	Q06210|GFPT1_HUMAN	373.41	36	21	14	23	12	22	14	23	31	19	23	25	17	14793	13665	17033	5403.7	8497.7	11661	21314	18155	14121	15086	13426	9471.5	17	17	20	19	29	10	18	12	22	27	24	22	22	15	Carbamidomethylation	78806	Glutamine--fructose-6-phosphate aminotransferase [isomerizing] 1 OS=Homo sapiens OX=9606 GN=GFPT1 PE=1 SV=3
231	1088	P23284|PPIB_HUMAN	373.24	65	65	59	65	65	53	59	53	53	59	51	59	57	159370	91278	126910	106470	121950	134390	121970	98421	98347	139120	155570	168800	14	14	70	51	58	49	47	56	48	47	50	51	52	59	Carbamidomethylation; Oxidation (M); Acetylation (N-term)	23743	Peptidyl-prolyl cis-trans isomerase B OS=Homo sapiens OX=9606 GN=PPIB PE=1 SV=2
236	869	P61247|RS3A_HUMAN	372.88	51	49	42	47	33	33	39	45	45	45	39	39	38	210970	158580	203180	55022	53268	65240	274220	264150	209410	77410	74052	60252	15	15	75	53	64	28	30	39	78	79	70	41	33	33	Carbamidomethylation; Oxidation (M)	29945	Small ribosomal subunit protein eS1 OS=Homo sapiens OX=9606 GN=RPS3A PE=1 SV=2
92	531	P12235|ADT1_HUMAN	372.56	56	35	35	38	34	34	35	41	42	38	34	42	40	2969.6	7167.8	6420.6	15839	15262	11190	8968.5	8512.9	9531.3	13313	13762	13519	16	6	52	118	90	124	121	114	76	110	112	109	104	128	Carbamidomethylation; Oxidation (M); Acetylation (N-term)	33065	ADP/ATP translocase 1 OS=Homo sapiens OX=9606 GN=SLC25A4 PE=1 SV=4
369	187	Q9H583|HEAT1_HUMAN	372.47	20	3	6	11	11	11	14	8	9	7	13	13	13	6277.7	17861	15995	26227	24797	30932	13219	16448	17735	27170	24391	31437	29	29	18	27	29	46	39	48	27	30	26	45	50	44	Carbamidomethylation	242368	HEAT repeat-containing protein 1 OS=Homo sapiens OX=9606 GN=HEATR1 PE=1 SV=3
196	281	Q14974|IMB1_HUMAN	372.15	37	20	23	24	24	21	27	18	32	25	29	30	26	67701	153310	143280	123120	137180	127480	98163	121610	149300	108930	105980	122260	22	22	39	52	62	62	61	64	46	69	68	67	64	67	Carbamidomethylation; Oxidation (M); Acetylation (N-term)	97170	Importin subunit beta-1 OS=Homo sapiens OX=9606 GN=KPNB1 PE=1 SV=2
242	684	Q14103|HNRPD_HUMAN	372.09	30	29	22	28	26	25	26	28	28	28	26	28	26	70622	33160	70187	54705	59145	88559	103590	74557	45429	109180	89072	100180	15	12	55	26	56	41	45	58	56	53	41	57	60	57	Carbamidomethylation; Oxidation (M)	38434	Heterogeneous nuclear ribonucleoprotein D0 OS=Homo sapiens OX=9606 GN=HNRNPD PE=1 SV=1
353	200	O14980|XPO1_HUMAN	371.93	30	18	18	20	16	20	24	20	21	20	17	24	16	34369	100630	79143	68668	79266	72538	56731	74713	75364	62045	69408	52362	20	20	36	31	45	30	37	46	37	38	38	33	44	33	Carbamidomethylation; Oxidation (M); Acetylation (N-term)	123386	Exportin-1 OS=Homo sapiens OX=9606 GN=XPO1 PE=1 SV=1
362	99	Q9Y678|COPG1_HUMAN	371.32	34	23	23	27	22	21	22	20	23	25	22	21	20	32029	60440	48919	30785	31699	24063	39919	37208	51383	23720	26185	14915	18	17	34	35	45	35	32	31	38	37	41	40	33	37	Carbamidomethylation; Oxidation (M)	97718	Coatomer subunit gamma-1 OS=Homo sapiens OX=9606 GN=COPG1 PE=1 SV=1
310	361	P02533|K1C14_HUMAN	370.9	38	10	6	8	8	8	14	14	38	8	14	28	12								5602.3			1754.5		18	4	34	20	25	36	37	41	45	54	41	49	60	41	Oxidation (M); Acetylation (N-term)	51562	Keratin type I cytoskeletal 14 OS=Homo sapiens OX=9606 GN=KRT14 PE=1 SV=4
463	330	O15042|SR140_HUMAN	370.74	28	8	14	17	18	25	23	12	18	15	22	18	25	8236.7	25317	24395	49971	49942	47129	19882	30437	30727	41059	39250	49330	18	18	12	18	27	32	38	40	17	27	28	33	35	41	Carbamidomethylation; Oxidation (M); Acetylation (N-term)	118292	U2 snRNP-associated SURP motif-containing protein OS=Homo sapiens OX=9606 GN=U2SURP PE=1 SV=2
648	332	Q9UIG0|BAZ1B_HUMAN	370.67	19	3	8	6	11	10	13	8	8	6	11	11	15	3779.6	12499	8987	32881	27219	29016	8826.4	16672	10043	32213	21258	26200	19	19	5	14	12	25	26	35	12	17	14	31	28	33	Carbamidomethylation; Oxidation (M)	170902	Tyrosine-protein kinase BAZ1B OS=Homo sapiens OX=9606 GN=BAZ1B PE=1 SV=2
501	609	Q13283|G3BP1_HUMAN	370.3	48	32	37	41	36	33	38	27	41	39	36	37	40	66341	58504	60432	67924	46036	52851	68787	96761	57612	35501	42266	38712	15	14	31	22	28	24	21	29	31	39	28	21	22	25	Oxidation (M); Acetylation (N-term)	52164	Ras GTPase-activating protein-binding protein 1 OS=Homo sapiens OX=9606 GN=G3BP1 PE=1 SV=1
166	724	Q15366|PCBP2_HUMAN	370.24	73	52	49	54	49	55	58	37	61	62	58	69	66	124490	255590	191170	107000	120310	107750	191790	177880	204680	101510	110800	108270	13	9	89	55	89	43	42	65	67	71	69	55	73	67	Carbamidomethylation; Oxidation (M); Acetylation (N-term)	38580	Poly(rC)-binding protein 2 OS=Homo sapiens OX=9606 GN=PCBP2 PE=1 SV=1
295	843	P37802|TAGL2_HUMAN	370.19	86	66	59	61	65	41	41	68	47	68	51	68	57	54545	179600	119250	114610	108840	95621	127640	160390	195860	146700	99834	162260	17	17	34	51	34	35	32	30	47	61	55	47	35	47	Carbamidomethylation; Oxidation (M); Acetylation (N-term)	22391	Transgelin-2 OS=Homo sapiens OX=9606 GN=TAGLN2 PE=1 SV=3
283	511	P53675|CLH2_HUMAN	369.44	9	6	7	7	6	8	9	7	7	6	7	8	8						0							14	1	36	42	44	48	45	63	34	45	44	38	52	47	Carbamidomethylation; Oxidation (M); Acetylation (N-term)	187029	Clathrin heavy chain 2 OS=Homo sapiens OX=9606 GN=CLTCL1 PE=1 SV=2
500	560	Q9BXP5|SRRT_HUMAN	369.43	23	13	6	16	13	17	20	13	15	15	18	18	20	16357	6952.1	17112	40597	53603	45026	26027	25614	13932	54630	46229	45632	16	16	18	9	14	28	39	38	17	24	15	47	38	35	Carbamidomethylation; Oxidation (M)	100667	Serrate RNA effector molecule homolog OS=Homo sapiens OX=9606 GN=SRRT PE=1 SV=1
240	520	P05455|LA_HUMAN	369.15	36	31	33	33	35	35	32	27	32	35	35	35	32	65845	144170	127710	120710	127510	115320	123990	143230	133910	135720	123400	127020	14	14	43	55	51	55	46	54	51	56	54	50	48	50	Carbamidomethylation; Oxidation (M)	46837	Lupus La protein OS=Homo sapiens OX=9606 GN=SSB PE=1 SV=2
392	392	Q9NYF8|BCLF1_HUMAN	368.97	24	12	13	12	19	16	19	13	14	14	17	20	22	30422	49274	47217	125760	93036	105070	42677	49132	38136	109370	92569	162130	18	17	26	29	22	47	40	44	25	22	20	43	41	53	Carbamidomethylation; Oxidation (M); Acetylation (N-term)	106122	Bcl-2-associated transcription factor 1 OS=Homo sapiens OX=9606 GN=BCLAF1 PE=1 SV=2
592	131	Q8IVT2|MISP_HUMAN	368.83	52	16	5	14	20	18	35	16	26	14	46	41	34	7656.9	7354	7705.2	28715	20298	26241	14873	18175	15238	59461	46345	62731	19	19	11	7	12	23	16	30	16	20	11	43	42	39	Carbamidomethylation	75357	Mitotic interactor and substrate of PLK1 OS=Homo sapiens OX=9606 GN=MISP PE=1 SV=1
470	630	P12429|ANXA3_HUMAN	368.67	48	41	20	26	23	20	28	48	33	29	38	41	33	58539	32591	42189	25422	44845	28962	116110	68509	69869	54239	51682	41829	14	14	45	20	22	19	22	24	44	23	40	28	30	26	Oxidation (M); Acetylation (N-term)	36375	Annexin A3 OS=Homo sapiens OX=9606 GN=ANXA3 PE=1 SV=3
561	317	Q14571|ITPR2_HUMAN	368.19	14	5	7	8	7	7	7	5	6	4	5	5	6	5311.9	52205	21352	41024	28552	18931	6872.8	10364	13245	10623	7635.5	8151.1	22	21	20	28	32	32	26	27	17	17	16	26	18	23	Carbamidomethylation; Oxidation (M)	308062	Inositol 1 4 5-trisphosphate receptor type 2 OS=Homo sapiens OX=9606 GN=ITPR2 PE=1 SV=2
403	291	Q8TEX9|IPO4_HUMAN	368.17	27	17	19	18	16	16	16	22	21	19	14	18	16	24792	61174	50763	28053	23468	24046	47987	53260	68152	29093	24307	23540	19	19	37	31	38	30	27	29	44	48	39	28	30	25	Carbamidomethylation; Acetylation (N-term)	118715	Importin-4 OS=Homo sapiens OX=9606 GN=IPO4 PE=1 SV=2
542	608	Q14684|RRP1B_HUMAN	367.78	23	10	15	19	11	13	16	14	18	18	18	17	19	4897.1	12306	16615	23058	27639	20684	20353	24271	22492	28641	21627	32443	13	13	7	22	18	26	22	24	15	31	31	33	26	36	Carbamidomethylation; Oxidation (M)	84428	Ribosomal RNA processing protein 1 homolog B OS=Homo sapiens OX=9606 GN=RRP1B PE=1 SV=3
722	217	Q9H2P0|ADNP_HUMAN	367.19	25	8	8	9	13	14	17	15	8	7	15	14	16	11180	9907.3	10826	20349	19704	24642	14963	12209	10365	21412	18541	33355	17	17	11	9	12	28	23	24	24	14	12	24	22	27	Carbamidomethylation; Acetylation (N-term)	123563	Activity-dependent neuroprotector homeobox protein OS=Homo sapiens OX=9606 GN=ADNP PE=1 SV=1
407	420	Q9NTK5|OLA1_HUMAN	366.62	62	28	35	45	46	44	47	35	46	51	51	54	47	31772	84270	72214	48237	46189	40546	51891	64861	86294	61910	47880	49602	15	15	23	28	35	32	33	30	28	40	40	40	37	35	Carbamidomethylation; Acetylation (N-term)	44744	Obg-like ATPase 1 OS=Homo sapiens OX=9606 GN=OLA1 PE=1 SV=2
387	527	P10515|ODP2_HUMAN	366.56	37	28	18	26	30	35	31	28	28	26	33	25	34	33148	16122	37471	62825	55780	72471	61502	46812	33407	70257	63770	85900	16	16	30	14	25	41	45	35	40	27	28	42	39	49	Carbamidomethylation; Acetylation (N-term)	68997	Dihydrolipoyllysine-residue acetyltransferase component of pyruvate dehydrogenase complex mitochondrial OS=Homo sapiens OX=9606 GN=DLAT PE=1 SV=3
428	771	P53634|CATC_HUMAN	366.44	37	28	14	27	15	17	26	28	24	20	24	33	33	38115	8361.2	30888	23427	20124	43777	47767	30048	26363	42225	46550	51685	11	11	37	9	29	20	24	37	42	29	25	41	39	46	Carbamidomethylation; Acetylation (N-term)	51854	Dipeptidyl peptidase 1 OS=Homo sapiens OX=9606 GN=CTSC PE=1 SV=2
266	1319	P39023|RL3_HUMAN	366.36	35	32	26	35	32	29	32	35	35	34	35	32	29	102440	137090	99055	60061	73590	53710	133550	159640	136570	70363	63626	42973	15	15	47	50	59	29	32	39	65	65	57	42	38	40	Carbamidomethylation; Acetylation (N-term)	46109	Large ribosomal subunit protein uL3 OS=Homo sapiens OX=9606 GN=RPL3 PE=1 SV=2
565	242	P36776|LONM_HUMAN	366.26	36	17	20	20	20	17	17	27	25	21	18	18	20	24931	39997	29957	39417	34885	26905	40467	46980	45847	28368	28012	40963	22	22	23	22	20	24	20	20	29	30	21	19	21	32	Carbamidomethylation; Oxidation (M)	106489	Lon protease homolog mitochondrial OS=Homo sapiens OX=9606 GN=LONP1 PE=1 SV=2
443	461	P62333|PRS10_HUMAN	366.07	52	43	32	32	28	28	37	40	34	32	37	40	37	34362	43149	46510	44222	35950	39049	51807	44927	43903	47347	36066	29426	17	17	28	32	38	31	22	32	28	31	32	35	31	26	Carbamidomethylation; Acetylation (N-term)	44173	26S proteasome regulatory subunit 10B OS=Homo sapiens OX=9606 GN=PSMC6 PE=1 SV=1
399	1025	P62241|RS8_HUMAN	365.76	56	56	56	56	40	41	41	56	56	50	54	49	42	173020	102020	135630	30488	20094	31495	185740	183990	160280	40461	41126	37210	14	14	59	40	49	11	14	14	53	58	47	22	24	19	Carbamidomethylation	24205	Small ribosomal subunit protein eS8 OS=Homo sapiens OX=9606 GN=RPS8 PE=1 SV=2
603	239	Q14683|SMC1A_HUMAN	365.31	24	11	9	12	12	11	17	11	10	5	18	16	19	9228.6	12505	8738.4	15663	11125	20527	8044.8	6470.5	4715.3	19474	22845	23949	22	22	16	20	23	20	18	26	15	18	10	34	32	34	Carbamidomethylation	143233	Structural maintenance of chromosomes protein 1A OS=Homo sapiens OX=9606 GN=SMC1A PE=1 SV=2
412	1317	Q92820|GGH_HUMAN	365.26	42	20	19	19	39	39	38	21	28	27	40	42	42	9196.1	28396	20392	49453	57732	42512	20846	22512	31820	60237	59797	85493	12	12	18	19	26	35	40	38	28	28	27	47	44	45	Oxidation (M)	35964	Gamma-glutamyl hydrolase OS=Homo sapiens OX=9606 GN=GGH PE=1 SV=2
543	189	Q86UP2|KTN1_HUMAN	364.77	26	5	6	8	11	16	16	13	13	11	23	16	21	1970.6	7664.8	3090.5	10135	20420	12747	14420	10880	9820.8	32213	13331	40250	22	22	5	13	11	14	26	27	27	21	20	48	31	47	Carbamidomethylation	156275	Kinectin OS=Homo sapiens OX=9606 GN=KTN1 PE=1 SV=1
471	672	P18754|RCC1_HUMAN	364.39	64	38	30	25	38	43	57	43	36	41	47	36	38	40239	24642	30433	56164	66341	66405	45514	51256	34846	75365	62307	59293	15	15	28	18	19	31	31	39	25	27	27	40	30	27	Carbamidomethylation; Oxidation (M); Acetylation (N-term)	44969	Regulator of chromosome condensation OS=Homo sapiens OX=9606 GN=RCC1 PE=1 SV=1
359	491	Q08380|LG3BP_HUMAN	364.34	38	31	15	22	16	14	24	28	19	28	21	31	20	72704	62578	75073	84331	73479	92196	72849	61531	63353	76328	88489	88893	16	16	55	28	32	37	24	41	38	38	36	33	50	29	Carbamidomethylation; Acetylation (N-term)	65331	Galectin-3-binding protein OS=Homo sapiens OX=9606 GN=LGALS3BP PE=1 SV=1
666	176	Q99459|CDC5L_HUMAN	364.13	41	19	8	13	19	20	32	18	20	20	28	19	29	13342	4980.6	12329	21927	28029	53191	21828	16033	9921.5	48487	29882	73027	19	19	14	8	14	19	20	34	20	15	13	33	18	37	Carbamidomethylation	92251	Cell division cycle 5-like protein OS=Homo sapiens OX=9606 GN=CDC5L PE=1 SV=2
719	363	O60568|PLOD3_HUMAN	364.05	33	4	15	17	25	17	21	10	14	15	21	25	23	2468.1	8003.3	8849.4	15445	16177	12163	5951.1	6471.1	9397.4	13494	15536	19145	16	16	5	19	18	23	31	22	10	15	23	22	22	21		84785	Multifunctional procollagen lysine hydroxylase and glycosyltransferase LH3 OS=Homo sapiens OX=9606 GN=PLOD3 PE=1 SV=1
202	832	P05388|RLA0_HUMAN	363.97	56	42	47	50	39	43	50	50	54	56	51	42	45	232090	181260	224880	187870	219440	182400	347420	271450	232770	205590	184770	186270	13	13	65	50	66	45	49	58	78	65	62	63	56	55	Carbamidomethylation; Acetylation (N-term)	34274	Large ribosomal subunit protein uL10 OS=Homo sapiens OX=9606 GN=RPLP0 PE=1 SV=1
273	465	P07339|CATD_HUMAN	363.93	51	30	25	21	21	21	41	48	28	28	40	42	42	86821	49769	84367	101170	95659	105930	198510	134940	110920	135010	150650	182400	16	16	50	24	33	25	25	61	71	36	38	62	63	65	Carbamidomethylation; Oxidation (M)	44552	Cathepsin D OS=Homo sapiens OX=9606 GN=CTSD PE=1 SV=1
446	905	P14314|GLU2B_HUMAN	363.76	26	21	11	19	13	13	23	21	19	17	23	23	26	43868	18194	66352	52377	51417	100090	68341	46303	24568	63578	98159	143440	14	14	25	8	29	19	23	45	35	21	16	34	43	65	Carbamidomethylation; Oxidation (M)	59426	Glucosidase 2 subunit beta OS=Homo sapiens OX=9606 GN=PRKCSH PE=1 SV=2
268	697	O00148|DX39A_HUMAN	363.04	42	38	35	41	38	38	38	38	41	38	35	38	38	6027.6	18794	15106	17205	17668	18660	13678	14849	17126	17007	17161	19252	15	5	44	46	35	49	55	54	39	47	39	52	55	44	Carbamidomethylation; Acetylation (N-term)	49130	ATP-dependent RNA helicase DDX39A OS=Homo sapiens OX=9606 GN=DDX39A PE=1 SV=2
689	77	P38606|VATA_HUMAN	362.68	47	26	32	24	22	29	24	19	13	13	16	18	16	15848	25396	27087	31043	30240	27423	11533	12611	12224	8080.3	11313	8547.4	16	16	26	26	25	23	33	26	16	13	15	11	18	10	Carbamidomethylation; Oxidation (M); Acetylation (N-term)	68304	V-type proton ATPase catalytic subunit A OS=Homo sapiens OX=9606 GN=ATP6V1A PE=1 SV=2
239	573	P22087|FBRL_HUMAN	362.56	61	42	41	43	48	48	53	48	45	39	56	50	57	61650	95869	93282	125340	135100	164430	66293	104380	103710	144200	141450	166080	15	15	46	39	43	43	44	68	47	45	38	66	68	66	Carbamidomethylation; Oxidation (M)	33784	rRNA 2'-O-methyltransferase fibrillarin OS=Homo sapiens OX=9606 GN=FBL PE=1 SV=2
585	647	P49321|NASP_HUMAN	362.5	28	17	19	20	11	16	20	24	19	18	19	22	22	34003	55452	45006	32905	28598	28992	44907	42012	46264	32379	25780	45965	13	13	21	34	32	14	10	18	33	27	16	21	18	29	Carbamidomethylation; Oxidation (M); Acetylation (N-term)	85238	Nuclear autoantigenic sperm protein OS=Homo sapiens OX=9606 GN=NASP PE=1 SV=2
576	206	Q92499|DDX1_HUMAN	362.3	49	23	28	32	26	22	26	32	38	35	35	39	38	17012	54307	34806	40345	37107	32822	20184	41930	51319	35376	34824	45294	21	21	18	19	23	19	19	21	25	28	27	22	23	33	Carbamidomethylation; Oxidation (M)	82432	ATP-dependent RNA helicase DDX1 OS=Homo sapiens OX=9606 GN=DDX1 PE=1 SV=2
301	1819	P30048|PRDX3_HUMAN	361.98	53	41	36	53	41	53	53	41	53	53	53	53	53	167400	53808	101860	114450	142880	211110	147770	90748	72250	159490	201410	219490	10	10	35	24	39	43	56	49	41	32	30	47	55	49	Carbamidomethylation; Acetylation (N-term)	27693	Thioredoxin-dependent peroxide reductase mitochondrial OS=Homo sapiens OX=9606 GN=PRDX3 PE=1 SV=3
481	498	Q8TAQ2|SMRC2_HUMAN	361.92	15	8	7	9	11	11	10	11	8	8	12	12	13	11177	3178.2	5962.4	26178	37095	27451	10441	9294.6	4900.5	21297	21416	38560	14	8	25	12	19	34	34	31	27	24	20	33	36	38	Carbamidomethylation; Oxidation (M); Acetylation (N-term)	132879	SWI/SNF complex subunit SMARCC2 OS=Homo sapiens OX=9606 GN=SMARCC2 PE=1 SV=1
426	725	P68400|CSK21_HUMAN	361.83	51	34	34	36	39	38	39	31	35	32	34	40	44	33662	46919	47993	65645	65126	64486	44264	60875	55117	68161	67506	81255	15	14	31	32	27	35	31	40	23	30	23	35	34	38	Carbamidomethylation	45144	Casein kinase II subunit alpha OS=Homo sapiens OX=9606 GN=CSNK2A1 PE=1 SV=1
848	1260	Q02543|RL18A_HUMAN	361.33	47	46	29	37	0	15	27	40	37	24	20	33	27	60571	7080.1	42751		1036.1	7993.9	59544	30177	22523	6150	6457	10202	12	12	46	10	26	0	2	11	30	21	14	9	13	11	Carbamidomethylation	20762	Large ribosomal subunit protein eL20 OS=Homo sapiens OX=9606 GN=RPL18A PE=1 SV=2
250	1067	P63104|1433Z_HUMAN	361.27	57	57	35	48	43	40	48	48	48	40	48	48	48	136560	131130	149240	64227	62509	72111	203770	134210	144440	84588	99167	97005	12	11	49	38	60	39	38	44	70	50	56	46	48	54	Carbamidomethylation; Oxidation (M)	27745	14-3-3 protein zeta/delta OS=Homo sapiens OX=9606 GN=YWHAZ PE=1 SV=1
524	431	P48637|GSHB_HUMAN	361.06	47	32	20	42	22	22	30	37	31	22	30	30	27	31522	30340	30912	11229	15525	15635	29546	29046	21087	18512	15499	14018	17	17	24	32	30	19	23	27	28	24	18	28	24	25	Carbamidomethylation; Acetylation (N-term)	52385	Glutathione synthetase OS=Homo sapiens OX=9606 GN=GSS PE=1 SV=1
457	246	P08779|K1C16_HUMAN	360.87	51	7	4	6	6	6	7	7	50	10	7	30	6								26476	0		6410.1		20	10	23	15	14	23	28	26	28	64	31	31	48	24	Oxidation (M)	51268	Keratin type I cytoskeletal 16 OS=Homo sapiens OX=9606 GN=KRT16 PE=1 SV=4
496	74	P51659|DHB4_HUMAN	360.57	37	26	13	16	16	16	19	21	19	14	25	23	28	22102	24465	26587	29117	25871	26094	27174	26581	28059	26405	27406	28718	17	17	37	20	23	25	24	27	25	27	23	29	35	29	Carbamidomethylation	79686	Peroxisomal multifunctional enzyme type 2 OS=Homo sapiens OX=9606 GN=HSD17B4 PE=1 SV=3
742	686	P27694|RFA1_HUMAN	360.06	32	26	16	18	22	20	21	20	17	17	22	26	13	11982	9956.2	8558.1	13559	15475	14224	21046	11126	8032	13062	13804	7684.3	16	16	20	13	18	23	21	18	23	21	15	19	22	12	Carbamidomethylation; Acetylation (N-term)	68138	Replication protein A 70 kDa DNA-binding subunit OS=Homo sapiens OX=9606 GN=RPA1 PE=1 SV=2
516	611	P04040|CATA_HUMAN	360.02	36	28	27	19	28	31	31	14	23	23	26	32	36	12776	25784	18924	37501	41305	31331	12470	23648	21321	35657	24853	41041	12	12	19	22	20	29	31	35	13	20	20	32	30	37	Carbamidomethylation; Acetylation (N-term)	59756	Catalase OS=Homo sapiens OX=9606 GN=CAT PE=1 SV=3
480	188	Q08J23|NSUN2_HUMAN	359.82	37	25	16	24	14	10	24	31	24	19	24	25	21	44198	13095	32899	9413.1	8843.3	33187	59647	30368	19715	23379	29717	11792	20	20	29	16	32	14	13	36	48	36	26	27	32	24	Carbamidomethylation; Oxidation (M)	86471	RNA cytosine C(5)-methyltransferase NSUN2 OS=Homo sapiens OX=9606 GN=NSUN2 PE=1 SV=2
272	1171	P08865|RSSA_HUMAN	359.77	54	54	46	54	35	43	51	51	51	45	51	51	51	323840	400210	418640	153130	163570	129510	445610	408200	414440	148550	143660	109430	13	13	57	44	72	28	26	37	55	67	55	35	44	34	Carbamidomethylation; Oxidation (M); Acetylation (N-term)	32854	Small ribosomal subunit protein uS2 OS=Homo sapiens OX=9606 GN=RPSA PE=1 SV=4
343	576	O75390|CISY_HUMAN	359.34	43	23	33	33	39	32	37	21	35	26	37	40	40	61183	44773	49458	64685	71302	106150	69864	62524	50483	101520	116490	147500	17	17	25	31	27	39	31	50	31	41	27	42	48	64	Carbamidomethylation; Oxidation (M); Acetylation (N-term)	51712	Citrate synthase mitochondrial OS=Homo sapiens OX=9606 GN=CS PE=1 SV=2
514	312	P56192|SYMC_HUMAN	359.27	32	27	15	23	18	16	19	27	20	18	23	25	17	45285	24807	29167	24356	22064	26089	54221	40286	30878	31718	24484	16575	18	18	38	27	27	19	18	20	33	26	26	33	25	17	Carbamidomethylation	101116	Methionine--tRNA ligase cytoplasmic OS=Homo sapiens OX=9606 GN=MARS1 PE=1 SV=2
554	402	P28288|ABCD3_HUMAN	359.25	35	11	14	19	18	22	25	15	16	14	21	26	29	5928.8	13437	11751	25315	25769	29033	12148	10723	13570	27498	26018	31237	18	18	14	18	18	26	26	33	17	14	12	29	39	40	Carbamidomethylation; Oxidation (M)	75476	ATP-binding cassette sub-family D member 3 OS=Homo sapiens OX=9606 GN=ABCD3 PE=1 SV=1
354	388	Q96PK6|RBM14_HUMAN	358.44	38	22	14	23	23	13	24	27	22	22	24	27	31	57892	18355	59951	50690	53388	118580	70142	60181	47073	94903	99010	134520	17	17	30	22	35	29	31	52	40	41	30	47	41	49	Carbamidomethylation; Acetylation (N-term)	69492	RNA-binding protein 14 OS=Homo sapiens OX=9606 GN=RBM14 PE=1 SV=2
504	288	Q14008|CKAP5_HUMAN	358.06	19	9	13	10	9	14	8	8	12	10	9	8	7	12462	30587	22170	22757	24017	20632	23716	23060	19654	14704	12894	6293.4	23	23	23	35	32	24	33	25	27	29	27	25	24	15	Carbamidomethylation; Acetylation (N-term)	225493	Cytoskeleton-associated protein 5 OS=Homo sapiens OX=9606 GN=CKAP5 PE=1 SV=3
391	887	P27348|1433T_HUMAN	358.05	62	50	38	45	42	45	40	49	49	41	38	49	41	77182	51876	62180	28565	29277	33879	84581	55949	43586	38881	49229	45795	14	13	40	32	38	22	28	27	45	36	40	32	39	34	Carbamidomethylation; Oxidation (M); Acetylation (N-term)	27764	14-3-3 protein theta OS=Homo sapiens OX=9606 GN=YWHAQ PE=1 SV=1
263	463	P31040|SDHA_HUMAN	357.89	33	25	23	32	31	30	32	26	30	30	30	33	32	38067	71872	59719	78857	81081	65178	58338	64545	69437	66170	70697	88774	14	14	35	37	41	48	47	52	52	51	44	49	61	54	Carbamidomethylation; Oxidation (M); Acetylation (N-term)	72692	Succinate dehydrogenase [ubiquinone] flavoprotein subunit mitochondrial OS=Homo sapiens OX=9606 GN=SDHA PE=1 SV=2
121	1376	P06748|NPM_HUMAN	357.7	36	34	36	36	36	36	36	34	36	36	34	36	36	379460	220490	443130	451410	448770	475650	803120	495640	428040	513530	475610	640150	8	8	98	57	91	80	80	80	116	84	69	89	76	100	Carbamidomethylation; Oxidation (M); Acetylation (N-term)	32575	Nucleophosmin OS=Homo sapiens OX=9606 GN=NPM1 PE=1 SV=2
783	833	O15143|ARC1B_HUMAN	357.48	56	42	22	35	20	26	34	44	30	23	25	38	28	17552	17574	22179	12506	15704	11968	14184	23413	20502	14887	18282	11934	13	12	19	16	22	14	14	17	23	21	21	11	18	13	Carbamidomethylation; Acetylation (N-term)	40950	Actin-related protein 2/3 complex subunit 1B OS=Homo sapiens OX=9606 GN=ARPC1B PE=1 SV=3
430	1307	Q9H0U4|RAB1B_HUMAN	357.44	65	54	21	46	44	40	54	61	54	54	54	60	56	24159	29281	25359	41257	33988	27106	30078	32745	33575	41106	31718	38434	10	5	29	20	28	31	32	32	34	26	26	36	42	39	Oxidation (M); Acetylation (N-term)	22171	Ras-related protein Rab-1B OS=Homo sapiens OX=9606 GN=RAB1B PE=1 SV=1
372	1375	P32969|RL9_HUMAN	357	68	54	56	67	44	55	38	60	59	55	38	47	38	53004	102300	100890	20627	26004	36888	156190	92285	99752	38725	47944	40440	12	12	30	41	53	21	29	18	64	50	51	21	27	24	Carbamidomethylation; Oxidation (M); Acetylation (N-term)	21863	Large ribosomal subunit protein uL6 OS=Homo sapiens OX=9606 GN=RPL9P9 PE=1 SV=1
357	553	P61158|ARP3_HUMAN	356.96	54	49	29	40	36	36	43	48	40	40	45	45	40	80459	92151	134060	80407	78410	204420	119740	113510	99194	95293	106330	91628	16	16	42	29	35	35	29	39	52	39	32	38	40	33	Carbamidomethylation; Acetylation (N-term)	47371	Actin-related protein 3 OS=Homo sapiens OX=9606 GN=ACTR3 PE=1 SV=3
404	490	P41091|IF2G_HUMAN	356.95	47	40	29	42	26	23	32	44	41	41	29	43	38	83374	58024	66032	51349	59819	61822	99107	84257	74949	65639	65308	43004	14	14	40	29	34	25	29	29	44	44	38	32	34	27	Carbamidomethylation; Acetylation (N-term)	51110	Eukaryotic translation initiation factor 2 subunit 3 OS=Homo sapiens OX=9606 GN=EIF2S3 PE=1 SV=3
569	319	P35658|NU214_HUMAN	356.94	17	3	6	9	12	13	13	7	7	11	14	14	14	4519.5	17735	13796	33857	36382	27847	11966	10638	16190	31271	22974	57178	19	19	6	16	14	28	34	29	16	14	22	30	33	37	Carbamidomethylation	213618	Nuclear pore complex protein Nup214 OS=Homo sapiens OX=9606 GN=NUP214 PE=1 SV=2
716	205	P33992|MCM5_HUMAN	356.93	35	26	22	20	14	21	21	27	24	20	15	10	10	37905	35169	21850	14209	19528	15099	29792	17578	21468	9846	8393.7	3976.7	17	17	31	23	22	19	22	17	27	19	21	13	11	8	Carbamidomethylation	82286	DNA replication licensing factor MCM5 OS=Homo sapiens OX=9606 GN=MCM5 PE=1 SV=5
427	2330	P30050|RL12_HUMAN	356.84	61	53	44	61	53	40	53	61	61	61	53	53	53	120070	33938	92164	27557	28356	51509	168600	123950	79173	57419	53286	54001	8	8	40	21	39	9	12	33	61	43	36	28	26	31	Carbamidomethylation; Acetylation (N-term)	17819	Large ribosomal subunit protein uL11 OS=Homo sapiens OX=9606 GN=RPL12 PE=1 SV=1
657	539	O43660|PLRG1_HUMAN	356.79	46	20	17	21	27	24	33	18	21	17	34	30	42	10871	11406	8704.9	25947	25788	24376	15961	13027	14590	23002	22409	30264	13	13	13	15	19	26	23	22	15	18	15	25	27	31	Carbamidomethylation; Oxidation (M)	57194	Pleiotropic regulator 1 OS=Homo sapiens OX=9606 GN=PLRG1 PE=1 SV=1
418	654	P22695|QCR2_HUMAN	356.68	50	37	45	37	45	26	37	28	37	37	45	39	47	45957	19881	54480	66267	47436	67021	42898	45956	54946	52000	57216	41207	14	14	26	28	24	35	29	44	24	29	27	38	44	39	Carbamidomethylation; Oxidation (M); Acetylation (N-term)	48443	Cytochrome b-c1 complex subunit 2 mitochondrial OS=Homo sapiens OX=9606 GN=UQCRC2 PE=1 SV=3
221	2191	P63241|IF5A1_HUMAN	356.66	60	52	35	52	60	60	52	52	60	52	52	52	60	168420	119290	144680	75422	85853	89663	182230	142820	150240	110230	97032	125120	10	10	65	42	66	38	34	49	81	60	57	55	52	63	Carbamidomethylation; Oxidation (M); Acetylation (N-term)	16832	Eukaryotic translation initiation factor 5A-1 OS=Homo sapiens OX=9606 GN=EIF5A PE=1 SV=2
640	712	Q10713|MPPA_HUMAN	356.57	37	20	22	26	25	25	30	33	25	25	25	30	32	10031	17131	15310	19698	19484	22142	28808	22498	22326	26676	26711	31050	15	15	12	14	18	17	21	23	24	25	21	25	25	30	Carbamidomethylation; Oxidation (M)	58253	Mitochondrial-processing peptidase subunit alpha OS=Homo sapiens OX=9606 GN=PMPCA PE=1 SV=2
764	62	P54136|SYRC_HUMAN	356.55	44	27	11	23	12	16	16	27	22	16	20	23	18	44072	11422	14784	9296.4	5366.2	15469	36278	15851	8892.9	11791	23065	9642.4	23	23	34	14	22	7	8	14	32	21	10	17	25	12	Carbamidomethylation; Oxidation (M)	75379	Arginine--tRNA ligase cytoplasmic OS=Homo sapiens OX=9606 GN=RARS1 PE=1 SV=2
552	437	O75439|MPPB_HUMAN	356.45	38	24	28	24	14	25	28	21	26	30	31	34	28	22005	31141	32869	25480	34284	33335	37371	36605	36238	38632	43428	44272	15	15	21	20	20	14	27	21	19	23	26	29	32	34	Carbamidomethylation; Acetylation (N-term)	54366	Mitochondrial-processing peptidase subunit beta OS=Homo sapiens OX=9606 GN=PMPCB PE=1 SV=2
173	2155	P09382|LEG1_HUMAN	356.25	88	69	81	88	75	56	88	88	88	88	81	81	75	347630	272990	375740	298770	330400	342600	525090	473060	396850	405610	355270	357020	12	12	58	60	68	56	56	61	76	75	68	65	68	60	Carbamidomethylation; Oxidation (M); Acetylation (N-term)	14716	Galectin-1 OS=Homo sapiens OX=9606 GN=LGALS1 PE=1 SV=2
887	107	Q9BQ52|RNZ2_HUMAN	356.15	38	21	20	16	16	14	16	18	19	18	22	13	13	12492	16808	13111	7399.8	6365.2	7268.5	17264	18707	15492	7441.9	6858.4	4033.3	18	18	18	22	13	14	14	13	20	23	19	13	8	8	Carbamidomethylation	92219	Zinc phosphodiesterase ELAC protein 2 OS=Homo sapiens OX=9606 GN=ELAC2 PE=1 SV=2
540	160	O43242|PSMD3_HUMAN	355.73	49	32	20	25	21	21	25	28	28	20	20	29	21	24733	25410	33066	19395	26922	24503	31075	26591	26548	22597	24722	15552	18	18	28	22	35	14	20	24	28	29	21	22	30	18	Carbamidomethylation	60978	26S proteasome non-ATPase regulatory subunit 3 OS=Homo sapiens OX=9606 GN=PSMD3 PE=1 SV=2
220	663	P51991|ROA3_HUMAN	355.65	46	33	30	38	40	36	37	33	33	35	36	38	40	55685	101690	95190	249270	256070	212750	95799	158360	94427	273570	216700	242410	15	15	41	35	38	69	65	70	45	54	44	76	56	71	Carbamidomethylation; Oxidation (M); Acetylation (N-term)	39595	Heterogeneous nuclear ribonucleoprotein A3 OS=Homo sapiens OX=9606 GN=HNRNPA3 PE=1 SV=2
468	534	Q12874|SF3A3_HUMAN	355.52	45	20	21	30	25	23	30	28	21	32	32	36	36	22685	32631	35534	67295	57668	59129	30590	40441	51233	55783	48359	74548	16	16	17	19	27	25	33	36	26	30	33	27	32	41	Carbamidomethylation; Acetylation (N-term)	58849	Splicing factor 3A subunit 3 OS=Homo sapiens OX=9606 GN=SF3A3 PE=1 SV=1
484	643	Q15717|ELAV1_HUMAN	355.49	58	48	44	36	35	36	40	50	39	39	39	38	36	63774	26373	46469	26313	36459	51998	68808	49550	40154	57525	53585	43588	14	14	47	26	25	18	20	25	36	30	20	30	31	24	Carbamidomethylation; Oxidation (M); Acetylation (N-term)	36092	ELAV-like protein 1 OS=Homo sapiens OX=9606 GN=ELAVL1 PE=1 SV=2
590	135	P14923|PLAK_HUMAN	355.33	38	19	12	14	14	9	19	30	21	12	28	28	28	4595.7	16889	13916	9871.4	9682.2	12358	16987	14627	19036	13864	16282	18092	16	12	24	10	15	18	20	25	29	22	18	26	32	33	Carbamidomethylation; Oxidation (M); Acetylation (N-term)	81745	Junction plakoglobin OS=Homo sapiens OX=9606 GN=JUP PE=1 SV=3
872	950	Q13347|EIF3I_HUMAN	355.22	53	35	21	31	16	26	36	44	30	16	36	36	31	19685	13593	23074	13132	11524	19007	14793	19645	17806	10925	14441	17289	11	11	13	13	19	11	10	24	19	16	14	16	16	18	Carbamidomethylation	36502	Eukaryotic translation initiation factor 3 subunit I OS=Homo sapiens OX=9606 GN=EIF3I PE=1 SV=1
818	809	O15372|EIF3H_HUMAN	355.07	41	19	20	27	10	10	18	24	15	15	15	22	16	15759	28235	20554	16099	15078	11280	20414	12971	20466	8211.3	12287	7698.9	13	13	19	20	19	12	15	18	19	13	21	13	18	14	Carbamidomethylation; Oxidation (M)	39930	Eukaryotic translation initiation factor 3 subunit H OS=Homo sapiens OX=9606 GN=EIF3H PE=1 SV=1
888	255	Q7L2E3|DHX30_HUMAN	354.67	25	3	13	9	14	13	10	9	11	13	11	12	12	1980.5	9342.7	8021.3	10646	10337	8385.5	9906	9448.7	10103	9322.7	7625.4	6437.4	20	20	4	13	13	21	19	18	16	14	21	18	15	14	Carbamidomethylation	133938	ATP-dependent RNA helicase DHX30 OS=Homo sapiens OX=9606 GN=DHX30 PE=1 SV=1
546	454	Q96KR1|ZFR_HUMAN	354.54	19	12	14	14	14	15	17	14	11	14	16	13	13	10338	21509	26761	35683	41875	37691	22962	21482	21229	30546	22790	21809	14	14	18	25	20	24	34	35	21	19	23	26	24	20	Carbamidomethylation; Acetylation (N-term)	117012	Zinc finger RNA-binding protein OS=Homo sapiens OX=9606 GN=ZFR PE=1 SV=2
255	931	P54819|KAD2_HUMAN	353.43	59	37	54	55	54	50	50	43	54	54	47	55	52	48566	88908	98938	137190	129570	144720	92457	84297	89940	151890	143300	229190	14	14	25	43	50	55	46	58	39	44	38	53	58	78	Carbamidomethylation; Oxidation (M); Acetylation (N-term)	26478	Adenylate kinase 2 mitochondrial OS=Homo sapiens OX=9606 GN=AK2 PE=1 SV=2
646	85	Q9NUU7|DD19A_HUMAN	353.16	55	39	22	26	14	15	28	38	33	26	19	32	27	12171	6843	14668	6420.2	6451.8	6572	21120	18051	14925	7074.5	7078.5	7736.9	16	4	22	13	22	7	15	20	33	28	25	23	21	24	Carbamidomethylation; Acetylation (N-term)	53975	ATP-dependent RNA helicase DDX19A OS=Homo sapiens OX=9606 GN=DDX19A PE=1 SV=1
611	301	Q9NYU2|UGGG1_HUMAN	352.93	20	8	6	9	15	12	12	8	11	10	11	9	14	12271	23394	18611	26228	28437	21133	17593	18601	17964	20375	22424	30838	19	19	19	12	19	24	19	27	19	22	17	24	23	38	Carbamidomethylation	177189	UDP-glucose:glycoprotein glucosyltransferase 1 OS=Homo sapiens OX=9606 GN=UGGT1 PE=1 SV=3
859	470	Q15067|ACOX1_HUMAN	352.71	31	8	13	13	23	20	29	22	12	13	22	22	24	2178.5	5828	2193.7	21888	20062	17877	9774	5339	6291.1	22846	12164	16508	12	12	4	9	8	26	20	22	17	12	13	20	15	26	Carbamidomethylation	74424	Peroxisomal acyl-coenzyme A oxidase 1 OS=Homo sapiens OX=9606 GN=ACOX1 PE=1 SV=3
866	1224	P28074|PSB5_HUMAN	352.62	50	34	27	34	20	20	29	34	39	33	34	34	29	20325	53534	24393	35504	26439	16175	27582	33047	35561	20552	25912	15063	9	9	22	13	17	14	15	13	19	22	13	15	16	11	Carbamidomethylation	28480	Proteasome subunit beta type-5 OS=Homo sapiens OX=9606 GN=PSMB5 PE=1 SV=3
702	120	Q96RP9|EFGM_HUMAN	352.43	31	21	11	21	17	19	18	23	17	17	17	14	21	15396	11817	16083	17925	16787	18633	14926	15738	14579	12521	10831	20025	17	17	29	16	23	19	20	17	20	19	20	17	17	21	Carbamidomethylation	83472	Elongation factor G mitochondrial OS=Homo sapiens OX=9606 GN=GFM1 PE=1 SV=2
686	489	P35998|PRS7_HUMAN	352.33	36	24	17	19	21	24	21	26	21	21	28	21	25	18496	22044	21198	18910	16595	18249	25153	19349	21763	17666	13976	8840.6	13	13	22	14	18	14	14	23	27	24	19	20	24	23	Carbamidomethylation	48634	26S proteasome regulatory subunit 7 OS=Homo sapiens OX=9606 GN=PSMC2 PE=1 SV=3
620	596	Q8WVM8|SCFD1_HUMAN	352.08	29	16	18	20	22	23	20	19	20	18	21	26	23	9761.4	12603	14453	28257	34428	26291	20869	20009	13965	31192	21632	27378	14	14	11	14	17	30	31	24	21	24	17	23	24	24	Carbamidomethylation; Acetylation (N-term)	72380	Sec1 family domain-containing protein 1 OS=Homo sapiens OX=9606 GN=SCFD1 PE=1 SV=4
675	339	P51532|SMCA4_HUMAN	351.97	13	6	5	4	8	6	8	5	7	6	7	8	9	7263.4	13617	3389.8	23954	20731	19363	10841	13615	13309	18564	16191	21905	18	17	19	13	8	20	22	29	17	20	15	24	28	29		184644	Transcription activator BRG1 OS=Homo sapiens OX=9606 GN=SMARCA4 PE=1 SV=2
607	348	P52209|6PGD_HUMAN	351.81	49	27	37	24	31	28	28	34	47	45	29	24	24	49446	24270	29806	20193	24340	26357	52202	45007	38027	32928	30226	26385	17	17	23	19	20	21	16	20	29	27	31	20	18	20	Carbamidomethylation; Oxidation (M)	53140	6-phosphogluconate dehydrogenase decarboxylating OS=Homo sapiens OX=9606 GN=PGD PE=1 SV=3
438	754	Q16576|RBBP7_HUMAN	351.74	65	50	39	56	40	40	39	48	48	48	56	63	56	49650	44214	49668	28147	37445	46755	34907	40838	43541	33871	52972	45752	16	11	35	22	33	28	27	31	33	38	29	28	38	27	Carbamidomethylation; Oxidation (M); Acetylation (N-term)	47820	Histone-binding protein RBBP7 OS=Homo sapiens OX=9606 GN=RBBP7 PE=1 SV=1
670	504	P36551|HEM6_HUMAN	351.72	40	22	21	19	23	28	33	17	17	17	33	29	33	10300	11937	11140	29553	27839	31785	15006	10532	13438	26278	25970	32867	14	14	19	12	16	20	20	30	16	13	15	26	29	29	Carbamidomethylation	50152	Oxygen-dependent coproporphyrinogen-III oxidase mitochondrial OS=Homo sapiens OX=9606 GN=CPOX PE=1 SV=3
697	555	P30740|ILEU_HUMAN	351.7	47	35	22	25	15	19	21	30	30	25	19	24	24	39923	28108	27802	17910	16830	14876	44857	33404	27914	16161	17710	11979	14	14	32	24	20	15	11	16	30	26	19	17	19	11	Carbamidomethylation	42742	Leukocyte elastase inhibitor OS=Homo sapiens OX=9606 GN=SERPINB1 PE=1 SV=1
605	138	O94776|MTA2_HUMAN	351.53	44	18	13	15	23	16	27	30	28	26	21	24	30	17540	14202	14399	30149	25244	25842	23138	24757	24649	23206	17196	118610	20	18	20	10	14	20	16	33	23	25	23	18	31	32	Carbamidomethylation	75023	Metastasis-associated protein MTA2 OS=Homo sapiens OX=9606 GN=MTA2 PE=1 SV=1
945	142	O75534|CSDE1_HUMAN	351.35	28	14	11	13	10	8	8	19	15	14	10	12	4	23125	13509	25224	9476.7	7166	8887.9	37425	24654	26036	8527.8	10119	7075.8	14	14	18	16	15	9	5	9	24	20	20	10	16	9	Carbamidomethylation	88885	Cold shock domain-containing protein E1 OS=Homo sapiens OX=9606 GN=CSDE1 PE=1 SV=2
708	153	P33176|KINH_HUMAN	350.91	26	21	16	16	14	15	11	19	19	15	16	13	10	18569	29463	17803	12280	17393	11539	24845	18183	24528	11980	11349	8680.7	16	16	26	23	20	11	17	17	25	26	27	17	14	13	Carbamidomethylation	109685	Kinesin-1 heavy chain OS=Homo sapiens OX=9606 GN=KIF5B PE=1 SV=1
812	543	P21281|VATB2_HUMAN	350.84	45	24	34	28	35	25	28	17	11	27	14	24	21	13859	16283	16335	20298	16462	19887	6608.4	4597.9	8092.4	7175.4	5084.2	6371.8	16	16	21	21	18	30	20	24	11	8	18	11	10	11	Carbamidomethylation	56501	V-type proton ATPase subunit B brain isoform OS=Homo sapiens OX=9606 GN=ATP6V1B2 PE=1 SV=3
901	323	O60841|IF2P_HUMAN	350.73	18	8	7	11	3	9	7	10	14	10	9	12	8	10125	17068	10842	5977.5	9469.8	6942.2	16541	18353	12422	8641.6	10681	5149	15	15	15	14	16	5	10	18	20	20	16	16	22	10	Carbamidomethylation	138827	Eukaryotic translation initiation factor 5B OS=Homo sapiens OX=9606 GN=EIF5B PE=1 SV=4
330	1696	Q99497|PARK7_HUMAN	350.47	73	59	43	51	29	29	65	59	51	43	61	73	61	78647	170820	129210	70787	79413	84676	120750	107420	137860	90156	81002	108070	11	11	37	37	48	20	27	47	44	37	35	41	46	49	Carbamidomethylation; Oxidation (M)	19891	Parkinson disease protein 7 OS=Homo sapiens OX=9606 GN=PARK7 PE=1 SV=2
528	174	O60313|OPA1_HUMAN	350.46	23	11	9	8	14	18	15	14	12	16	17	15	19	5397.4	14868	14480	36862	38553	26114	20267	23197	26868	36817	25621	43141	15	15	12	13	19	30	35	26	22	25	25	36	24	31	Carbamidomethylation; Oxidation (M)	111630	Dynamin-like 120 kDa protein mitochondrial OS=Homo sapiens OX=9606 GN=OPA1 PE=1 SV=3
574	790	Q9Y2S7|PDIP2_HUMAN	350.37	44	24	38	37	38	34	34	25	40	28	34	40	30	6663.2	16320	12684	21766	24836	23093	12706	17331	17026	19768	19831	25879	12	12	13	23	20	23	23	28	17	23	23	24	29	32	Carbamidomethylation	42033	Polymerase delta-interacting protein 2 OS=Homo sapiens OX=9606 GN=POLDIP2 PE=1 SV=1
662	505	P43490|NAMPT_HUMAN	350.13	44	20	28	33	21	27	27	31	33	33	24	27	24	16822	24312	22196	16202	18416	19514	33440	27206	23090	23145	23774	17940	13	13	13	18	23	17	20	24	26	26	24	18	22	16	Oxidation (M); Acetylation (N-term)	55521	Nicotinamide phosphoribosyltransferase OS=Homo sapiens OX=9606 GN=NAMPT PE=1 SV=1
267	984	P31942|HNRH3_HUMAN	349.9	49	32	25	25	18	26	32	25	41	27	35	35	38	49938	37595	47436	120060	128400	153140	88053	71420	42345	164100	144670	154780	10	9	33	29	36	48	50	58	36	34	43	68	54	74	Carbamidomethylation; Oxidation (M); Acetylation (N-term)	36926	Heterogeneous nuclear ribonucleoprotein H3 OS=Homo sapiens OX=9606 GN=HNRNPH3 PE=1 SV=2
756	618	Q96DI7|SNR40_HUMAN	349.58	71	33	6	29	41	30	53	27	20	20	52	56	61	12986	4367.1	12197	22789	27429	32931	13035	16575	10210	31345	26945	38431	15	15	15	8	11	19	19	24	9	13	9	25	32	36	Carbamidomethylation	39311	U5 small nuclear ribonucleoprotein 40 kDa protein OS=Homo sapiens OX=9606 GN=SNRNP40 PE=1 SV=1
406	407	Q04695|K1C17_HUMAN	349.47	40	10	4	9	12	15	18	15	25	12	32	34	20				4725.6	3652.3	3328.5		1671.8	440.31	7427.2	4226	5593	18	3	24	15	17	29	33	36	33	37	34	51	55	37	Oxidation (M)	48106	Keratin type I cytoskeletal 17 OS=Homo sapiens OX=9606 GN=KRT17 PE=1 SV=2
793	121	P35606|COPB2_HUMAN	349.45	40	23	18	25	9	8	16	18	18	22	8	15	15	19643	9233.1	16424	9468.8	10515	11697	13554	17978	12358	5484.5	11037	8616.5	19	19	31	20	25	11	9	14	13	22	18	8	16	20	Carbamidomethylation	102487	Coatomer subunit beta' OS=Homo sapiens OX=9606 GN=COPB2 PE=1 SV=2
798	436	O95470|SGPL1_HUMAN	349.34	34	17	12	21	20	23	22	13	15	18	20	22	22	5451.4	11951	12372	26277	29345	27881	8317.3	11544	13733	26283	29156	26937	14	14	10	10	16	19	24	22	9	11	11	22	29	23	Carbamidomethylation	63524	Sphingosine-1-phosphate lyase 1 OS=Homo sapiens OX=9606 GN=SGPL1 PE=1 SV=3
284	535	Q9UHX1|PUF60_HUMAN	349.24	44	31	28	33	30	30	37	33	33	30	41	35	35	67374	120800	105780	126460	122890	117710	99687	107620	112990	122710	115410	138880	15	15	30	33	43	49	50	54	47	38	43	55	46	48	Carbamidomethylation; Oxidation (M); Acetylation (N-term)	59876	Poly(U)-binding-splicing factor PUF60 OS=Homo sapiens OX=9606 GN=PUF60 PE=1 SV=1
626	621	P04899|GNAI2_HUMAN	349.13	59	22	28	37	28	32	39	39	32	32	46	40	41	6763.6	13333	13706	12636	19114	22956	14455	12313	13206	18891	18972	21055	16	10	13	17	24	15	23	35	24	19	19	29	21	20	Carbamidomethylation	40451	Guanine nucleotide-binding protein G(i) subunit alpha-2 OS=Homo sapiens OX=9606 GN=GNAI2 PE=1 SV=3
916	286	P23229|ITA6_HUMAN	348.84	22	11	7	9	5	8	9	13	12	7	8	12	13	12315	6508.2	11571	8667.9	12569	10054	23888	18784	14738	11595	17023	18713	15	15	15	8	14	9	13	15	19	18	16	13	21	17	Carbamidomethylation	126605	Integrin alpha-6 OS=Homo sapiens OX=9606 GN=ITGA6 PE=1 SV=5
928	449	O75955|FLOT1_HUMAN	348.5	46	18	21	15	28	26	33	15	23	16	29	33	33	1939.2	16320	3505.1	18447	19482	18237	6065.9	7280.5	6385.4	18865	19309	17269	14	14	5	15	7	19	18	20	10	14	8	19	18	22	Carbamidomethylation; Oxidation (M)	47355	Flotillin-1 OS=Homo sapiens OX=9606 GN=FLOT1 PE=1 SV=3
612	987	O00299|CLIC1_HUMAN	348.33	77	62	23	27	37	36	36	71	27	27	36	36	42	195220	37674	80410	41652	44577	80434	141540	67012	46277	67656	74988	64881	15	15	54	14	21	19	14	19	35	15	15	18	19	20	Carbamidomethylation; Acetylation (N-term)	26923	Chloride intracellular channel protein 1 OS=Homo sapiens OX=9606 GN=CLIC1 PE=1 SV=4
829	494	Q9NSD9|SYFB_HUMAN	348.2	31	27	19	21	20	20	18	16	20	20	16	10	12	21710	30467	31960	26417	24894	17294	22376	25739	23453	11751	11575	6257.4	16	16	21	18	24	19	17	16	13	19	20	13	11	7	Carbamidomethylation	66116	Phenylalanine--tRNA ligase beta subunit OS=Homo sapiens OX=9606 GN=FARSB PE=1 SV=3
409	1446	P30044|PRDX5_HUMAN	347.93	57	52	57	52	52	52	57	44	44	52	52	57	57	27121	74108	56039	101480	97558	73318	55737	71799	74195	113790	62032	106860	12	12	35	37	25	33	30	33	34	31	28	41	28	43	Carbamidomethylation; Acetylation (N-term)	22086	Peroxiredoxin-5 mitochondrial OS=Homo sapiens OX=9606 GN=PRDX5 PE=1 SV=4
431	512	P30837|AL1B1_HUMAN	347.89	44	26	22	25	26	25	36	23	26	26	33	27	27	18226	33008	27030	50663	44972	41110	21236	17035	26400	34649	30493	35933	14	14	18	30	27	38	33	39	29	21	32	41	30	34	Carbamidomethylation	57249	Aldehyde dehydrogenase X mitochondrial OS=Homo sapiens OX=9606 GN=ALDH1B1 PE=1 SV=4
460	668	P30041|PRDX6_HUMAN	347.83	75	61	36	48	42	47	48	56	47	42	48	58	54	66919	53782	58200	40419	47890	55991	55547	74544	63776	65905	66074	58056	14	14	36	21	26	21	28	34	26	33	28	32	36	32	Carbamidomethylation	25035	Peroxiredoxin-6 OS=Homo sapiens OX=9606 GN=PRDX6 PE=1 SV=3
820	261	Q8WUM0|NU133_HUMAN	347.69	31	5	9	10	13	11	17	8	8	7	10	13	21	3632.2	8854.1	7269.8	16871	15881	18721	6626.1	5850.9	5312.3	14552	15129	18360	21	21	5	11	12	27	22	21	15	13	11	17	21	25	Carbamidomethylation; Oxidation (M)	128979	Nuclear pore complex protein Nup133 OS=Homo sapiens OX=9606 GN=NUP133 PE=1 SV=2
613	951	P62873|GBB1_HUMAN	347.62	62	41	20	23	20	27	33	38	23	20	30	50	33	19783	14938	30260	12114	36682	30775	9840.9	18862	13378	30837	30283	28694	13	9	21	13	18	18	31	25	26	21	13	23	31	23	Carbamidomethylation; Oxidation (M); Acetylation (N-term)	37377	Guanine nucleotide-binding protein G(I)/G(S)/G(T) subunit beta-1 OS=Homo sapiens OX=9606 GN=GNB1 PE=1 SV=3
674	289	O43795|MYO1B_HUMAN	347.43	22	6	8	9	15	16	13	10	13	15	14	17	16	7356	14284	16185	22849	22962	26825	18798	20403	18461	30314	27092	23712	18	18	12	12	16	23	24	19	17	19	25	25	29	23	Carbamidomethylation; Acetylation (N-term)	131985	Unconventional myosin-Ib OS=Homo sapiens OX=9606 GN=MYO1B PE=1 SV=3
934	327	Q5UIP0|RIF1_HUMAN	347.39	14	6	2	8	5	4	6	6	6	7	4	6	8	5954.6	2969	9916.6	8344.5	11076	13121	13904	10166	7194.6	9463.4	9811.3	15464	20	20	19	4	18	11	15	16	14	16	15	11	16	19	Carbamidomethylation; Oxidation (M)	274464	Telomere-associated protein RIF1 OS=Homo sapiens OX=9606 GN=RIF1 PE=1 SV=2
734	507	Q14166|TTL12_HUMAN	347.26	39	22	22	31	15	20	18	19	31	24	20	17	19	28545	13211	23309	10044	11258	13394	21604	35776	23650	7957.4	8580	8622.6	15	15	23	21	26	14	18	13	18	26	19	15	16	17	Carbamidomethylation	74404	Tubulin--tyrosine ligase-like protein 12 OS=Homo sapiens OX=9606 GN=TTLL12 PE=1 SV=2
644	1132	P32322|P5CR1_HUMAN	347.23	56	45	35	44	48	28	41	33	29	29	37	41	31	16646	54916	36235	36812	28113	29178	26973	25403	22768	20819	22022	21215	13	12	23	19	22	27	16	31	25	15	18	21	21	16	Carbamidomethylation; Oxidation (M); Acetylation (N-term)	33361	Pyrroline-5-carboxylate reductase 1 mitochondrial OS=Homo sapiens OX=9606 GN=PYCR1 PE=1 SV=2
497	674	Q53GS9|UBP39_HUMAN	347.15	33	21	12	27	28	29	27	24	26	22	26	26	27	9027.5	19083	23799	43263	50183	44252	25097	28867	21048	47772	35338	57685	14	14	15	13	28	35	31	32	31	26	21	33	26	33	Carbamidomethylation	65381	Ubiquitin carboxyl-terminal hydrolase 39 OS=Homo sapiens OX=9606 GN=USP39 PE=1 SV=2
577	385	Q99613|EIF3C_HUMAN	346.91	19	14	12	13	9	11	14	15	14	11	10	15	13	74179	23320	27806	19899	19704	27019	43224	32319	24359	18498	28679	21145	15	15	28	21	20	18	24	20	34	28	24	15	26	19	Carbamidomethylation; Oxidation (M)	105344	Eukaryotic translation initiation factor 3 subunit C OS=Homo sapiens OX=9606 GN=EIF3C PE=1 SV=1
846	192	Q9UNX4|WDR3_HUMAN	346.87	27	6	12	14	14	14	17	16	16	16	12	16	14	2805.2	36519	27209	20603	23164	13154	38765	27435	24902	19889	15885	23220	15	15	9	13	15	18	18	18	14	19	24	14	16	15	Carbamidomethylation	106099	WD repeat-containing protein 3 OS=Homo sapiens OX=9606 GN=WDR3 PE=1 SV=1
89	847	P62258|1433E_HUMAN	346.77	53	53	41	53	48	48	53	53	53	53	53	53	53	440280	648480	642960	392030	400910	394700	669480	762040	713330	512610	413350	402520	10	9	106	111	132	79	94	87	124	136	128	107	82	101	Carbamidomethylation; Oxidation (M); Acetylation (N-term)	29174	14-3-3 protein epsilon OS=Homo sapiens OX=9606 GN=YWHAE PE=1 SV=1
604	426	Q9Y262|EIF3L_HUMAN	346.71	36	21	20	22	19	19	24	20	25	16	20	28	24	44747	22919	21380	11704	12371	26287	30124	20007	18912	17354	38429	24927	16	16	28	19	30	19	18	20	20	26	16	18	28	24	Carbamidomethylation; Oxidation (M)	66727	Eukaryotic translation initiation factor 3 subunit L OS=Homo sapiens OX=9606 GN=EIF3L PE=1 SV=1
967	429	O43172|PRP4_HUMAN	346.39	37	19	10	5	22	24	25	17	20	15	28	30	28	4070.5	2841.3	1166.7	22388	19206	11178	4168.5	5775.2	4240.6	20199	11078	10868	13	13	11	5	3	19	19	15	12	11	9	23	20	19	Carbamidomethylation	58449	U4/U6 small nuclear ribonucleoprotein Prp4 OS=Homo sapiens OX=9606 GN=PRPF4 PE=1 SV=2
797	365	O95202|LETM1_HUMAN	346.36	31	12	14	11	15	20	13	21	9	13	20	16	27	6456.9	14697	5896.8	14287	18272	7420.8	9606.4	5980	13164	12243	11910	15055	14	14	12	16	8	23	25	19	22	9	15	18	20	19	Carbamidomethylation; Acetylation (N-term)	83354	Mitochondrial proton/calcium exchanger protein OS=Homo sapiens OX=9606 GN=LETM1 PE=1 SV=1
642	303	P24928|RPB1_HUMAN	346.06	19	7	4	9	8	9	11	10	10	11	10	9	11	7018.6	5170.2	8389.6	8505.9	12970	12167	13643	9047	8769.7	11812	11982	15943	21	21	18	8	18	18	27	22	26	19	23	24	24	27	Carbamidomethylation; Oxidation (M)	217174	DNA-directed RNA polymerase II subunit RPB1 OS=Homo sapiens OX=9606 GN=POLR2A PE=1 SV=2
506	1009	P61106|RAB14_HUMAN	346	71	50	33	38	57	52	64	50	52	52	71	64	57	23183	6388.5	20786	22619	25687	34928	26254	20051	14326	35487	39611	42040	15	14	22	14	16	22	28	34	29	24	17	38	35	35	Carbamidomethylation; Acetylation (N-term)	23897	Ras-related protein Rab-14 OS=Homo sapiens OX=9606 GN=RAB14 PE=1 SV=4
723	400	Q9NY33|DPP3_HUMAN	345.72	38	22	13	28	16	10	13	32	22	27	10	14	11	22606	17621	13511	6352.9	11918	7069.5	25075	20945	20655	8160.7	8289.5	3525.2	16	16	25	15	24	10	12	13	31	33	23	15	18	11	Carbamidomethylation; Acetylation (N-term)	82589	Dipeptidyl peptidase 3 OS=Homo sapiens OX=9606 GN=DPP3 PE=1 SV=2
785	631	P19784|CSK22_HUMAN	345.67	50	14	17	23	39	29	39	21	35	26	35	34	36	8355.6	4536	5559.4	11864	11979	17569	9042.2	10880	6128.1	16686	17662	19620	14	13	7	7	10	28	18	23	13	24	11	23	24	22	Carbamidomethylation	41213	Casein kinase II subunit alpha' OS=Homo sapiens OX=9606 GN=CSNK2A2 PE=1 SV=1
841	563	Q92769|HDAC2_HUMAN	345.58	48	19	25	30	35	30	21	28	25	21	25	27	33	2289.1	24941	16168	20886	18018	10835	6728	16550	17490	15178	15498	17127	16	11	15	17	17	26	22	11	18	13	12	12	14	18	Carbamidomethylation; Oxidation (M)	55364	Histone deacetylase 2 OS=Homo sapiens OX=9606 GN=HDAC2 PE=1 SV=2
264	1557	P25398|RS12_HUMAN	345.42	82	81	73	77	70	70	70	78	77	70	70	77	60	121830	411230	226920	79929	90237	94498	286560	255960	376040	121220	91990	132150	11	11	50	54	60	26	36	29	73	61	64	39	34	43	Carbamidomethylation; Oxidation (M); Acetylation (N-term)	14515	Small ribosomal subunit protein eS12 OS=Homo sapiens OX=9606 GN=RPS12 PE=1 SV=3
823	637	P08559|ODPA_HUMAN	345.07	49	25	16	17	26	27	30	17	22	7	32	45	25	6866	7537	4873.4	22664	25193	20276	9929.5	6851.7	4028.3	21382	23819	22823	14	11	11	8	8	20	23	22	9	8	4	22	35	30	Carbamidomethylation; Oxidation (M)	43296	Pyruvate dehydrogenase E1 component subunit alpha somatic form mitochondrial OS=Homo sapiens OX=9606 GN=PDHA1 PE=1 SV=3
881	501	P62195|PRS8_HUMAN	345.01	54	29	16	29	33	31	26	31	29	31	29	24	35	15757	7430.2	17204	18513	20063	18841	45356	20106	14608	22408	17282	16697	13	12	18	8	18	17	19	15	18	11	18	18	12	15	Carbamidomethylation; Acetylation (N-term)	45626	26S proteasome regulatory subunit 8 OS=Homo sapiens OX=9606 GN=PSMC5 PE=1 SV=1
466	782	O96008|TOM40_HUMAN	344.93	63	21	46	46	42	54	63	46	46	43	63	63	63	29540	26929	29096	39373	45860	83400	24214	27448	24295	46784	94199	64008	11	11	15	23	24	24	31	35	26	26	22	33	45	43	Carbamidomethylation; Oxidation (M)	37893	Mitochondrial import receptor subunit TOM40 homolog OS=Homo sapiens OX=9606 GN=TOMM40 PE=1 SV=1
478	387	Q92922|SMRC1_HUMAN	344.59	21	11	11	15	16	15	16	15	16	10	17	16	17	12299	44204	38177	48214	51267	41043	51963	49319	47348	49716	37010	58569	16	10	15	19	21	32	26	27	37	37	23	37	28	34	Carbamidomethylation; Acetylation (N-term)	122867	SWI/SNF complex subunit SMARCC1 OS=Homo sapiens OX=9606 GN=SMARCC1 PE=1 SV=3
288	1237	P30084|ECHM_HUMAN	344.47	59	42	41	59	51	59	49	49	59	51	59	59	59	69056	136490	125070	192990	192160	186450	125520	121680	128920	195950	178830	250500	11	11	29	30	45	48	47	46	42	42	38	46	47	58	Carbamidomethylation; Oxidation (M)	31387	Enoyl-CoA hydratase mitochondrial OS=Homo sapiens OX=9606 GN=ECHS1 PE=1 SV=4
116	1418	P22392|NDKB_HUMAN	344.3	78	78	66	72	60	66	78	78	72	72	66	67	73	68933	225710	158240	121820	108930	90453	105160	187400	182030	126680	114080	114670	11	7	82	117	97	74	78	72	87	116	101	71	72	75	Carbamidomethylation; Oxidation (M); Acetylation (N-term)	17298	Nucleoside diphosphate kinase B OS=Homo sapiens OX=9606 GN=NME2 PE=1 SV=1
224	2529	P05387|RLA2_HUMAN	344.1	97	82	80	82	60	59	70	82	73	79	60	77	85	261070	328420	358750	289010	309690	283970	464210	438300	407650	330510	257100	410520	9	8	76	52	58	35	35	51	72	55	51	52	45	73	Oxidation (M); Acetylation (N-term)	11665	Large ribosomal subunit protein P2 OS=Homo sapiens OX=9606 GN=RPLP2 PE=1 SV=1
560	307	Q02880|TOP2B_HUMAN	344.09	13	5	5	7	11	10	9	7	7	6	9	8	9	6034.3	2836	8408	15107	17610	18260	9578.5	7934	6663.7	9339.7	11091	12296	17	9	16	10	19	39	32	30	24	18	16	27	26	25	Carbamidomethylation; Oxidation (M)	183266	DNA topoisomerase 2-beta OS=Homo sapiens OX=9606 GN=TOP2B PE=1 SV=3
444	372	Q92896|GSLG1_HUMAN	344.07	18	7	13	13	13	14	13	11	11	11	13	13	10	21892	49196	50039	53530	58694	50107	36814	41261	52994	42187	40403	38927	14	14	26	35	33	31	36	32	20	32	34	32	29	25	Carbamidomethylation	134552	Golgi apparatus protein 1 OS=Homo sapiens OX=9606 GN=GLG1 PE=1 SV=2
405	998	P00491|PNPH_HUMAN	343.78	57	42	50	53	57	54	57	49	57	57	57	57	57	32982	55012	52725	30429	31698	25122	56798	59508	63184	34750	26861	34667	12	12	18	41	40	34	32	28	34	41	44	37	23	33	Carbamidomethylation; Acetylation (N-term)	32118	Purine nucleoside phosphorylase OS=Homo sapiens OX=9606 GN=PNP PE=1 SV=2
715	1147	P31153|METK2_HUMAN	343.63	35	31	23	28	13	14	17	25	26	26	17	17	17	41590	34809	31201	10739	10853	13412	49770	45410	29512	16205	11290	13023	13	13	26	28	20	11	9	12	26	32	27	18	12	13	Oxidation (M)	43661	S-adenosylmethionine synthase isoform type-2 OS=Homo sapiens OX=9606 GN=MAT2A PE=1 SV=1
380	430	P17980|PRS6A_HUMAN	343.57	52	37	28	37	30	33	37	49	39	34	34	34	39	37621	57989	56456	64339	67942	57272	59259	68165	73407	67505	44933	63750	16	16	31	27	29	32	36	35	42	40	40	42	31	36	Carbamidomethylation; Oxidation (M); Acetylation (N-term)	49204	26S proteasome regulatory subunit 6A OS=Homo sapiens OX=9606 GN=PSMC3 PE=1 SV=3
326	1408	P46777|RL5_HUMAN	343.52	38	38	36	36	34	29	29	38	36	36	34	36	29	148940	125690	137030	71395	64862	96964	197880	162690	133170	65468	87356	49363	11	11	57	46	49	25	23	27	58	48	49	25	32	33	Carbamidomethylation; Oxidation (M); Acetylation (N-term)	34363	Large ribosomal subunit protein uL18 OS=Homo sapiens OX=9606 GN=RPL5 PE=1 SV=3
292	1467	Q9Y277|VDAC3_HUMAN	343.46	49	45	28	45	40	44	44	44	44	44	44	44	44	67441	72880	80854	108560	152080	105870	117220	103010	95811	116460	124800	108250	11	10	41	22	39	40	47	45	44	42	43	54	45	49	Carbamidomethylation; Acetylation (N-term)	30659	Voltage-dependent anion-selective channel protein 3 OS=Homo sapiens OX=9606 GN=VDAC3 PE=1 SV=1
503	879	P08621|RU17_HUMAN	343.33	32	13	24	17	32	32	32	20	32	27	32	32	32	4282.6	11982	5149.4	40688	44398	27412	9921	29563	13006	44813	35571	44890	12	12	8	19	10	31	39	34	12	32	22	39	36	38	Carbamidomethylation; Oxidation (M); Acetylation (N-term)	51557	U1 small nuclear ribonucleoprotein 70 kDa OS=Homo sapiens OX=9606 GN=SNRNP70 PE=1 SV=2
462	52	P43686|PRS6B_HUMAN	342.38	60	46	22	36	30	31	36	38	27	32	32	33	38	21519	58139	53734	44959	42700	44671	38375	39829	59312	45842	32589	58452	17	17	26	26	35	30	27	31	31	25	27	21	29	41	Carbamidomethylation; Oxidation (M); Acetylation (N-term)	47366	26S proteasome regulatory subunit 6B OS=Homo sapiens OX=9606 GN=PSMC4 PE=1 SV=2
624	836	P78406|RAE1L_HUMAN	342.35	52	34	10	33	28	37	39	37	30	24	37	34	43	14861	7365.6	14670	11581	18494	34157	16419	14687	12034	25955	28545	41634	13	13	18	6	17	15	20	38	25	18	10	24	28	41	Carbamidomethylation; Oxidation (M); Acetylation (N-term)	40968	mRNA export factor RAE1 OS=Homo sapiens OX=9606 GN=RAE1 PE=1 SV=1
975	221	Q9ULW0|TPX2_HUMAN	341.85	32	5	7	2	19	20	16	11	7	7	18	20	25	1799.8	3701.3	873.59	14735	13161	14467	2187.8	742.8	2978.8	9458	10708	13857	18	18	5	5	2	20	17	26	8	4	8	20	24	25	Carbamidomethylation	85653	Targeting protein for Xklp2 OS=Homo sapiens OX=9606 GN=TPX2 PE=1 SV=2
839	161	Q15021|CND1_HUMAN	341.7	20	10	13	7	8	7	7	10	10	9	7	8	5	13550	16970	15882	10863	10986	9350	19628	17483	16559	7659.4	7913.7	6348.3	18	18	21	23	14	13	12	15	27	17	16	12	12	13	Carbamidomethylation	157182	Condensin complex subunit 1 OS=Homo sapiens OX=9606 GN=NCAPD2 PE=1 SV=3
691	480	P00390|GSHR_HUMAN	341.6	62	36	27	26	30	30	41	36	39	30	31	30	40	15549	24363	20511	23333	30746	22082	26815	24453	16502	20309	13474	24903	17	17	20	16	19	20	25	26	24	25	15	16	16	19	Carbamidomethylation	56257	Glutathione reductase mitochondrial OS=Homo sapiens OX=9606 GN=GSR PE=1 SV=2
668	904	Q9BWD1|THIC_HUMAN	341.57	56	38	31	40	31	39	37	47	34	34	39	35	38	14100	30276	31982	20837	21950	11933	44378	54525	51819	29328	15891	23152	12	12	23	21	23	17	20	15	30	20	21	21	16	18	Carbamidomethylation; Acetylation (N-term)	41351	Acetyl-CoA acetyltransferase cytosolic OS=Homo sapiens OX=9606 GN=ACAT2 PE=1 SV=2
416	1168	P48047|ATPO_HUMAN	341.33	60	60	23	39	39	33	45	50	33	33	50	55	50	38583	60655	47084	74444	79721	92230	57077	55729	55362	94623	94277	84253	11	11	33	22	24	27	32	42	41	22	27	38	40	43	Carbamidomethylation	23277	ATP synthase subunit O mitochondrial OS=Homo sapiens OX=9606 GN=ATP5PO PE=1 SV=1
1124	309	Q07157|ZO1_HUMAN	341.27	21	5	5	6	8	10	8	2	4	6	11	10	13	3183.1	8676.1	6196.6	14219	11706	7270.5	476.29	3011.5	8893.7	8570.8	7991.5	12242	18	18	6	8	7	12	16	13	3	5	11	15	15	21	Carbamidomethylation	195457	Tight junction protein ZO-1 OS=Homo sapiens OX=9606 GN=TJP1 PE=1 SV=3
494	1109	P15559|NQO1_HUMAN	341.08	38	23	34	29	38	38	34	34	38	34	38	38	34	42683	22886	29529	25173	34611	40497	35529	46147	41261	57364	65244	52323	12	12	22	24	23	21	23	25	27	29	27	34	39	34		30868	NAD(P)H dehydrogenase [quinone] 1 OS=Homo sapiens OX=9606 GN=NQO1 PE=1 SV=1
696	572	P52789|HXK2_HUMAN	340.65	19	14	10	13	11	12	16	13	10	12	10	16	10	10494	17316	18380	16539	18139	17225	15350	15174	13335	12191	13326	9368.3	12	11	25	14	26	18	19	24	19	18	16	21	24	16	Carbamidomethylation	102380	Hexokinase-2 OS=Homo sapiens OX=9606 GN=HK2 PE=1 SV=2
762	393	P18583|SON_HUMAN	340.42	9	3	2	3	5	6	5	6	3	4	3	4	7	8702.1	6177.7	6337.2	17099	28057	16090	10557	6530.4	6470.7	15791	11404	33223	14	14	11	11	13	17	30	25	20	9	10	22	17	31	Carbamidomethylation; Acetylation (N-term)	263827	Protein SON OS=Homo sapiens OX=9606 GN=SON PE=1 SV=4
711	873	Q13011|ECH1_HUMAN	340.28	61	25	28	40	35	43	49	35	38	39	52	47	53	29086	28543	25342	27633	28403	52486	31869	22700	20595	49104	58224	75760	12	12	15	17	14	19	17	24	19	19	20	21	25	25	Carbamidomethylation; Oxidation (M)	35816	Delta(3 5)-Delta(2 4)-dienoyl-CoA isomerase mitochondrial OS=Homo sapiens OX=9606 GN=ECH1 PE=1 SV=2
520	585	Q9UNZ2|NSF1C_HUMAN	340.24	51	39	33	32	34	38	36	39	34	25	34	38	36	50913	28859	46186	24427	31287	42966	52608	43171	37541	44906	49183	63193	13	13	29	25	27	18	20	23	28	32	21	25	28	29	Acetylation (N-term)	40573	NSFL1 cofactor p47 OS=Homo sapiens OX=9606 GN=NSFL1C PE=1 SV=2
896	209	O15020|SPTN2_HUMAN	340.17	15	3	4	3	5	7	8	6	5	4	8	7	8	1407.6	1203	3386.1	5744.4	4799	9569.4	7353.6	4451.9	3943.8	11973	11007	7267.2	20	18	6	10	8	12	19	23	15	16	11	21	18	24	Carbamidomethylation; Acetylation (N-term)	271323	Spectrin beta chain non-erythrocytic 2 OS=Homo sapiens OX=9606 GN=SPTBN2 PE=1 SV=3
532	574	Q99873|ANM1_HUMAN	340.12	38	27	21	29	21	25	25	32	29	32	25	29	25	24720	18792	32201	20218	25208	21355	41787	42485	32623	29116	26617	25070	12	12	21	18	30	19	28	17	30	31	28	24	25	25	Carbamidomethylation	42462	Protein arginine N-methyltransferase 1 OS=Homo sapiens OX=9606 GN=PRMT1 PE=1 SV=3
498	502	Q9Y617|SERC_HUMAN	340.11	48	43	26	33	29	23	35	37	33	29	30	32	33	41491	79681	52685	26874	28675	30180	51277	53848	55625	30791	24478	30627	14	14	42	27	30	21	19	26	32	31	23	21	28	23	Carbamidomethylation; Acetylation (N-term)	40423	Phosphoserine aminotransferase OS=Homo sapiens OX=9606 GN=PSAT1 PE=1 SV=2
837	236	Q12788|TBL3_HUMAN	339.65	37	12	10	20	14	12	12	27	15	13	17	15	12	4198.2	8973.5	10369	9689.6	8225.9	4828.8	17977	10181	12971	10402	4430	7115.8	19	19	7	13	17	17	23	13	29	17	16	18	13	13	Carbamidomethylation; Oxidation (M)	89035	Transducin beta-like protein 3 OS=Homo sapiens OX=9606 GN=TBL3 PE=1 SV=2
960	509	P29317|EPHA2_HUMAN	339.45	19	3	6	7	9	10	11	9	10	9	10	17	15	2139.5	1973.7	2195.9	5775.8	11472	10311	10441	7672.9	6559.8	14641	26114	15344	14	14	2	4	6	11	19	22	8	10	14	20	28	23	Carbamidomethylation	108266	Ephrin type-A receptor 2 OS=Homo sapiens OX=9606 GN=EPHA2 PE=1 SV=2
44	2303	P62805|H4_HUMAN	339.36	61	60	61	61	61	61	61	61	61	61	61	61	61	947490	1174200	1346000	565200	604680	939490	1341900	877120	1431200	780370	992050	316230	12	12	180	172	210	108	97	158	246	169	232	108	152	77	Oxidation (M); Acetylation (N-term)	11367	Histone H4 OS=Homo sapiens OX=9606 GN=H4C16 PE=1 SV=2
379	657	Q07955|SRSF1_HUMAN	338.11	57	46	37	42	50	41	38	52	45	41	46	57	46	70482	24424	48323	83112	103980	144900	73683	79593	51035	138900	124330	186810	14	13	35	16	23	36	33	44	38	30	24	43	48	51	Carbamidomethylation; Acetylation (N-term)	27745	Serine/arginine-rich splicing factor 1 OS=Homo sapiens OX=9606 GN=SRSF1 PE=1 SV=2
649	405	P13797|PLST_HUMAN	338.02	32	18	18	26	16	18	24	28	26	17	14	18	23	7799.7	14799	10320	5580.4	4387.4	3548.6	7786.8	9579	7396.8	861.86	1648.5	5761.9	15	8	29	25	28	13	18	17	27	27	23	11	13	20	Carbamidomethylation; Oxidation (M)	70811	Plastin-3 OS=Homo sapiens OX=9606 GN=PLS3 PE=1 SV=4
884	810	Q13547|HDAC1_HUMAN	337.8	39	20	22	26	30	25	25	26	25	24	25	25	26	3312.2	11149	6805.9	14906	13697	16460	7704.3	15306	10042	15077	16794	22023	12	7	15	9	16	17	13	18	16	13	14	17	17	22	Carbamidomethylation; Oxidation (M)	55103	Histone deacetylase 1 OS=Homo sapiens OX=9606 GN=HDAC1 PE=1 SV=1
688	378	P11387|TOP1_HUMAN	337.57	27	8	8	10	13	11	22	17	18	16	25	22	22	3977.8	3991.8	4276.4	16315	13998	35655	25829	26403	13993	58081	51975	34064	16	16	8	7	10	14	13	21	20	26	18	39	39	27	Carbamidomethylation; Oxidation (M); Acetylation (N-term)	90726	DNA topoisomerase 1 OS=Homo sapiens OX=9606 GN=TOP1 PE=1 SV=2
775	349	Q9UMR2|DD19B_HUMAN	337.54	57	34	29	31	19	17	28	39	38	26	21	32	32	2671.6	1275.7	3205.1	3364.6	2481.5	3483.9	7659.9	1533.1	239.92	2741.6	1311.8	2183.2	16	4	14	11	17	7	16	19	26	24	18	20	19	21	Carbamidomethylation; Acetylation (N-term)	53927	ATP-dependent RNA helicase DDX19B OS=Homo sapiens OX=9606 GN=DDX19B PE=1 SV=1
365	1214	P18124|RL7_HUMAN	336.95	48	40	40	40	40	35	31	44	48	40	30	39	31	85462	116300	87949	36426	31523	27322	97574	124880	111150	35562	37491	41704	15	15	46	53	37	27	20	21	52	53	49	23	33	22	Carbamidomethylation	29226	Large ribosomal subunit protein uL30 OS=Homo sapiens OX=9606 GN=RPL7 PE=1 SV=1
998	336	P49790|NU153_HUMAN	336.88	21	7	3	6	12	12	12	9	5	6	11	10	17	3085.8	1540.2	7741.5	13264	20445	11598	8252.5	5952.5	7701.8	16775	13125	30002	16	16	8	4	6	17	21	18	11	7	11	16	16	24	Carbamidomethylation	153938	Nuclear pore complex protein Nup153 OS=Homo sapiens OX=9606 GN=NUP153 PE=1 SV=2
784	855	O00499|BIN1_HUMAN	336.72	27	9	19	27	20	19	13	18	23	20	19	13	27	5882.9	15571	11247	7811.2	8752	3594.1	16689	15557	19653	8822.6	3497.9	12343	9	9	8	26	18	17	15	8	20	23	25	14	10	25	Carbamidomethylation	64699	Myc box-dependent-interacting protein 1 OS=Homo sapiens OX=9606 GN=BIN1 PE=1 SV=1
713	753	P13861|KAP2_HUMAN	336.7	47	19	20	33	18	22	24	31	28	29	35	38	47	1944.1	14266	9875.1	7690.5	12949	14464	12469	9058.3	11069	22089	18188	26649	13	13	5	13	21	12	18	24	22	17	16	26	26	34	Carbamidomethylation; Acetylation (N-term)	45518	cAMP-dependent protein kinase type II-alpha regulatory subunit OS=Homo sapiens OX=9606 GN=PRKAR2A PE=1 SV=2
807	328	O60306|AQR_HUMAN	336.62	19	1	7	7	9	12	8	6	5	4	9	10	8	452.77	12222	7531.8	14700	20100	13008	5409.7	6635.3	8130.6	11341	9120.4	10890	16	16	2	18	16	25	28	23	10	11	12	17	18	24	Carbamidomethylation	171294	RNA helicase aquarius OS=Homo sapiens OX=9606 GN=AQR PE=1 SV=4
348	816	P55084|ECHB_HUMAN	336.56	48	29	25	35	32	31	40	32	31	32	38	40	38	21822	43542	40082	77048	67183	65215	27137	42903	51264	78429	82628	79564	14	14	23	27	29	41	41	46	27	31	26	61	59	42	Carbamidomethylation; Acetylation (N-term)	51294	Trifunctional enzyme subunit beta mitochondrial OS=Homo sapiens OX=9606 GN=HADHB PE=1 SV=3
692	376	P13645|K1C10_HUMAN	336.52	43	33	7	5	5	2	27	3	32	17	8	32	10	22692	982.59	429.78	162.97		32056		19872	10240	2844.4	32028	3306.6	18	14	38	10	7	9	8	35	13	27	21	16	40	17	Carbamidomethylation; Oxidation (M)	58827	Keratin type I cytoskeletal 10 OS=Homo sapiens OX=9606 GN=KRT10 PE=1 SV=6
727	550	O60664|PLIN3_HUMAN	336	41	34	11	24	11	16	28	37	24	20	24	31	31	22992	11251	15245	9196.6	11697	10392	21829	14335	10701	14033	14931	14153	10	10	29	10	20	10	13	19	23	21	20	19	23	22	Carbamidomethylation	47075	Perilipin-3 OS=Homo sapiens OX=9606 GN=PLIN3 PE=1 SV=3
862	451	Q13428|TCOF_HUMAN	335.6	14	5	5	4	9	10	9	7	8	4	10	11	11	2401.4	13100	6362.9	14734	19764	10389	6200.5	4689.1	7540.1	9550.7	14787	22658	15	15	8	11	7	18	21	22	11	11	8	20	28	25	Carbamidomethylation; Oxidation (M); Acetylation (N-term)	152105	Treacle protein OS=Homo sapiens OX=9606 GN=TCOF1 PE=1 SV=3
1005	433	Q7Z2W4|ZCCHV_HUMAN	335.57	21	12	9	11	6	9	9	10	11	13	9	7	7	5429.3	5881.6	6226.4	3124.7	6754.8	5178.8	7577.9	7491.2	6056.3	8080.6	6278	5633.5	14	14	24	12	14	7	12	11	13	15	13	11	10	14	Carbamidomethylation	101431	Zinc finger CCCH-type antiviral protein 1 OS=Homo sapiens OX=9606 GN=ZC3HAV1 PE=1 SV=3
364	571	P52292|IMA1_HUMAN	335.45	45	23	31	33	31	25	31	26	40	35	32	43	39	68379	93156	96279	54855	56863	68876	120200	111280	110910	80923	86474	81128	14	14	32	27	38	22	30	37	47	51	36	36	44	37	Carbamidomethylation	57862	Importin subunit alpha-1 OS=Homo sapiens OX=9606 GN=KPNA2 PE=1 SV=1
488	735	O43837|IDH3B_HUMAN	335.17	49	30	23	27	41	34	33	30	30	27	30	38	33	12921	23550	28320	82591	78908	79494	39476	40400	30754	88364	76909	70488	12	12	18	20	15	33	33	32	27	30	21	34	29	38	Carbamidomethylation	42184	Isocitrate dehydrogenase [NAD] subunit beta mitochondrial OS=Homo sapiens OX=9606 GN=IDH3B PE=1 SV=2
490	51	P26196|DDX6_HUMAN	335.06	52	37	35	42	34	34	30	36	38	38	37	37	30	33574	26785	38690	28856	30498	32954	58092	40036	33558	32796	33278	25506	14	14	27	29	28	28	26	23	33	27	31	28	28	21	Carbamidomethylation; Oxidation (M)	54417	Probable ATP-dependent RNA helicase DDX6 OS=Homo sapiens OX=9606 GN=DDX6 PE=1 SV=2
571	854	O43615|TIM44_HUMAN	335.05	32	18	16	19	20	24	21	22	21	18	19	22	28	5209	15833	16078	21845	29898	30733	20304	16809	18289	28337	30887	36713	14	14	10	21	22	27	25	27	31	18	15	26	28	29	Carbamidomethylation	51356	Mitochondrial import inner membrane translocase subunit TIM44 OS=Homo sapiens OX=9606 GN=TIMM44 PE=1 SV=2
581	1742	P62820|RAB1A_HUMAN	334.9	59	55	20	45	43	39	53	59	49	53	53	59	55	4523.8	12685	13293	10373	5683.1	17369	17638	12229	12971	17570	20372	19647	9	4	18	12	20	19	22	26	25	17	20	26	38	32		22678	Ras-related protein Rab-1A OS=Homo sapiens OX=9606 GN=RAB1A PE=1 SV=3
1069	615	Q99567|NUP88_HUMAN	334.62	32	11	11	8	13	16	21	10	10	13	16	14	19	3271.3	9563.4	8668.9	18282	18343	19698	9590.4	8946.9	11303	15426	13588	21567	12	12	6	9	8	14	15	17	10	9	14	13	12	17	Carbamidomethylation; Acetylation (N-term)	83542	Nuclear pore complex protein Nup88 OS=Homo sapiens OX=9606 GN=NUP88 PE=1 SV=2
582	453	Q9NVI7|ATD3A_HUMAN	334.49	32	23	20	17	15	19	18	25	24	21	24	32	24	8139.4	27413	14087	16232	16526	11812	12856	16810	20442	13973	15632	14257	18	8	18	21	23	14	14	25	23	26	22	27	35	26	Acetylation (N-term)	71369	ATPase family AAA domain-containing protein 3A OS=Homo sapiens OX=9606 GN=ATAD3A PE=1 SV=2
964	381	Q96T23|RSF1_HUMAN	334.35	18	1	7	2	9	6	10	5	6	7	10	13	17	1620.3	7008.5	5842.2	11429	11613	15414	6651.5	7408.8	8651.5	15684	12490	29009	14	14	2	11	6	17	13	20	9	12	11	19	19	27	Carbamidomethylation; Acetylation (N-term)	163820	Remodeling and spacing factor 1 OS=Homo sapiens OX=9606 GN=RSF1 PE=1 SV=2
299	1398	P32119|PRDX2_HUMAN	334.28	62	62	37	60	42	37	60	42	42	42	42	62	60	119640	292070	180410	137630	142010	116480	129980	173700	211510	136280	116740	123270	12	11	45	46	46	35	41	36	47	45	53	31	37	42	Carbamidomethylation; Acetylation (N-term)	21892	Peroxiredoxin-2 OS=Homo sapiens OX=9606 GN=PRDX2 PE=1 SV=5
340	1641	P62995|TRA2B_HUMAN	333.94	35	32	32	29	35	32	32	32	32	32	32	35	32	44298	47324	69538	117370	117660	175470	83741	75525	56479	143300	160330	215100	9	9	24	25	26	45	41	51	26	37	38	42	47	58	Carbamidomethylation; Oxidation (M); Acetylation (N-term)	33666	Transformer-2 protein homolog beta OS=Homo sapiens OX=9606 GN=TRA2B PE=1 SV=1
629	406	P61221|ABCE1_HUMAN	333.78	36	26	21	25	17	17	17	29	27	27	26	18	14	27516	15151	28130	11333	11754	14447	40045	26369	19522	17689	18617	11465	16	16	33	17	26	12	15	17	35	26	25	19	18	16	Carbamidomethylation	67314	ATP-binding cassette sub-family E member 1 OS=Homo sapiens OX=9606 GN=ABCE1 PE=1 SV=1
659	423	P23381|SYWC_HUMAN	333.7	59	33	31	40	27	23	25	31	45	38	11	8	8	19972	57156	34898	34365	28068	12506	15114	25937	36268	8653.6	5059	7016	16	16	29	37	28	25	20	17	21	24	25	9	7	6	Carbamidomethylation; Oxidation (M)	53165	Tryptophan--tRNA ligase cytoplasmic OS=Homo sapiens OX=9606 GN=WARS1 PE=1 SV=2
709	455	Q96HE7|ERO1A_HUMAN	333.36	46	14	23	17	26	29	31	24	31	14	28	30	41	9299.1	8759.6	9896.1	23152	32377	36270	13023	16754	9337.9	29425	31180	42471	14	14	10	16	12	23	27	27	14	24	10	25	21	27	Carbamidomethylation	54393	ERO1-like protein alpha OS=Homo sapiens OX=9606 GN=ERO1A PE=1 SV=2
705	477	P05198|IF2A_HUMAN	333.29	64	29	36	28	46	42	36	36	40	41	39	42	28	10963	32073	20495	24653	30416	18563	27160	35204	27251	21060	18463	7940.6	16	16	14	25	18	25	21	15	21	24	24	20	19	11	Carbamidomethylation; Oxidation (M)	36112	Eukaryotic translation initiation factor 2 subunit 1 OS=Homo sapiens OX=9606 GN=EIF2S1 PE=1 SV=3
465	786	P29692|EF1D_HUMAN	333.2	59	42	35	43	21	30	28	45	40	41	34	36	44	101340	65880	80356	22544	44212	36265	124230	95659	80621	47439	36439	39051	14	13	36	35	38	18	25	20	38	30	35	23	20	29	Carbamidomethylation; Oxidation (M); Acetylation (N-term)	31122	Elongation factor 1-delta OS=Homo sapiens OX=9606 GN=EEF1D PE=1 SV=5
533	746	P15880|RS2_HUMAN	332.99	40	33	22	29	14	14	23	35	34	27	27	31	27	98110	38555	71492	15285	17877	20538	110290	107900	63640	29857	26773	27302	12	12	40	21	27	11	12	12	42	48	25	17	24	17	Carbamidomethylation; Oxidation (M)	31324	Small ribosomal subunit protein uS5 OS=Homo sapiens OX=9606 GN=RPS2 PE=1 SV=2
531	755	P31689|DNJA1_HUMAN	332.92	45	31	31	31	35	31	31	32	31	31	31	36	24	28161	72286	58606	41035	41443	31275	52446	62588	74043	38505	33285	38520	12	12	17	26	26	25	20	27	26	27	29	23	28	22	Carbamidomethylation; Acetylation (N-term)	44868	DnaJ homolog subfamily A member 1 OS=Homo sapiens OX=9606 GN=DNAJA1 PE=1 SV=2
991	202	Q01813|PFKAP_HUMAN	332.7	38	26	15	13	6	2	11	19	15	13	13	22	12	16095	10989	11933	2338.2	3829.2	4511.8	18944	17731	12118	8061.2	8397.3	5764.1	19	17	30	9	12	5	3	9	24	19	12	11	17	9	Carbamidomethylation; Oxidation (M)	85596	ATP-dependent 6-phosphofructokinase platelet type OS=Homo sapiens OX=9606 GN=PFKP PE=1 SV=2
305	895	O14979|HNRDL_HUMAN	332.38	26	18	26	15	18	22	18	26	15	26	18	26	25	35690	24322	31553	31485	35006	38039	55787	35663	37400	37297	44998	37514	11	8	44	25	32	30	40	51	48	37	38	37	57	49	Carbamidomethylation; Oxidation (M)	46438	Heterogeneous nuclear ribonucleoprotein D-like OS=Homo sapiens OX=9606 GN=HNRNPDL PE=1 SV=3
161	1632	P07910|HNRPC_HUMAN	332.26	27	20	20	21	24	20	20	23	20	20	24	26	20	65008	23822	54246	106310	100560	102700	141790	70667	48886	116020	114760	162860	11	3	74	37	57	79	61	79	82	52	63	71	75	74	Oxidation (M); Acetylation (N-term)	33670	Heterogeneous nuclear ribonucleoproteins C1/C2 OS=Homo sapiens OX=9606 GN=HNRNPC PE=1 SV=4
510	375	P50570|DYN2_HUMAN	331.9	24	19	12	19	13	17	17	19	19	16	17	19	15	5537.2	13376	13980	4510.4	6784.6	6222.9	13140	15472	13002	9017.2	7263.1	5525.1	15	10	20	26	33	20	22	26	31	36	29	26	20	22	Carbamidomethylation	98064	Dynamin-2 OS=Homo sapiens OX=9606 GN=DNM2 PE=1 SV=2
710	271	Q5SRE5|NU188_HUMAN	331.9	15	1	6	4	9	11	8	3	6	5	8	7	7	198.78	16089	6999.2	17885	16243	13023	4663.7	7779	10515	15417	10115	14881	16	16	2	25	9	26	29	25	13	19	18	24	20	25	Carbamidomethylation	196041	Nucleoporin NUP188 OS=Homo sapiens OX=9606 GN=NUP188 PE=1 SV=1
413	562	Q14240|IF4A2_HUMAN	331.88	36	26	22	22	22	22	24	33	30	26	23	29	24							990.89	840.97	519.62		0		12	3	40	26	27	22	23	29	46	42	34	31	41	33	Oxidation (M); Acetylation (N-term)	46402	Eukaryotic initiation factor 4A-II OS=Homo sapiens OX=9606 GN=EIF4A2 PE=1 SV=2
526	868	P15170|ERF3A_HUMAN	331.79	33	20	19	28	18	22	25	30	28	28	28	25	29	12747	11640	18710	6784.3	9728.3	10503	17874	17471	14142	12478	9972.9	8196	11	6	22	27	31	17	17	22	28	31	30	25	28	23	Carbamidomethylation	55756	Eukaryotic peptide chain release factor GTP-binding subunit ERF3A OS=Homo sapiens OX=9606 GN=GSPT1 PE=1 SV=1
882	492	Q9Y3I0|RTCB_HUMAN	331.66	46	28	21	24	14	14	30	22	21	23	18	30	22	14933	22255	23256	22321	26281	22255	24110	26341	26532	24662	28455	23340	15	15	14	14	16	8	13	19	18	15	18	15	21	16	Carbamidomethylation; Acetylation (N-term)	55210	RNA-splicing ligase RtcB homolog OS=Homo sapiens OX=9606 GN=RTCB PE=1 SV=1
864	991	Q9NWH9|SLTM_HUMAN	331.57	12	2	4	3	9	7	7	7	5	4	9	9	10	19988	71416	34342	117810	101540	65529	46790	47519	52259	86176	53102	64751	9	9	9	12	9	24	25	18	13	12	10	22	19	18	Carbamidomethylation; Oxidation (M); Acetylation (N-term)	117149	SAFB-like transcription modulator OS=Homo sapiens OX=9606 GN=SLTM PE=1 SV=2
608	374	O95573|ACSL3_HUMAN	331.46	32	25	18	20	22	20	20	17	20	22	17	29	16	13437	15920	13092	23315	24100	19409	15140	14566	14972	13608	18936	17280	15	13	23	18	19	26	21	28	21	22	20	21	27	18	Carbamidomethylation	80420	Fatty acid CoA ligase Acsl3 OS=Homo sapiens OX=9606 GN=ACSL3 PE=1 SV=3
1451	258	Q14690|RRP5_HUMAN	331.32	24	5	10	7	0	0	0	11	10	9	0	0	0	4236.7	6015.7	5911.3				11053	6186.9	4726.7				26	26	7	14	15	0	0	0	25	15	14	0	0	0	Carbamidomethylation; Acetylation (N-term)	208699	Protein RRP5 homolog OS=Homo sapiens OX=9606 GN=PDCD11 PE=1 SV=3
422	1366	P67809|YBOX1_HUMAN	331.31	54	50	30	35	29	45	34	36	36	29	34	53	50	89279	130840	136470	108260	137450	89334	141870	207120	147250	137370	109930	98663	11	7	34	33	30	21	26	25	34	48	36	33	36	27	Oxidation (M); Acetylation (N-term)	35924	Y-box-binding protein 1 OS=Homo sapiens OX=9606 GN=YBX1 PE=1 SV=3
1032	300	O00267|SPT5H_HUMAN	331.3	22	6	12	1	11	9	10	5	8	9	11	12	12	3336.1	8470.4	1143.2	15106	15501	10210	4426	6761.8	8957.9	15034	11655	15259	15	15	7	16	3	21	17	13	7	8	12	18	15	14	Carbamidomethylation; Oxidation (M)	121000	Transcription elongation factor SPT5 OS=Homo sapiens OX=9606 GN=SUPT5H PE=1 SV=1
521	1144	P31150|GDIA_HUMAN	330.92	26	15	20	21	17	17	21	22	20	20	20	17	21	315.47	1128.8	1943.4	396.37	1045.8	1223.6	1347.5	1666	1092.5	1136.7	654.83	1388.1	10	2	20	32	33	22	27	17	20	33	30	22	16	32	Carbamidomethylation; Oxidation (M)	50583	Rab GDP dissociation inhibitor alpha OS=Homo sapiens OX=9606 GN=GDI1 PE=1 SV=2
737	759	Q9NUJ1|ABHDA_HUMAN	330.81	52	18	9	32	41	35	42	36	45	35	35	49	42	6587.4	13549	18424	28221	28963	39873	27823	26234	20275	40460	43294	53325	11	11	10	7	16	19	19	30	19	17	13	20	31	25	Carbamidomethylation	33933	Palmitoyl-protein thioesterase ABHD10 mitochondrial OS=Homo sapiens OX=9606 GN=ABHD10 PE=1 SV=1
548	390	Q8IX12|CCAR1_HUMAN	330.74	24	10	14	11	13	13	19	7	14	11	9	12	18	13951	13725	22009	38188	37272	41265	17194	17880	16347	24293	27789	34052	17	17	20	19	19	34	27	29	18	26	16	22	26	32	Carbamidomethylation	132821	Cell division cycle and apoptosis regulator protein 1 OS=Homo sapiens OX=9606 GN=CCAR1 PE=1 SV=2
996	260	P29144|TPP2_HUMAN	330.71	28	11	15	14	5	3	7	13	14	15	5	6	4	9354.9	11918	9084.9	2662.5	2825.9	3626.1	6570.3	10429	101630	2013.9	4532.5	2605.4	21	21	18	22	18	8	6	10	16	20	17	8	8	8	Carbamidomethylation; Acetylation (N-term)	138350	Tripeptidyl-peptidase 2 OS=Homo sapiens OX=9606 GN=TPP2 PE=1 SV=4
421	751	Q9Y224|RTRAF_HUMAN	330.6	64	41	59	53	59	46	46	56	60	60	51	55	55	16721	49830	30314	37889	42212	33901	35452	42592	47384	40882	37982	51771	13	13	19	42	26	24	43	32	31	37	35	33	31	31	Carbamidomethylation; Acetylation (N-term)	28068	RNA transcription translation and transport factor protein OS=Homo sapiens OX=9606 GN=RTRAF PE=1 SV=1
946	1030	Q9Y512|SAM50_HUMAN	330.1	28	18	7	16	14	14	14	10	12	12	18	21	17	11016	5452.8	16248	19622	26389	29812	15122	16048	14723	28972	29623	24929	10	10	12	5	11	16	17	18	11	10	10	23	17	21	Carbamidomethylation; Oxidation (M)	51976	Sorting and assembly machinery component 50 homolog OS=Homo sapiens OX=9606 GN=SAMM50 PE=1 SV=3
219	2846	P62979|RS27A_HUMAN	330.06	56	56	47	48	56	47	47	56	47	47	52	56	44	605710	166360	366950	139110	159120	403440	561810	346870	250140	304100	506840	166130	10	10	75	57	75	40	34	55	80	65	54	44	57	30	Carbamidomethylation; Oxidation (M); Acetylation (N-term)	17965	Ubiquitin-ribosomal protein eS31 fusion protein OS=Homo sapiens OX=9606 GN=RPS27A PE=1 SV=2
393	1933	P35637|FUS_HUMAN	330.03	25	18	22	24	25	25	25	18	25	25	23	25	25	82622	44900	62488	94407	107890	121500	103690	96463	70164	119570	117960	107970	10	8	29	22	21	45	39	38	29	36	34	40	45	34	Carbamidomethylation; Oxidation (M); Acetylation (N-term)	53426	RNA-binding protein FUS OS=Homo sapiens OX=9606 GN=FUS PE=1 SV=1
766	690	Q9BZZ5|API5_HUMAN	329.67	34	26	23	24	15	15	22	23	19	24	19	25	13	20135	46819	31679	31949	31182	29814	40406	36533	42615	29590	29855	24707	15	15	24	20	22	15	14	20	18	18	21	13	18	12	Carbamidomethylation	59005	Apoptosis inhibitor 5 OS=Homo sapiens OX=9606 GN=API5 PE=1 SV=3
321	1113	P26368|U2AF2_HUMAN	329.32	45	39	30	37	37	35	37	36	38	36	34	38	38	57646	32887	65987	100290	94501	153650	113280	78661	38746	137090	132850	148060	12	12	38	20	36	39	40	51	37	42	23	46	51	52	Carbamidomethylation; Oxidation (M); Acetylation (N-term)	53501	Splicing factor U2AF 65 kDa subunit OS=Homo sapiens OX=9606 GN=U2AF2 PE=1 SV=4
1125	415	Q13045|FLII_HUMAN	329.08	15	5	6	8	5	6	5	7	10	7	7	7	5	7606.7	8062.9	10215	6526.4	9183.3	9535	12340	13165	7761.5	7366.9	9024.6	4907	12	12	12	12	10	8	9	9	18	15	8	10	13	8	Carbamidomethylation; Acetylation (N-term)	144751	Protein flightless-1 homolog OS=Homo sapiens OX=9606 GN=FLII PE=1 SV=2
750	1184	P51149|RAB7A_HUMAN	328.98	70	60	21	47	27	37	43	47	42	37	47	62	57	35964	9784.1	15340	20159	22568	27470	46415	24619	18636	30789	38531	27891	12	12	24	11	13	10	11	17	27	17	17	21	31	23	Carbamidomethylation; Oxidation (M)	23490	Ras-related protein Rab-7a OS=Homo sapiens OX=9606 GN=RAB7A PE=1 SV=1
537	946	P51665|PSMD7_HUMAN	328.81	44	33	33	26	30	30	37	37	37	37	34	34	34	8867.2	50724	31271	24020	26623	21715	17580	31667	36557	26402	21333	21354	10	10	17	28	22	24	21	26	22	25	29	28	27	24	Carbamidomethylation; Acetylation (N-term)	37025	26S proteasome non-ATPase regulatory subunit 7 OS=Homo sapiens OX=9606 GN=PSMD7 PE=1 SV=2
808	325	Q14676|MDC1_HUMAN	328.69	15	2	3	3	8	7	8	6	5	3	10	6	9	3325.4	5092.6	2300.9	15322	16293	9104	10557	7079.4	4089.8	16584	9291.4	14547	16	16	4	8	10	26	22	21	17	15	6	28	18	29	Carbamidomethylation; Oxidation (M)	226664	Mediator of DNA damage checkpoint protein 1 OS=Homo sapiens OX=9606 GN=MDC1 PE=1 SV=3
597	902	O76003|GLRX3_HUMAN	328.58	47	36	44	32	26	32	40	40	32	36	32	32	29	30281	40188	44990	25090	20620	53777	42226	50782	42918	41346	39510	35626	12	12	23	33	26	16	18	20	22	24	20	21	24	22	Carbamidomethylation; Acetylation (N-term)	37432	Glutaredoxin-3 OS=Homo sapiens OX=9606 GN=GLRX3 PE=1 SV=2
976	318	Q8IY81|SPB1_HUMAN	328.52	30	18	13	14	4	2	4	19	15	16	4	6	9	12603	27543	27123	2018.9	2394.9	1877.8	25312	23876	28767	3331	3448.4	9564.9	16	16	20	21	20	5	4	4	24	18	28	5	5	10	Carbamidomethylation; Oxidation (M)	96558	pre-rRNA 2'-O-ribose RNA methyltransferase FTSJ3 OS=Homo sapiens OX=9606 GN=FTSJ3 PE=1 SV=2
619	417	Q8IWX8|CHERP_HUMAN	327.99	24	10	6	3	19	18	20	7	8	10	20	18	21	11924	6638.6	9051.4	35590	37038	32478	12195	8485.2	5369.4	29768	27962	30898	14	14	11	10	8	33	40	36	12	11	10	29	30	33	Carbamidomethylation; Oxidation (M); Acetylation (N-term)	103702	Calcium homeostasis endoplasmic reticulum protein OS=Homo sapiens OX=9606 GN=CHERP PE=1 SV=3
810	569	P18031|PTN1_HUMAN	327.55	39	11	15	17	27	24	29	18	24	19	29	36	34	5129.3	10992	7777.4	23830	27390	15892	7126	10873	13014	21536	21557	20026	12	12	7	13	11	20	25	22	13	12	15	21	25	20	Carbamidomethylation; Acetylation (N-term)	49967	Tyrosine-protein phosphatase non-receptor type 1 OS=Homo sapiens OX=9606 GN=PTPN1 PE=1 SV=1
840	941	O95433|AHSA1_HUMAN	327.42	45	35	21	30	7	11	17	41	26	22	17	17	21	29427	52732	52271	25304	24543	25222	38116	50000	51878	25306	16899	15408	12	12	24	16	28	7	10	12	27	21	19	16	6	9	Carbamidomethylation	38274	Activator of 90 kDa heat shock protein ATPase homolog 1 OS=Homo sapiens OX=9606 GN=AHSA1 PE=1 SV=1
714	669	O43175|SERA_HUMAN	327.37	38	22	26	18	18	15	20	23	15	12	21	20	20	19958	14262	17480	17305	21135	15628	15057	14516	9537.8	14156	14558	12370	14	14	20	20	23	15	22	23	21	18	13	23	18	18	Carbamidomethylation; Acetylation (N-term)	56651	D-3-phosphoglycerate dehydrogenase OS=Homo sapiens OX=9606 GN=PHGDH PE=1 SV=4
989	580	P06493|CDK1_HUMAN	327.36	56	32	18	23	19	31	23	36	23	30	23	30	32	25308	19872	16254	15340	14087	12847	26936	19760	21957	17163	15117	13255	13	12	14	10	16	8	10	12	17	16	13	12	16	17	Carbamidomethylation; Oxidation (M)	34095	Cyclin-dependent kinase 1 OS=Homo sapiens OX=9606 GN=CDK1 PE=1 SV=3
761	824	P62191|PRS4_HUMAN	327.31	32	17	22	14	18	21	14	20	21	18	14	22	20	9406.6	15040	17692	13027	15702	11491	18127	18022	19610	14983	14530	11258	12	11	9	14	23	21	24	15	19	21	20	24	15	13	Carbamidomethylation	49185	26S proteasome regulatory subunit 4 OS=Homo sapiens OX=9606 GN=PSMC1 PE=1 SV=1
834	545	Q3LXA3|TKFC_HUMAN	327.26	44	11	28	26	20	23	19	33	26	33	24	17	17	8026.6	20114	15639	11850	11968	8212	21016	19861	19523	12645	6378	8968.1	16	16	8	20	20	19	15	14	20	21	20	14	11	15	Carbamidomethylation; Oxidation (M); Acetylation (N-term)	58947	Triokinase/FMN cyclase OS=Homo sapiens OX=9606 GN=TKFC PE=1 SV=2
499	821	P38159|RBMX_HUMAN	327.22	35	13	32	27	32	22	27	26	16	24	21	24	28	63247	33668	50563	74666	88067	119390	71014	54039	54000	116450	95533	139510	11	11	23	20	29	26	32	37	18	19	28	28	28	34	Oxidation (M); Acetylation (N-term)	42332	RNA-binding motif protein X chromosome OS=Homo sapiens OX=9606 GN=RBMX PE=1 SV=3
168	676	P09104|ENOG_HUMAN	327.02	40	27	17	20	23	17	20	26	20	20	20	20	20	2369.3	3641.6	5301.1	2909.7	2748.1	2896.3	3935.4	5202.5	6525.6	3826.9	2405.4	4479.9	9	6	40	78	72	43	54	80	90	79	66	73	53	54	Carbamidomethylation; Acetylation (N-term)	47269	Gamma-enolase OS=Homo sapiens OX=9606 GN=ENO2 PE=1 SV=3
593	607	P47756|CAPZB_HUMAN	326.85	57	47	33	35	30	35	30	52	47	44	44	39	37	30705	33284	29273	13928	15911	11130	42407	31745	37967	19887	16880	12459	13	13	33	20	22	17	14	14	35	31	31	20	18	15	Carbamidomethylation; Oxidation (M); Acetylation (N-term)	30629	F-actin-capping protein subunit beta OS=Homo sapiens OX=9606 GN=CAPZB PE=1 SV=5
893	694	Q969V3|NCLN_HUMAN	326.78	27	10	12	12	18	15	15	18	15	14	18	15	20	9698.9	16667	10318	17972	18160	19296	14965	13486	14802	13435	20013	15019	10	10	6	13	16	20	16	19	13	14	16	17	17	17	Oxidation (M); Acetylation (N-term)	62974	BOS complex subunit NCLN OS=Homo sapiens OX=9606 GN=NCLN PE=1 SV=2
643	774	P39656|OST48_HUMAN	326.71	51	20	22	33	35	35	46	23	30	39	37	46	49	24962	23959	17891	19913	28141	37323	34347	21722	25740	41041	46039	58876	13	13	13	17	19	15	20	31	21	18	16	28	25	31		50801	Dolichyl-diphosphooligosaccharide--protein glycosyltransferase 48 kDa subunit OS=Homo sapiens OX=9606 GN=DDOST PE=1 SV=4
739	284	A0FGR8|ESYT2_HUMAN	326.55	26	8	3	6	20	21	16	12	15	13	18	23	21	1829.2	3571.8	3519.1	17648	23512	16793	10538	7248.7	8142.2	21869	21813	27130	16	16	7	5	7	26	33	20	11	13	14	26	32	31	Carbamidomethylation; Oxidation (M)	102357	Extended synaptotagmin-2 OS=Homo sapiens OX=9606 GN=ESYT2 PE=1 SV=1
650	802	Q6YN16|HSDL2_HUMAN	326.45	35	12	21	21	26	19	27	21	30	19	35	29	26	5855.3	33060	29612	43769	40453	43313	29544	28488	34964	44157	46010	50809	10	10	5	21	20	22	24	24	18	20	19	26	26	26	Carbamidomethylation; Acetylation (N-term)	45395	Hydroxysteroid dehydrogenase-like protein 2 OS=Homo sapiens OX=9606 GN=HSDL2 PE=1 SV=1
938	364	P46459|NSF_HUMAN	326.41	33	13	10	9	10	12	14	14	18	10	14	17	14	4459.4	4000.7	4178	7386	9617.1	7473.1	5358.3	6738.6	7100.4	6385.4	7570	5563.7	15	15	12	14	12	11	13	16	16	18	11	15	19	16	Carbamidomethylation	82594	Vesicle-fusing ATPase OS=Homo sapiens OX=9606 GN=NSF PE=1 SV=3
599	968	Q9HDC9|APMAP_HUMAN	326.4	40	14	33	34	34	34	34	26	34	34	39	39	36	4266.8	24964	20284	51372	62646	41799	14616	28323	33947	57200	59852	54831	12	12	7	16	14	31	32	23	12	21	20	32	34	26	Carbamidomethylation	46480	Adipocyte plasma membrane-associated protein OS=Homo sapiens OX=9606 GN=APMAP PE=1 SV=2
1604	3835	P01834|IGKC_HUMAN	326.2	80	0	0	0	0	0	0	0	0	0	0	0	80												592530	6	6	0	0	0	0	0	0	0	0	0	0	0	77	Carbamidomethylation; Acetylation (N-term)	11765	Immunoglobulin kappa constant OS=Homo sapiens OX=9606 GN=IGKC PE=1 SV=2
579	469	Q969X6|UTP4_HUMAN	326.15	32	21	19	20	18	25	29	28	25	20	23	27	29	14651	20663	20983	20639	26538	27470	15735	17221	18252	27799	26820	32405	15	15	17	18	18	20	31	28	25	19	16	28	26	29	Carbamidomethylation	76890	U3 small nucleolar RNA-associated protein 4 homolog OS=Homo sapiens OX=9606 GN=UTP4 PE=1 SV=1
720	1126	Q96C19|EFHD2_HUMAN	326.02	50	45	23	39	22	28	37	38	39	34	42	44	34	23054	9599.2	16991	6404.2	6808.2	17671	18434	15205	9671.6	16265	16457	11939	12	12	31	10	22	13	18	21	25	22	15	20	18	16	Carbamidomethylation	26697	EF-hand domain-containing protein D2 OS=Homo sapiens OX=9606 GN=EFHD2 PE=1 SV=1
877	730	P12532|KCRU_HUMAN	325.99	43	24	21	15	23	28	37	14	25	19	37	28	39	11103	8792.8	8259.2	17174	18905	16490	3135.5	3579.6	4163	14044	13105	22456	9	8	17	12	14	15	23	25	9	8	6	21	17	21	Carbamidomethylation; Oxidation (M)	47037	Creatine kinase U-type mitochondrial OS=Homo sapiens OX=9606 GN=CKMT1B PE=1 SV=1
843	787	Q15019|SEPT2_HUMAN	325.86	55	28	28	32	18	21	30	28	26	39	24	17	26	20424	20871	23429	17443	20087	17426	30401	26465	24808	19758	15158	19048	14	14	14	22	22	13	14	13	13	19	23	14	11	16	Carbamidomethylation; Acetylation (N-term)	41487	Septin-2 OS=Homo sapiens OX=9606 GN=SEPTIN2 PE=1 SV=1
621	1241	P18621|RL17_HUMAN	325.56	56	39	28	34	21	28	21	42	50	40	44	34	40	33161	28927	30719	5060.3	15985	11441	44428	57565	40952	21838	16245	21876	12	12	34	16	27	6	18	13	33	30	25	20	16	22	Carbamidomethylation	21397	Large ribosomal subunit protein uL22 OS=Homo sapiens OX=9606 GN=RPL17 PE=1 SV=3
736	945	P11310|ACADM_HUMAN	325.4	37	13	22	21	24	20	18	21	21	21	27	30	37	8696.3	16999	13815	20777	22178	22235	14615	15624	17658	32020	28619	48948	10	10	14	13	14	18	17	15	16	16	13	29	28	33	Acetylation (N-term)	46588	Medium-chain specific acyl-CoA dehydrogenase mitochondrial OS=Homo sapiens OX=9606 GN=ACADM PE=1 SV=1
952	744	P30519|HMOX2_HUMAN	325.37	54	19	21	18	37	34	34	28	30	24	37	45	37	5094.4	6201.7	3467.3	30588	22942	16811	8416.6	11070	10741	24092	29572	32815	11	11	8	11	8	19	19	17	9	11	10	15	18	25	Carbamidomethylation; Acetylation (N-term)	36033	Heme oxygenase 2 OS=Homo sapiens OX=9606 GN=HMOX2 PE=1 SV=2
366	1281	Q99733|NP1L4_HUMAN	325.31	39	31	29	24	24	24	34	31	31	24	31	34	31	48712	41619	73482	27739	32242	47418	71755	66912	74295	42731	43441	59586	10	8	36	39	40	42	35	32	31	39	44	32	29	37	Carbamidomethylation; Acetylation (N-term)	42823	Nucleosome assembly protein 1-like 4 OS=Homo sapiens OX=9606 GN=NAP1L4 PE=1 SV=1
992	1056	Q9BWF3|RBM4_HUMAN	325.18	45	30	23	26	24	32	40	30	26	30	40	34	34	6165.7	6489.4	11116	5382.7	5711	21301	15930	7350.3	11113	12631	18421	22777	10	5	11	9	13	10	9	19	14	8	9	16	21	21	Carbamidomethylation	40314	RNA-binding protein 4 OS=Homo sapiens OX=9606 GN=RBM4 PE=1 SV=1
647	1000	P47755|CAZA2_HUMAN	325.17	45	39	24	45	29	34	39	45	45	36	39	45	39	30623	24929	38576	24319	23883	26752	35151	33445	34804	31211	29434	25577	10	9	20	18	26	17	21	18	23	25	17	24	23	21	Carbamidomethylation; Acetylation (N-term)	32949	F-actin-capping protein subunit alpha-2 OS=Homo sapiens OX=9606 GN=CAPZA2 PE=1 SV=3
767	923	P16989|YBOX3_HUMAN	325.02	59	51	21	51	32	41	52	52	52	47	43	40	51	7688.3	2647.1	10889	410.09	2903.7	10163	9428.6	7645.6	8452.7	6747.1	6415.7	6374.1	11	7	20	8	16	10	20	18	21	26	18	21	22	15	Acetylation (N-term)	40090	Y-box-binding protein 3 OS=Homo sapiens OX=9606 GN=YBX3 PE=1 SV=4
777	2552	P24534|EF1B_HUMAN	324.81	49	32	20	20	17	17	32	45	39	20	36	39	32	35410	24116	42296	36852	40343	47915	73399	52086	35189	59438	54667	76772	8	7	16	9	21	9	13	16	25	17	18	24	19	25	Carbamidomethylation; Oxidation (M); Acetylation (N-term)	24764	Elongation factor 1-beta OS=Homo sapiens OX=9606 GN=EEF1B2 PE=1 SV=3
1426	693	Q14254|FLOT2_HUMAN	324.74	37	2	8	12	20	14	21	9	11	8	24	15	14	407.66	6581.5	2829.7	10697	13337	8349.6	1760.8	3626.4	5710.1	10767	6587.2	9111.7	12	12	1	8	7	7	9	11	4	8	9	11	9	9	Carbamidomethylation	47064	Flotillin-2 OS=Homo sapiens OX=9606 GN=FLOT2 PE=1 SV=2
949	399	Q9UHD8|SEPT9_HUMAN	324.72	37	21	17	29	6	6	16	24	31	25	18	18	12	10959	13120	15799	1972.3	1287.2	3138.9	14842	17148	17731	6792.5	4520.4	1966.9	15	15	17	20	22	4	6	10	17	19	23	14	9	9	Carbamidomethylation; Oxidation (M)	65402	Septin-9 OS=Homo sapiens OX=9606 GN=SEPTIN9 PE=1 SV=2
1205	448	O95757|HS74L_HUMAN	324.68	23	8	12	10	6	6	8	13	10	13	8	10	7	526.1	7090.9	1843.1	637.32	1035.8	1226.8	2218.1	1590.8	3076.9	1760	1536.6	0	12	9	9	10	12	5	6	9	12	14	12	11	10	9	Carbamidomethylation	94512	Heat shock 70 kDa protein 4L OS=Homo sapiens OX=9606 GN=HSPA4L PE=1 SV=3
609	551	P60228|EIF3E_HUMAN	324.54	38	16	24	31	20	29	27	27	31	29	31	35	31	15444	28539	28606	19290	18879	18015	23054	27396	28191	15912	22650	14083	12	12	13	13	23	20	17	29	21	32	23	27	26	20	Carbamidomethylation	52221	Eukaryotic translation initiation factor 3 subunit E OS=Homo sapiens OX=9606 GN=EIF3E PE=1 SV=1
567	957	P62879|GBB2_HUMAN	324.44	53	26	29	26	33	32	49	35	33	32	33	49	36	10147	9318.6	15267	17854	14680	25681	17999	16279	12638	25445	29027	19919	11	6	18	15	23	24	26	29	24	28	15	27	28	23	Carbamidomethylation; Oxidation (M); Acetylation (N-term)	37331	Guanine nucleotide-binding protein G(I)/G(S)/G(T) subunit beta-2 OS=Homo sapiens OX=9606 GN=GNB2 PE=1 SV=3
690	345	P54577|SYYC_HUMAN	324.39	39	33	23	26	19	23	30	27	30	28	30	30	28	32738	20799	25968	18605	20993	19330	38137	36415	30240	34069	25154	21283	14	14	28	12	22	14	17	18	22	23	23	24	20	18	Carbamidomethylation	59144	Tyrosine--tRNA ligase cytoplasmic OS=Homo sapiens OX=9606 GN=YARS1 PE=1 SV=4
983	371	P78344|IF4G2_HUMAN	324.39	24	17	4	9	5	5	9	16	11	10	11	13	10	19843	9977.5	20207	8919.3	10628	17769	28128	20677	18316	16803	20894	14159	14	14	20	7	11	10	10	12	19	14	12	16	14	17	Carbamidomethylation	102362	Eukaryotic translation initiation factor 4 gamma 2 OS=Homo sapiens OX=9606 GN=EIF4G2 PE=1 SV=1
489	779	Q08043|ACTN3_HUMAN	324.13	12	6	7	10	8	7	8	8	8	9	9	8	8			4105.9						1667.5				11	1	20	24	32	29	26	31	28	31	35	27	28	20	Carbamidomethylation; Acetylation (N-term)	103241	Alpha-actinin-3 OS=Homo sapiens OX=9606 GN=ACTN3 PE=1 SV=2
606	838	Q9Y2Z4|SYYM_HUMAN	323.85	36	4	22	19	29	33	33	25	26	19	31	33	32	2786.2	10097	12618	30003	35416	27258	17329	21950	16844	34564	31647	36091	12	12	4	22	17	23	29	26	18	24	18	29	28	27	Carbamidomethylation; Oxidation (M)	53199	Tyrosine--tRNA ligase mitochondrial OS=Homo sapiens OX=9606 GN=YARS2 PE=1 SV=2
815	185	Q9NTI5|PDS5B_HUMAN	323.82	20	6	7	7	10	13	6	9	4	10	11	7	9	5880	3946.2	9971.7	7136.1	11149	13337	16900	8763.8	9701.8	12796	14146	8403.3	18	15	14	13	16	20	21	14	18	14	17	23	19	13	Carbamidomethylation	164666	Sister chromatid cohesion protein PDS5 homolog B OS=Homo sapiens OX=9606 GN=PDS5B PE=1 SV=1
464	961	Q09028|RBBP4_HUMAN	323.35	56	34	20	47	43	38	55	32	40	48	39	54	55	52226	21293	58047	33646	48273	89614	61335	56365	51867	69944	87955	131340	13	8	25	13	26	24	30	40	25	27	30	34	36	38	Carbamidomethylation; Oxidation (M); Acetylation (N-term)	47656	Histone-binding protein RBBP4 OS=Homo sapiens OX=9606 GN=RBBP4 PE=1 SV=3
265	2083	Q04837|SSBP_HUMAN	323.28	51	45	51	45	51	51	51	45	51	51	51	51	51	40931	79744	122780	214110	262880	259330	128570	148190	141580	289630	249970	385260	7	7	21	27	36	57	60	57	36	40	42	57	55	79	Oxidation (M); Acetylation (N-term)	17260	Single-stranded DNA-binding protein mitochondrial OS=Homo sapiens OX=9606 GN=SSBP1 PE=1 SV=1
873	305	A6NHR9|SMHD1_HUMAN	323.18	17	2	6	6	12	9	10	6	5	5	9	12	5	2824.8	9966.6	5521.9	23591	23897	11001	4212	5341.5	4225.6	11242	12025	8418.5	21	21	5	14	10	23	22	20	9	10	9	27	24	15	Carbamidomethylation; Acetylation (N-term)	226372	Structural maintenance of chromosomes flexible hinge domain-containing protein 1 OS=Homo sapiens OX=9606 GN=SMCHD1 PE=1 SV=2
971	466	Q14651|PLSI_HUMAN	323.15	31	16	12	16	10	4	13	28	21	14	13	12	17	3375.6	7056	2690.5	452.89		403.85	4959.6	3703.2	4933	4986	1251	5046.1	14	8	16	14	15	7	8	8	25	17	17	11	10	17	Carbamidomethylation; Oxidation (M)	70254	Plastin-1 OS=Homo sapiens OX=9606 GN=PLS1 PE=1 SV=2
1018	403	P09960|LKHA4_HUMAN	323.08	40	24	21	16	16	9	12	18	29	26	9	15	11	23656	13724	21133	6381.4	7511.7	8615.1	32758	27404	21350	11012	15102	8446.5	14	14	21	16	15	9	9	6	22	18	15	5	10	8	Carbamidomethylation	69285	Leukotriene A-4 hydrolase OS=Homo sapiens OX=9606 GN=LTA4H PE=1 SV=2
918	1424	Q96EP5|DAZP1_HUMAN	323.02	36	17	28	21	17	17	18	24	18	28	17	21	28	20934	25258	23889	19499	19848	22629	19185	21459	21010	22093	20351	15336	11	11	13	17	17	13	10	16	16	15	17	17	14	12	Carbamidomethylation; Acetylation (N-term)	43383	DAZ-associated protein 1 OS=Homo sapiens OX=9606 GN=DAZAP1 PE=1 SV=1
765	619	Q9P015|RM15_HUMAN	322.99	54	34	38	33	24	37	37	20	32	32	28	37	40	8878.7	14421	10596	16243	17980	14240	4410.5	14298	19021	11701	11168	16711	15	15	14	21	15	19	22	16	6	15	24	19	21	23	Carbamidomethylation	33420	Large ribosomal subunit protein uL15m OS=Homo sapiens OX=9606 GN=MRPL15 PE=1 SV=1
547	791	Q00796|DHSO_HUMAN	322.96	48	48	35	44	35	35	39	41	48	38	32	36	32	35574	47668	49726	22427	20079	32575	51072	52582	49895	37552	27342	19611	10	10	28	31	31	23	19	20	25	29	32	20	14	17	Carbamidomethylation; Acetylation (N-term)	38325	Sorbitol dehydrogenase OS=Homo sapiens OX=9606 GN=SORD PE=1 SV=4
645	2332	P62829|RL23_HUMAN	322.49	64	34	41	58	29	29	29	35	45	45	29	29	29	68542	66083	64817	32017	31116	29562	98041	87875	84749	37471	31130	27734	8	8	23	22	30	15	13	16	32	32	23	18	15	15	Carbamidomethylation	14865	Large ribosomal subunit protein uL14 OS=Homo sapiens OX=9606 GN=RPL23 PE=1 SV=1
917	651	O60547|GMDS_HUMAN	322.4	47	37	33	45	14	14	22	41	34	37	18	14	18	21514	15449	27805	4521	3731.4	5680.6	26413	23088	21091	4996.1	3714.7	2799.3	11	11	23	16	22	7	5	11	23	25	22	8	8	8	Carbamidomethylation; Oxidation (M); Acetylation (N-term)	41950	GDP-mannose 4 6 dehydratase OS=Homo sapiens OX=9606 GN=GMDS PE=1 SV=1
778	942	P09525|ANXA4_HUMAN	322.39	38	25	27	29	19	24	24	25	24	29	24	24	24	12954	12317	14776	9134.6	10427	15365	21559	13650	16155	12419	11621	9084.2	10	10	21	18	20	12	15	20	18	17	21	17	16	17	Carbamidomethylation; Acetylation (N-term)	35883	Annexin A4 OS=Homo sapiens OX=9606 GN=ANXA4 PE=1 SV=4
927	186	Q8N1F7|NUP93_HUMAN	322.32	29	18	1	13	17	15	17	16	12	11	14	18	19	15375	1727.1	12847	14386	18689	26891	21093	14266	10847	19936	23686	21582	16	16	15	2	13	24	19	19	12	12	7	15	21	16	Carbamidomethylation; Oxidation (M)	93488	Nuclear pore complex protein Nup93 OS=Homo sapiens OX=9606 GN=NUP93 PE=1 SV=2
755	311	Q9BTC0|DIDO1_HUMAN	322.32	17	3	5	7	10	7	10	4	4	4	9	8	8	2779.5	7013	2256.9	19534	14733	17027	3574.9	2382.6	6124.4	19908	16936	21705	19	19	7	14	10	29	16	28	9	7	15	29	27	29	Carbamidomethylation; Oxidation (M); Acetylation (N-term)	243870	Death-inducer obliterator 1 OS=Homo sapiens OX=9606 GN=DIDO1 PE=1 SV=5
782	554	Q5BKZ1|ZN326_HUMAN	322.12	37	9	9	15	30	26	21	14	19	25	22	32	21	3257.7	3135.3	3376.6	19155	18395	22337	6868.4	8352.9	7663.6	29658	31062	35033	13	13	5	4	8	24	21	25	10	15	15	28	30	24	Carbamidomethylation; Oxidation (M); Acetylation (N-term)	65654	DBIRD complex subunit ZNF326 OS=Homo sapiens OX=9606 GN=ZNF326 PE=1 SV=2
50	1042	Q3ZCM7|TBB8_HUMAN	322	25	21	18	21	18	19	21	21	25	21	19	21	21								0					9	1	223	137	180	114	113	125	182	175	144	128	139	119	Carbamidomethylation; Oxidation (M); Acetylation (N-term)	49776	Tubulin beta-8 chain OS=Homo sapiens OX=9606 GN=TUBB8 PE=1 SV=2
748	452	Q5T9A4|ATD3B_HUMAN	321.78	33	19	21	13	9	15	20	21	14	20	17	24	20	5120.1	9742.2	4778.4	10278	10021	6753.8	9767.2	8438.5	10705	7573.9	8152.6	8605.6	17	7	19	13	17	12	9	21	20	22	16	23	30	21	Carbamidomethylation; Acetylation (N-term)	72573	ATPase family AAA domain-containing protein 3B OS=Homo sapiens OX=9606 GN=ATAD3B PE=1 SV=1
974	803	Q9BZK7|TBL1R_HUMAN	321.68	38	20	26	24	26	29	29	23	20	23	23	23	23	10348	5131.3	11014	8379.5	9540	10429	10840	7394.2	8029.4	6687.4	7524.5	7340.8	11	8	10	15	11	16	23	15	9	12	13	12	14	15	Carbamidomethylation; Acetylation (N-term)	55595	F-box-like/WD repeat-containing protein TBL1XR1 OS=Homo sapiens OX=9606 GN=TBL1XR1 PE=1 SV=1
794	706	O76021|RL1D1_HUMAN	321.67	36	28	21	30	4	4	4	28	30	30	4	4	4	31813	66249	66760	1081.2	671.76	911.99	74864	83235	81484	1465.1	661.93	1830	12	12	29	31	36	1	2	1	31	32	37	3	1	3	Carbamidomethylation; Acetylation (N-term)	54973	Ribosomal L1 domain-containing protein 1 OS=Homo sapiens OX=9606 GN=RSL1D1 PE=1 SV=3
944	870	Q9ULV4|COR1C_HUMAN	321.61	33	15	11	15	12	12	23	23	17	15	20	21	22	23279	18636	20037	23498	23184	19909	27721	20638	23965	27401	26727	17834	11	11	18	13	10	14	15	16	17	12	14	16	16	12	Carbamidomethylation	53249	Coronin-1C OS=Homo sapiens OX=9606 GN=CORO1C PE=1 SV=1
732	761	Q9UNM6|PSD13_HUMAN	321.53	45	25	37	35	31	34	30	30	34	41	39	35	29	13261	22726	16374	12467	25101	12331	16118	22539	20594	15157	15239	10109	12	12	14	21	18	17	23	18	14	20	24	22	18	18	Carbamidomethylation	42946	26S proteasome non-ATPase regulatory subunit 13 OS=Homo sapiens OX=9606 GN=PSMD13 PE=1 SV=2
701	1210	P36957|ODO2_HUMAN	321.51	38	18	7	9	18	15	18	18	23	13	23	32	38	23632	17265	25329	43931	48478	57396	33119	33399	21457	60105	57620	87801	10	10	15	10	15	19	22	23	19	19	16	28	21	32	Carbamidomethylation	48755	Dihydrolipoyllysine-residue succinyltransferase component of 2-oxoglutarate dehydrogenase complex mitochondrial OS=Homo sapiens OX=9606 GN=DLST PE=1 SV=4
979	193	Q00341|VIGLN_HUMAN	321.43	19	12	6	9	5	4	5	11	12	9	6	5	7	23469	12207	26103	9045.8	7936.4	11312	36797	26448	20262	15201	13659	13304	15	15	18	11	18	9	6	5	23	21	21	12	7	12	Carbamidomethylation; Oxidation (M); Acetylation (N-term)	141439	Vigilin OS=Homo sapiens OX=9606 GN=HDLBP PE=1 SV=3
555	813	Q96IR7|HPDL_HUMAN	321.35	50	27	11	27	35	30	45	39	35	25	46	47	49	9570.7	3513.8	7560.3	23742	28107	31049	18099	14653	8484.9	30211	29024	30391	12	12	17	11	15	29	25	34	19	19	17	30	33	38	Carbamidomethylation	39386	4-hydroxyphenylpyruvate dioxygenase-like protein OS=Homo sapiens OX=9606 GN=HPDL PE=1 SV=1
589	500	Q9Y2W1|TR150_HUMAN	321.19	19	12	10	10	13	13	12	12	11	9	15	15	18	16417	17584	23597	40039	56044	48076	30257	26132	21556	58428	38258	73879	12	11	17	13	17	31	25	23	20	16	12	31	24	43	Oxidation (M)	108666	Thyroid hormone receptor-associated protein 3 OS=Homo sapiens OX=9606 GN=THRAP3 PE=1 SV=2
1141	299	Q9NU22|MDN1_HUMAN	321.06	6	0	2	1	2	2	1	2	1	1	2	2	3		9001.7	4167.7	7690.1	6323.7	3814.4	2021.2	5662.5	8312	4859.1	7481.9	7678.4	21	21	0	13	8	19	12	11	11	9	9	10	11	16	Carbamidomethylation; Acetylation (N-term)	632827	Midasin OS=Homo sapiens OX=9606 GN=MDN1 PE=1 SV=2
375	1677	P09429|HMGB1_HUMAN	320.96	40	29	34	29	33	29	29	39	33	33	29	33	35	117740	267480	137120	206500	225600	135200	129190	227610	247700	208180	122550	178560	8	6	32	45	30	44	42	29	34	44	34	34	25	34	Carbamidomethylation; Oxidation (M); Acetylation (N-term)	24894	High mobility group protein B1 OS=Homo sapiens OX=9606 GN=HMGB1 PE=1 SV=3
137	1236	P13929|ENOB_HUMAN	320.2	23	16	23	16	22	23	16	23	23	23	16	16	16		9335.1		187.09	3074.2		14138	13072	9241.8				6	2	52	90	91	45	62	88	106	90	76	81	61	58	Carbamidomethylation; Acetylation (N-term)	46987	Beta-enolase OS=Homo sapiens OX=9606 GN=ENO3 PE=1 SV=5
905	1170	P49711|CTCF_HUMAN	320.15	18	2	7	5	12	12	11	3	9	7	15	11	18	478.89	16195	5622.4	19483	18601	8599.6	2207.9	6277.1	11936	14695	9070	26451	9	9	2	14	9	19	22	14	7	16	13	16	18	31	Carbamidomethylation; Oxidation (M); Acetylation (N-term)	82785	Transcriptional repressor CTCF OS=Homo sapiens OX=9606 GN=CTCF PE=1 SV=1
1133	825	Q9BVP2|GNL3_HUMAN	320.15	30	18	21	24	4	0	4	26	30	24	9	4	4	10745	23671	22755	737.53		560.69	24623	32296	31572	1530.4	537.39	357.91	12	12	8	16	19	3	0	3	22	30	22	4	4	1	Carbamidomethylation	61993	Guanine nucleotide-binding protein-like 3 OS=Homo sapiens OX=9606 GN=GNL3 PE=1 SV=2
442	2420	Q13151|ROA0_HUMAN	319.5	43	37	30	37	43	37	37	42	37	34	37	42	37	39363	25387	40086	58085	58998	94991	48039	51743	31061	87627	74876	92262	9	9	25	15	27	33	26	39	28	33	21	41	36	44	Carbamidomethylation	30841	Heterogeneous nuclear ribonucleoprotein A0 OS=Homo sapiens OX=9606 GN=HNRNPA0 PE=1 SV=1
475	995	P62424|RL7A_HUMAN	319.33	44	26	27	33	23	19	19	31	44	33	19	27	28	112770	88801	98835	31877	26623	31755	180870	168320	124510	48007	37453	43567	12	12	38	32	29	20	18	20	44	44	34	19	23	20	Carbamidomethylation	29996	Large ribosomal subunit protein eL8 OS=Homo sapiens OX=9606 GN=RPL7A PE=1 SV=2
1142	561	Q9Y6N5|SQOR_HUMAN	319.07	45	29	12	20	20	16	29	22	22	13	18	26	33	10982	5110.5	9384.5	8281.1	11829	16705	7568.8	6173.8	3445.9	9131.9	15728	14372	11	11	18	6	10	10	8	14	8	10	5	8	14	18	Carbamidomethylation	49961	Sulfide:quinone oxidoreductase mitochondrial OS=Homo sapiens OX=9606 GN=SQOR PE=1 SV=1
312	1222	Q9Y6C9|MTCH2_HUMAN	318.93	45	45	37	42	42	42	42	42	42	37	42	42	42	36441	84715	72364	145560	127860	119320	71133	90151	95054	137040	113280	133140	10	10	24	32	33	52	39	46	40	37	39	43	49	49	Carbamidomethylation; Oxidation (M); Acetylation (N-term)	33331	Mitochondrial carrier homolog 2 OS=Homo sapiens OX=9606 GN=MTCH2 PE=1 SV=1
671	1394	P55036|PSMD4_HUMAN	318.86	38	30	19	32	27	23	32	32	27	23	32	34	32	33442	21699	25702	19551	21028	30081	35337	24292	22955	28368	31276	29665	10	10	23	21	21	18	14	22	23	16	12	26	26	23	Carbamidomethylation	40737	26S proteasome non-ATPase regulatory subunit 4 OS=Homo sapiens OX=9606 GN=PSMD4 PE=1 SV=1
855	1682	Q99439|CNN2_HUMAN	318.84	39	29	32	28	31	32	21	39	32	26	28	26	31	22851	23355	41736	20453	24817	32112	51536	46003	28058	30603	33252	32320	9	9	15	14	16	11	14	11	29	29	12	13	12	16	Carbamidomethylation; Oxidation (M); Acetylation (N-term)	33697	Calponin-2 OS=Homo sapiens OX=9606 GN=CNN2 PE=1 SV=4
731	1102	P62917|RL8_HUMAN	318.42	59	47	40	39	26	26	29	41	42	42	29	14	22	44798	64978	40312	17133	19875	9537.1	46936	65911	62551	17584	10095	13692	12	12	31	31	17	12	12	14	23	34	26	12	7	9	Carbamidomethylation; Oxidation (M)	28025	Large ribosomal subunit protein uL2 OS=Homo sapiens OX=9606 GN=RPL8 PE=1 SV=2
776	2037	P30086|PEBP1_HUMAN	318.42	67	43	40	67	42	49	67	55	60	43	47	45	59	67446	6430.9	19391	8775.7	9634.8	30167	27222	15799	9734.3	22003	35396	33799	8	8	24	7	15	13	12	27	20	15	10	19	25	25	Carbamidomethylation; Acetylation (N-term)	21057	Phosphatidylethanolamine-binding protein 1 OS=Homo sapiens OX=9606 GN=PEBP1 PE=1 SV=3
801	3	Q9BT78|CSN4_HUMAN	318.41	56	34	21	35	20	16	24	40	34	30	24	16	17	12722	20317	17856	8382.9	6517	7939.7	34566	14963	19199	8539.9	11615	11104	15	15	16	16	23	14	9	15	25	22	24	11	11	19	Carbamidomethylation; Oxidation (M); Acetylation (N-term)	46269	COP9 signalosome complex subunit 4 OS=Homo sapiens OX=9606 GN=COPS4 PE=1 SV=1
1038	1128	Q9NYB0|TE2IP_HUMAN	318.31	36	12	15	16	16	26	26	24	18	18	28	27	26	8661.1	8944.7	9962.4	15629	18954	28200	16676	7352.6	7808.9	17646	23227	28571	9	9	7	12	7	14	12	19	13	9	10	12	17	18	Carbamidomethylation; Acetylation (N-term)	44260	Telomeric repeat-binding factor 2-interacting protein 1 OS=Homo sapiens OX=9606 GN=TERF2IP PE=1 SV=1
699	852	Q9NQC3|RTN4_HUMAN	318.08	13	7	3	7	10	7	8	10	7	7	8	8	10	26453	13267	11973	38993	50582	40542	31763	27375	19867	45174	42173	39616	9	9	13	12	13	24	28	24	17	15	14	24	28	27	Carbamidomethylation; Acetylation (N-term)	129931	Reticulon-4 OS=Homo sapiens OX=9606 GN=RTN4 PE=1 SV=2
665	518	O00231|PSD11_HUMAN	317.89	47	42	29	37	32	32	31	42	37	37	36	37	34	21631	23854	21847	21766	28533	17787	38464	22816	32202	34208	26138	12671	16	16	22	16	26	18	20	21	26	20	21	20	21	16	Acetylation (N-term)	47464	26S proteasome non-ATPase regulatory subunit 11 OS=Homo sapiens OX=9606 GN=PSMD11 PE=1 SV=3
1093	718	Q6PJT7|ZC3HE_HUMAN	317.82	23	6	9	7	13	11	15	9	12	12	13	17	23	1393.2	2797.5	5169.5	10685	11513	9163.8	2201.5	6878.5	5734.7	7797.1	10573	22933	10	10	3	5	7	15	14	11	6	12	8	19	18	21	Carbamidomethylation	82876	Zinc finger CCCH domain-containing protein 14 OS=Homo sapiens OX=9606 GN=ZC3H14 PE=1 SV=1
1296	514	Q12888|TP53B_HUMAN	317.78	9	6	2	3	4	5	6	2	2	2	4	5	7	2967.9	3054.2	1705	11240	12245	7623.6	2502	3497.7	2510.5	6784.8	4999.4	11798	11	11	8	4	9	11	9	13	6	4	6	7	12	18	Carbamidomethylation	213573	TP53-binding protein 1 OS=Homo sapiens OX=9606 GN=TP53BP1 PE=1 SV=2
712	1426	P36542|ATPG_HUMAN	317.78	34	27	29	29	24	24	25	29	24	26	25	25	21	23932	25626	24463	40067	33112	31353	35161	21924	24456	32792	34364	22219	9	9	20	23	22	21	17	19	20	17	19	18	19	20	Carbamidomethylation	32996	ATP synthase subunit gamma mitochondrial OS=Homo sapiens OX=9606 GN=ATP5F1C PE=1 SV=1
845	285	Q5JTH9|RRP12_HUMAN	317.62	21	10	11	12	5	4	4	15	15	13	4	4	6	5189.9	44865	32998	3988.9	3267.7	2091.1	21886	30048	41689	3881.4	3668.2	4924.4	16	16	17	24	26	9	8	4	25	30	31	6	6	7	Carbamidomethylation	143702	RRP12-like protein OS=Homo sapiens OX=9606 GN=RRP12 PE=1 SV=2
654	2036	P53597|SUCA_HUMAN	317.56	35	16	25	25	32	32	32	18	32	28	32	32	32	11460	11419	21163	34845	35257	52057	19438	21467	14489	40340	45976	62843	9	9	12	10	16	22	27	28	13	21	17	23	30	32	Carbamidomethylation; Oxidation (M)	36250	Succinate--CoA ligase [ADP/GDP-forming] subunit alpha mitochondrial OS=Homo sapiens OX=9606 GN=SUCLG1 PE=1 SV=4
912	865	Q9NZL4|HPBP1_HUMAN	317.36	52	26	24	35	16	21	25	31	21	28	19	30	21	13690	7648.6	12646	8437.6	9300.2	10194	17199	19760	17658	9832.4	9931.9	10368	11	11	21	8	18	9	10	18	23	18	16	10	13	15	Carbamidomethylation	39303	Hsp70-binding protein 1 OS=Homo sapiens OX=9606 GN=HSPBP1 PE=1 SV=2
1073	478	P30566|PUR8_HUMAN	317.24	48	23	29	33	8	11	14	33	26	24	23	19	19	15133	20200	16829	3332.9	1985.7	4673.8	16424	14112	14959	3027.4	4089.2	986.19	16	16	13	22	23	3	6	8	15	17	14	7	8	7	Carbamidomethylation; Acetylation (N-term)	54889	Adenylosuccinate lyase OS=Homo sapiens OX=9606 GN=ADSL PE=1 SV=2
622	796	P22307|SCP2_HUMAN	317.17	24	11	13	10	17	17	17	18	17	14	18	18	22	14360	17310	20341	39539	33741	32822	27255	28754	30537	43100	34218	52569	12	12	12	16	13	26	22	22	24	20	24	25	25	31	Carbamidomethylation; Oxidation (M)	58994	Sterol carrier protein 2 OS=Homo sapiens OX=9606 GN=SCP2 PE=1 SV=2
558	2328	P62244|RS15A_HUMAN	317.09	52	51	45	45	36	36	43	45	37	45	36	36	36	51805	129100	105340	35034	41844	31618	60734	100250	107260	34321	33974	32976	8	8	27	29	38	16	14	17	31	34	32	14	16	15	Oxidation (M); Acetylation (N-term)	14840	Small ribosomal subunit protein uS8 OS=Homo sapiens OX=9606 GN=RPS15A PE=1 SV=2
963	680	Q96CS3|FAF2_HUMAN	316.74	41	18	12	12	27	38	31	16	16	8	31	38	34	3275.7	20493	6011.5	30558	52691	22802	4960.5	7470.4	6644.8	30616	36165	21333	12	12	10	6	5	22	23	16	7	8	5	21	22	21	Carbamidomethylation; Acetylation (N-term)	52624	FAS-associated factor 2 OS=Homo sapiens OX=9606 GN=FAF2 PE=1 SV=2
1212	692	P54920|SNAA_HUMAN	316.63	47	13	17	28	17	17	29	25	38	17	32	31	17	2586.3	11568	8420.6	13217	11001	6629.9	10651	11933	5737.3	7757.2	7029	3270	10	10	3	9	12	12	9	12	11	14	6	11	10	9	Carbamidomethylation; Acetylation (N-term)	33233	Alpha-soluble NSF attachment protein OS=Homo sapiens OX=9606 GN=NAPA PE=1 SV=3
293	857	Q53GQ0|DHB12_HUMAN	316.61	49	21	29	29	38	38	41	40	42	29	41	42	40	49958	95307	84242	137750	140570	109170	82386	99863	96537	118960	111010	122450	12	12	23	37	41	51	49	45	36	42	39	50	45	51	Carbamidomethylation; Oxidation (M)	34324	Very-long-chain 3-oxoacyl-CoA reductase OS=Homo sapiens OX=9606 GN=HSD17B12 PE=1 SV=2
630	1261	P07741|APT_HUMAN	316.36	83	53	74	82	28	44	48	61	63	64	44	44	27	17287	47660	44841	13965	17458	11622	42688	34185	44162	15415	17301	17937	11	11	18	28	35	12	17	18	29	25	31	18	15	13	Carbamidomethylation	19608	Adenine phosphoribosyltransferase OS=Homo sapiens OX=9606 GN=APRT PE=1 SV=2
970	797	P49591|SYSC_HUMAN	316.13	28	17	17	19	15	15	20	25	22	19	21	20	19	7640.7	15318	14709	12025	9318.3	10440	17124	17329	19029	11159	10275	10501	13	13	13	13	15	11	10	14	20	16	15	14	12	12	Carbamidomethylation	58777	Serine--tRNA ligase cytoplasmic OS=Homo sapiens OX=9606 GN=SARS1 PE=1 SV=3
557	1730	P50502|F10A1_HUMAN	316.06	24	24	21	21	21	15	20	21	23	24	20	23	20	62230	22505	40541	27808	29910	42324	56357	45077	28041	31439	25746	40671	10	10	29	20	31	20	18	25	26	27	21	24	19	24	Carbamidomethylation; Oxidation (M)	41332	Hsc70-interacting protein OS=Homo sapiens OX=9606 GN=ST13 PE=1 SV=2
1262	731	Q14151|SAFB2_HUMAN	315.7	17	14	8	11	8	6	11	7	11	11	14	13	17	1070.7	5537	4492.5	19941	13966	10321	3141.2	4498.7	6616.3	11101	7339.6	18761	11	6	7	4	6	8	7	13	8	6	6	14	11	21	Carbamidomethylation; Acetylation (N-term)	107474	Scaffold attachment factor B2 OS=Homo sapiens OX=9606 GN=SAFB2 PE=1 SV=1
415	1196	P18669|PGAM1_HUMAN	315.7	53	47	41	47	46	41	41	53	46	46	41	46	37	80466	57744	67996	55727	46764	55546	74284	68778	55137	43838	42364	38782	12	9	48	28	41	27	29	28	39	35	34	29	30	23	Carbamidomethylation; Acetylation (N-term)	28804	Phosphoglycerate mutase 1 OS=Homo sapiens OX=9606 GN=PGAM1 PE=1 SV=2
573	805	P09661|RU2A_HUMAN	315.54	42	42	23	25	38	35	36	36	36	30	36	36	42	27375	14338	21855	52086	77769	53246	51118	54724	60118	74372	49278	60809	11	11	19	12	18	27	26	31	24	27	16	28	20	30	Oxidation (M)	28416	U2 small nuclear ribonucleoprotein A' OS=Homo sapiens OX=9606 GN=SNRPA1 PE=1 SV=2
243	666	P48668|K2C6C_HUMAN	315.53	27	5	3	3	5	3	7	3	22	8	5	21	5								5535.2			1919.1		14	1	43	39	26	49	32	48	66	69	58	62	57	54	Oxidation (M)	60025	Keratin type II cytoskeletal 6C OS=Homo sapiens OX=9606 GN=KRT6C PE=1 SV=3
243	696	P02538|K2C6A_HUMAN	315.53	27	5	3	3	5	3	7	3	22	8	5	21	5								5535.2			1919.1		14	1	43	39	26	49	32	48	66	69	58	62	57	54	Oxidation (M)	60045	Keratin type II cytoskeletal 6A OS=Homo sapiens OX=9606 GN=KRT6A PE=1 SV=3
544	346	O60701|UGDH_HUMAN	315.52	55	31	30	31	27	37	36	35	28	28	37	40	26	22444	25639	28990	19961	17992	24832	27188	19459	22153	21262	19135	8976.3	19	19	30	28	30	23	18	29	26	17	21	27	27	15	Carbamidomethylation; Acetylation (N-term)	55024	UDP-glucose 6-dehydrogenase OS=Homo sapiens OX=9606 GN=UGDH PE=1 SV=1
680	3638	O43169|CYB5B_HUMAN	315.47	69	53	21	49	66	66	62	31	53	53	66	66	69	9731.9	5917.3	19983	33440	39110	57535	10287	21549	18145	73628	90638	80144	8	8	13	7	15	16	22	24	10	16	14	32	33	42	Acetylation (N-term)	16695	Cytochrome b5 type B OS=Homo sapiens OX=9606 GN=CYB5B PE=1 SV=3
637	1263	O14818|PSA7_HUMAN	315.46	55	47	41	42	36	47	42	39	47	47	47	46	46	47886	12392	34967	15839	18602	31483	56038	37111	28607	33136	35515	42664	10	10	19	13	25	11	16	21	23	24	26	21	28	29	Carbamidomethylation	27887	Proteasome subunit alpha type-7 OS=Homo sapiens OX=9606 GN=PSMA7 PE=1 SV=1
669	678	Q9Y2Z0|SGT1_HUMAN	315.44	50	34	28	38	18	22	24	33	24	28	19	24	18	17606	15725	15906	10181	9220.6	13751	21946	18634	17260	9418.6	6698	9889.3	12	12	18	21	26	19	17	21	28	34	23	11	15	12	Carbamidomethylation	41024	Protein SGT1 homolog OS=Homo sapiens OX=9606 GN=SUGT1 PE=1 SV=3
788	602	Q9UBU9|NXF1_HUMAN	315.42	28	8	5	11	16	15	22	19	20	14	22	27	21	5972.9	791.03	13444	23003	19074	26331	22638	16075	9703.3	29952	29585	22889	12	12	10	3	11	21	19	20	23	19	15	26	24	17	Carbamidomethylation	70182	Nuclear RNA export factor 1 OS=Homo sapiens OX=9606 GN=NXF1 PE=1 SV=1
910	1068	Q9UHD1|CHRD1_HUMAN	315.4	48	41	31	38	33	36	38	31	46	38	33	33	33	23751	10509	22222	14140	11724	15537	20466	23523	16468	11384	10319	12698	10	10	19	12	17	17	12	15	17	18	18	13	11	11	Carbamidomethylation	37490	Cysteine and histidine-rich domain-containing protein 1 OS=Homo sapiens OX=9606 GN=CHORDC1 PE=1 SV=2
894	540	Q96I24|FUBP3_HUMAN	315.37	32	26	5	13	8	9	21	23	22	7	25	29	23	21969	6045	10340	11374	13509	18400	21417	17298	8939.4	21215	23798	22797	12	10	22	6	10	9	12	18	20	14	7	21	26	19		61640	Far upstream element-binding protein 3 OS=Homo sapiens OX=9606 GN=FUBP3 PE=1 SV=2
1056	1141	Q9GZL7|WDR12_HUMAN	315.3	31	10	20	18	18	18	18	28	22	24	18	14	14	3687	20088	15324	5249.6	7087.7	3505.2	15472	18446	17049	6248.1	3080.6	7624.2	11	11	7	20	13	6	13	9	15	20	19	8	7	9	Carbamidomethylation	47708	Ribosome biogenesis protein WDR12 OS=Homo sapiens OX=9606 GN=WDR12 PE=1 SV=2
1434	484	P42224|STAT1_HUMAN	315.04	26	21	4	12	4	8	6	8	4	6	4	5	2	8558.3	1592.9	5926	2427.2	3378.6	1568	2907.9	1120	3757.7	1191.9	1162.3	923.44	14	14	23	3	16	5	10	5	7	5	9	4	3	2	Carbamidomethylation; Acetylation (N-term)	87335	Signal transducer and activator of transcription 1-alpha/beta OS=Homo sapiens OX=9606 GN=STAT1 PE=1 SV=2
831	626	P17174|AATC_HUMAN	315.01	44	31	38	32	32	29	29	27	35	32	29	29	29	26732	21442	30436	20514	19865	26216	34171	30393	20182	24028	21738	17840	11	11	16	20	17	15	16	13	22	17	17	15	15	15	Carbamidomethylation	46248	Aspartate aminotransferase cytoplasmic OS=Homo sapiens OX=9606 GN=GOT1 PE=1 SV=3
491	994	O96019|ACL6A_HUMAN	314.79	39	25	21	39	32	39	39	39	32	29	39	39	39	10630	21819	24697	27752	20250	26600	21456	52826	74617	32670	39834	71308	10	10	14	25	33	23	26	27	26	30	33	24	22	46	Carbamidomethylation; Acetylation (N-term)	47461	Actin-like protein 6A OS=Homo sapiens OX=9606 GN=ACTL6A PE=1 SV=1
789	1158	P67775|PP2AA_HUMAN	314.76	51	30	34	43	43	39	51	30	51	51	51	51	43	8083.6	8954.6	8720.2	8306.9	12188	9176.6	5279.8	14128	13986	12377	6274.4	13712	11	9	11	14	13	13	17	21	15	21	16	26	19	22	Carbamidomethylation	35594	Serine/threonine-protein phosphatase 2A catalytic subunit alpha isoform OS=Homo sapiens OX=9606 GN=PPP2CA PE=1 SV=1
616	2452	P16949|STMN1_HUMAN	314.73	43	43	42	43	42	26	34	43	43	42	26	25	26	123200	130640	101970	51060	33315	29055	73633	64085	56265	36995	14261	35057	9	9	46	34	31	13	10	16	33	21	18	12	13	16	Acetylation (N-term)	17302	Stathmin OS=Homo sapiens OX=9606 GN=STMN1 PE=1 SV=3
1312	447	Q15061|WDR43_HUMAN	314.58	32	19	3	9	17	11	20	6	7	16	14	12	22	1165.4	874.68	14781	12137	12542	8475.9	3851.8	3574.2	3213.6	6480.2	5103	10301	12	12	6	1	5	13	10	14	4	6	7	10	7	21	Carbamidomethylation; Acetylation (N-term)	74891	WD repeat-containing protein 43 OS=Homo sapiens OX=9606 GN=WDR43 PE=1 SV=3
451	2117	P46782|RS5_HUMAN	314.55	35	25	25	35	24	23	25	35	34	25	23	32	23	174280	157080	205990	51155	55172	62126	301390	244780	184600	75924	72204	57364	8	8	44	31	40	18	15	21	58	39	35	22	19	19	Carbamidomethylation; Acetylation (N-term)	22876	Small ribosomal subunit protein uS7 OS=Homo sapiens OX=9606 GN=RPS5 PE=1 SV=4
741	485	O15371|EIF3D_HUMAN	314.54	35	24	11	14	12	15	16	22	21	14	18	22	9	14328	37098	30589	17076	17433	17744	32174	31360	30736	17000	20011	13442	12	12	23	20	20	14	14	17	23	20	24	15	23	12	Carbamidomethylation	63973	Eukaryotic translation initiation factor 3 subunit D OS=Homo sapiens OX=9606 GN=EIF3D PE=1 SV=1
1334	1195	Q6NZI2|CAVN1_HUMAN	314.53	32	4	0	0	10	21	16	16	8	6	25	29	32	2512			6746.2	9090.4	5173.1	6181.4	2323.8	3934.7	23829	20959	43101	9	9	3	0	0	7	9	7	10	4	3	13	21	25		43476	Caveolae-associated protein 1 OS=Homo sapiens OX=9606 GN=CAVIN1 PE=1 SV=1
889	537	O76094|SRP72_HUMAN	314.52	31	21	25	23	13	14	13	22	22	22	14	17	11	8728.9	16263	13722	10300	7553.8	5997.8	17980	17370	11867	5023.9	6863.3	3104.6	14	14	14	20	22	15	13	8	20	24	17	11	11	10	Carbamidomethylation; Acetylation (N-term)	74606	Signal recognition particle subunit SRP72 OS=Homo sapiens OX=9606 GN=SRP72 PE=1 SV=3
1047	1338	P42126|ECI1_HUMAN	314.37	44	11	16	25	33	32	33	31	37	13	37	37	33	10184	5210.4	9883.3	9358.7	8108.9	14048	20247	10543	3735.6	18223	13598	11163	9	9	10	5	8	14	14	15	15	17	4	18	15	12	Carbamidomethylation	32816	Enoyl-CoA delta isomerase 1 mitochondrial OS=Homo sapiens OX=9606 GN=ECI1 PE=1 SV=1
744	1155	Q9NQG5|RPR1B_HUMAN	314.25	44	34	34	26	34	29	39	32	39	39	29	39	39	13805	12068	14179	18483	22302	23097	16818	16897	15520	24395	21485	26874	9	6	15	18	14	18	21	21	15	20	19	23	21	20	Carbamidomethylation	36900	Regulation of nuclear pre-mRNA domain-containing protein 1B OS=Homo sapiens OX=9606 GN=RPRD1B PE=1 SV=1
863	506	Q12996|CSTF3_HUMAN	314.24	29	6	11	9	17	17	19	12	3	5	21	18	24	2266.8	6241.2	5514.7	11096	7586.8	11095	6748.1	3506	5641	12696	9411.9	12529	13	13	9	9	11	20	15	24	12	7	10	24	22	28	Carbamidomethylation; Acetylation (N-term)	82922	Cleavage stimulation factor subunit 3 OS=Homo sapiens OX=9606 GN=CSTF3 PE=1 SV=1
892	872	P61160|ARP2_HUMAN	314.11	36	25	14	20	16	17	28	26	28	20	36	32	18	18603	25207	33654	8842.5	14888	22292	26137	26092	27462	22165	25056	10217	10	10	19	9	21	6	7	17	21	18	15	16	23	12	Carbamidomethylation	44761	Actin-related protein 2 OS=Homo sapiens OX=9606 GN=ACTR2 PE=1 SV=1
754	1231	O43684|BUB3_HUMAN	314.05	39	34	31	31	23	32	34	31	31	31	34	34	28	23920	16519	43933	4360.6	37671	19011	47562	40598	29151	35124	25628	16637	10	10	22	14	22	8	16	17	21	20	18	25	20	18	Carbamidomethylation; Oxidation (M); Acetylation (N-term)	37155	Mitotic checkpoint protein BUB3 OS=Homo sapiens OX=9606 GN=BUB3 PE=1 SV=1
1297	277	A0AVT1|UBA6_HUMAN	313.9	25	8	18	14	10	13	11	7	9	10	2	0	3	4003.8	13781	9806.8	7240.6	10823	4715.1	2759.5	3199.6	2735.2	547.14		88.085	15	15	8	16	14	18	14	12	6	7	9	1	0	2	Carbamidomethylation; Acetylation (N-term)	117970	Ubiquitin-like modifier-activating enzyme 6 OS=Homo sapiens OX=9606 GN=UBA6 PE=1 SV=1
270	1714	P62081|RS7_HUMAN	313.75	54	51	53	54	46	41	41	51	53	54	46	46	41	78577	335840	294190	86549	87649	81723	249010	277100	373990	110210	78596	105500	10	10	44	63	72	29	31	27	56	72	73	29	28	33	Oxidation (M)	22127	Small ribosomal subunit protein eS7 OS=Homo sapiens OX=9606 GN=RPS7 PE=1 SV=1
802	513	Q9BUQ8|DDX23_HUMAN	313.5	25	13	8	12	11	15	18	10	13	10	14	18	17	9845.8	4577.4	6589.8	13541	15394	23187	14572	8304.3	8113.9	16855	21108	22248	13	13	13	10	11	18	19	25	11	15	18	16	24	25	Carbamidomethylation	95583	Probable ATP-dependent RNA helicase DDX23 OS=Homo sapiens OX=9606 GN=DDX23 PE=1 SV=3
519	1359	P27695|APEX1_HUMAN	313.47	37	32	29	29	34	29	29	32	34	29	34	28	29	38012	82803	65589	41322	51665	45399	55801	77128	62768	39153	38062	39734	9	9	24	33	25	22	20	24	30	30	25	26	28	19	Carbamidomethylation; Acetylation (N-term)	35555	DNA-(apurinic or apyrimidinic site) endonuclease OS=Homo sapiens OX=9606 GN=APEX1 PE=1 SV=2
568	1257	P04632|CPNS1_HUMAN	313.44	57	31	40	46	32	25	25	36	45	40	25	31	29	8816.4	26498	20903	14207	17301	14318	24347	25025	26840	19971	17925	9369.6	13	13	14	31	34	18	21	15	21	26	36	24	21	19	Carbamidomethylation; Oxidation (M); Acetylation (N-term)	28316	Calpain small subunit 1 OS=Homo sapiens OX=9606 GN=CAPNS1 PE=1 SV=1
559	2955	P63220|RS21_HUMAN	313.42	53	53	53	53	41	41	52	53	53	53	52	52	52	136190	89930	126150	41149	45306	48503	158450	127050	108080	52812	50518	48548	6	6	35	28	34	15	14	18	38	28	26	18	17	12	Carbamidomethylation; Oxidation (M); Acetylation (N-term)	9111	Small ribosomal subunit protein eS21 OS=Homo sapiens OX=9606 GN=RPS21 PE=1 SV=1
314	970	Q99729|ROAA_HUMAN	313.2	29	18	19	23	27	19	23	27	23	27	27	19	20	26738	22184	37767	64327	67233	73730	62512	70841	53955	84230	70031	87962	11	10	33	26	36	39	46	48	39	41	42	48	39	46	Carbamidomethylation; Oxidation (M); Acetylation (N-term)	36225	Heterogeneous nuclear ribonucleoprotein A/B OS=Homo sapiens OX=9606 GN=HNRNPAB PE=1 SV=2
954	252	P52701|MSH6_HUMAN	312.99	19	14	7	8	5	6	10	9	8	5	3	8	7	12591	5289.5	12109	6906.9	10159	9031.6	14144	7978.8	13174	11254	4651.8	7101	17	17	24	10	14	14	14	16	16	16	11	9	17	8	Carbamidomethylation	152785	DNA mismatch repair protein Msh6 OS=Homo sapiens OX=9606 GN=MSH6 PE=1 SV=2
1130	224	Q8N766|EMC1_HUMAN	312.91	22	5	6	9	12	9	14	9	6	7	14	18	18	2168	3641.5	3220.2	6593.7	5875.4	9677.6	3911.2	1741.5	4332.6	7578.9	11542	13553	12	12	6	6	8	9	9	18	8	5	8	12	23	19	Carbamidomethylation	111759	ER membrane protein complex subunit 1 OS=Homo sapiens OX=9606 GN=EMC1 PE=1 SV=1
1086	589	Q9BY77|PDIP3_HUMAN	312.91	41	14	11	19	7	11	32	32	23	11	27	23	32	6228.7	6325.7	4631	5232.8	5396.2	12109	8287.1	8871.7	6087.4	13177	11506	16011	11	11	6	6	8	7	7	16	11	16	9	18	17	20	Carbamidomethylation; Acetylation (N-term)	46089	Polymerase delta-interacting protein 3 OS=Homo sapiens OX=9606 GN=POLDIP3 PE=1 SV=2
459	583	Q8NBS9|TXND5_HUMAN	312.85	45	25	21	25	21	25	30	25	25	36	27	30	32	44883	59177	66483	106950	111890	99897	71034	82350	78178	116670	98171	147940	12	12	26	22	22	24	27	38	27	27	31	30	36	44	Carbamidomethylation; Acetylation (N-term)	47629	Thioredoxin domain-containing protein 5 OS=Homo sapiens OX=9606 GN=TXNDC5 PE=1 SV=2
1165	459	Q9P2I0|CPSF2_HUMAN	312.6	23	9	6	12	10	14	7	9	6	18	13	13	18	2325	2289.8	6169.4	7188.7	6356.6	4571.9	4790.1	3772.4	5770.7	7010.5	4526.9	8761.4	10	10	4	5	12	12	13	9	6	7	12	13	12	21	Carbamidomethylation	88487	Cleavage and polyadenylation specificity factor subunit 2 OS=Homo sapiens OX=9606 GN=CPSF2 PE=1 SV=2
923	883	P42330|AK1C3_HUMAN	312.37	46	32	35	35	31	32	38	11	20	21	20	15	17	15839	31936	21941	25017	24480	17403	4030.8	7180.4	9850.2	5374.8	5025.9	5776.8	11	7	17	28	19	27	20	17	3	11	12	7	4	11	Carbamidomethylation	36853	Aldo-keto reductase family 1 member C3 OS=Homo sapiens OX=9606 GN=AKR1C3 PE=1 SV=4
813	1022	P55263|ADK_HUMAN	312.33	42	27	39	42	27	25	25	41	42	39	34	35	26	8964	38137	38836	11340	13999	14716	26046	34516	37848	11773	15026	17571	12	12	16	24	23	13	11	11	22	21	21	13	18	10	Carbamidomethylation; Oxidation (M)	40545	Adenosine kinase OS=Homo sapiens OX=9606 GN=ADK PE=1 SV=2
1503	259	P49454|CENPF_HUMAN	312.24	9	0	2	2	4	4	3	2	1	2	3	2	4		5883.7	1854	7040.8	11547	10477	1064.8	1489.8	5820.4	6834.1	2177.7	5485.9	17	17	0	4	4	11	13	14	5	3	4	9	5	14	Carbamidomethylation; Acetylation (N-term)	357527	Centromere protein F OS=Homo sapiens OX=9606 GN=CENPF PE=1 SV=3
656	1076	Q15424|SAFB1_HUMAN	312.24	17	16	9	12	9	5	13	13	12	12	16	16	16	37723	9781.5	48926	22081	33283	84084	66924	47160	37536	73556	68580	101000	11	6	24	6	16	11	16	27	27	19	15	31	25	33	Carbamidomethylation; Acetylation (N-term)	102642	Scaffold attachment factor B1 OS=Homo sapiens OX=9606 GN=SAFB PE=1 SV=4
525	610	P48735|IDHP_HUMAN	312.23	38	28	21	25	24	22	27	21	22	20	28	29	29	36534	84514	54941	77191	106140	73481	58051	66821	57206	91587	68220	67795	13	13	19	19	25	27	29	31	21	25	17	31	28	30	Carbamidomethylation; Oxidation (M)	50909	Isocitrate dehydrogenase [NADP] mitochondrial OS=Homo sapiens OX=9606 GN=IDH2 PE=1 SV=2
868	558	O43290|SNUT1_HUMAN	312.15	21	6	7	11	13	15	18	10	13	10	17	17	17	2875.6	7537	7871.5	17280	15987	16632	10685	8548.9	8273.7	17840	11473	20583	12	12	6	6	17	20	16	23	14	14	10	21	19	23	Carbamidomethylation; Acetylation (N-term)	90255	U4/U6.U5 tri-snRNP-associated protein 1 OS=Homo sapiens OX=9606 GN=SART1 PE=1 SV=1
54	1664	Q9BYX7|ACTBM_HUMAN	312.03	23	11	11	11	11	11	11	23	11	11	11	11	11							0						6	1	89	127	112	185	175	151	92	161	152	198	162	140	Carbamidomethylation; Oxidation (M); Acetylation (N-term)	42016	Putative beta-actin-like protein 3 OS=Homo sapiens OX=9606 GN=POTEKP PE=5 SV=1
1188	1161	P61289|PSME3_HUMAN	312.02	50	42	18	22	15	15	26	30	22	25	11	17	15	27309	33479	17476	7218.1	6848.7	8136.2	22525	11302	12407	4099.2	6209.5	2305	11	11	14	12	9	9	9	10	12	11	16	5	11	4	Carbamidomethylation; Oxidation (M)	29506	Proteasome activator complex subunit 3 OS=Homo sapiens OX=9606 GN=PSME3 PE=1 SV=1
617	521	Q13177|PAK2_HUMAN	312.02	46	34	12	24	15	10	25	44	26	29	20	25	29	37508	10444	26932	8514.1	5943.7	17105	38494	23886	23682	18382	17112	17987	13	11	34	8	27	12	5	26	39	24	17	20	20	30	Carbamidomethylation; Oxidation (M); Acetylation (N-term)	58043	Serine/threonine-protein kinase PAK 2 OS=Homo sapiens OX=9606 GN=PAK2 PE=1 SV=3
745	356	Q9BQ39|DDX50_HUMAN	311.59	33	14	9	17	19	18	22	11	10	11	22	16	16	6005.6	22232	18257	29288	21753	20605	10676	10966	22478	12905	11703	20057	15	13	15	10	15	19	22	32	13	20	16	19	19	24	Carbamidomethylation	82565	ATP-dependent RNA helicase DDX50 OS=Homo sapiens OX=9606 GN=DDX50 PE=1 SV=1
1030	570	O75746|S2512_HUMAN	311.48	27	11	2	10	18	17	18	10	7	11	17	14	17	570.96		1742.4	7728.5	5835.6	6533.2	595.87	532.22	2035	3117.6	2480.9	2698.8	12	6	15	4	12	14	11	24	9	6	8	16	19	14	Carbamidomethylation	74762	Electrogenic aspartate/glutamate antiporter SLC25A12 mitochondrial OS=Homo sapiens OX=9606 GN=SLC25A12 PE=1 SV=2
1087	717	Q14195|DPYL3_HUMAN	311.18	31	25	10	22	14	16	19	23	22	16	22	13	16	6879.2	2599.9	9625	2095.6	2954.4	9472.7	8479	7593	2692.6	7325.4	5814.3	5815.4	10	8	14	7	16	6	11	11	15	14	13	14	9	11	Carbamidomethylation; Oxidation (M)	61963	Dihydropyrimidinase-related protein 3 OS=Homo sapiens OX=9606 GN=DPYSL3 PE=1 SV=1
539	1252	Q9P0M6|H2AW_HUMAN	310.77	34	25	18	31	18	34	34	31	31	31	34	31	34	15467	7386.8	10294	14644	19488	31614	21387	15225	12857	26704	26853	23824	7	6	22	15	22	18	23	35	26	20	22	32	30	27	Carbamidomethylation; Acetylation (N-term)	40058	Core histone macro-H2A.2 OS=Homo sapiens OX=9606 GN=MACROH2A2 PE=1 SV=3
721	3720	P55769|NH2L1_HUMAN	310.65	45	45	45	45	45	41	45	45	45	36	45	45	45	37596	34418	59006	47638	69219	97681	64202	55194	44129	91122	93681	106420	7	7	19	18	21	18	15	23	22	18	17	19	22	19	Carbamidomethylation	14174	NHP2-like protein 1 OS=Homo sapiens OX=9606 GN=SNU13 PE=1 SV=3
1004	603	Q6PKG0|LARP1_HUMAN	310.15	17	10	7	12	5	6	6	10	10	10	5	6	5	3574.9	24604	17147	8478.4	6081.3	4240.6	15154	21798	19268	5761.3	7430.4	3414	13	13	11	18	21	7	11	6	17	22	21	8	8	6	Carbamidomethylation; Oxidation (M); Acetylation (N-term)	123510	La-related protein 1 OS=Homo sapiens OX=9606 GN=LARP1 PE=1 SV=2
1082	628	P46087|NOP2_HUMAN	310.07	18	10	6	4	6	8	8	11	17	10	10	8	11	9923.9	4149	6381.5	5222.1	7136	13518	34572	35739	15576	17432	11263	21094	12	12	12	8	9	6	9	10	18	19	11	12	11	17	Carbamidomethylation	89302	Probable 28S rRNA (cytosine(4447)-C(5))-methyltransferase OS=Homo sapiens OX=9606 GN=NOP2 PE=1 SV=2
858	1506	Q9Y5M8|SRPRB_HUMAN	309.99	48	18	31	38	43	36	36	38	38	25	41	41	24	12774	20116	17522	32321	44485	35438	24445	25782	22317	47651	36738	24936	9	9	9	12	16	19	17	17	14	18	11	20	22	16	Carbamidomethylation; Acetylation (N-term)	29702	Signal recognition particle receptor subunit beta OS=Homo sapiens OX=9606 GN=SRPRB PE=1 SV=3
303	1866	Q07021|C1QBP_HUMAN	309.88	43	34	19	38	29	34	43	43	43	29	43	43	43	74432	17782	82904	105680	122960	203850	142060	121060	50685	291580	225570	514820	8	8	36	13	29	34	36	58	38	41	20	66	50	74	Carbamidomethylation; Oxidation (M); Acetylation (N-term)	31362	Complement component 1 Q subcomponent-binding protein mitochondrial OS=Homo sapiens OX=9606 GN=C1QBP PE=1 SV=1
658	1344	P52907|CAZA1_HUMAN	309.23	40	40	30	28	24	24	27	32	32	30	32	34	27	40340	35546	40042	27145	38887	29027	59743	55323	52139	41579	33381	32683	8	7	23	19	22	13	12	16	27	30	27	24	19	17	Carbamidomethylation	32923	F-actin-capping protein subunit alpha-1 OS=Homo sapiens OX=9606 GN=CAPZA1 PE=1 SV=3
1051	419	Q8NI36|WDR36_HUMAN	309.23	21	11	11	11	7	9	13	10	12	11	10	11	8	6482.6	8329.2	10688	6089.7	7350.6	10832	9396	12635	7780.7	7145.9	7431.8	4623.5	12	12	9	13	15	8	9	17	11	16	11	9	16	13	Carbamidomethylation	105322	WD repeat-containing protein 36 OS=Homo sapiens OX=9606 GN=WDR36 PE=1 SV=1
1357	598	Q07065|CKAP4_HUMAN	309.09	24	9	10	13	18	18	15	13	15	10	10	13	21	2804	5901.2	2618.9	10776	11783	9305.6	4584.4	5175.3	3013.7	7044.2	7922.8	10662	8	8	5	8	6	9	12	9	9	12	5	6	9	11	Carbamidomethylation	66023	Cytoskeleton-associated protein 4 OS=Homo sapiens OX=9606 GN=CKAP4 PE=1 SV=2
636	556	P43246|MSH2_HUMAN	308.98	19	6	15	9	12	14	11	11	9	11	9	10	7	4988.5	20081	23493	13277	16935	14088	11823	13364	16831	10460	11114	7972.4	13	13	11	31	28	22	28	21	22	17	21	20	23	12	Carbamidomethylation	104743	DNA mismatch repair protein Msh2 OS=Homo sapiens OX=9606 GN=MSH2 PE=1 SV=1
349	2338	Q13185|CBX3_HUMAN	308.85	56	45	49	45	45	52	45	45	45	45	45	52	52	58663	30479	50015	26470	42026	65978	62199	58448	60080	65939	59446	68865	8	6	28	29	37	33	35	50	40	39	36	37	41	48	Carbamidomethylation; Oxidation (M)	20811	Chromobox protein homolog 3 OS=Homo sapiens OX=9606 GN=CBX3 PE=1 SV=4
411	983	Q9H9B4|SFXN1_HUMAN	308.77	58	26	27	38	51	36	47	47	31	31	43	48	52	6711.7	21425	10134	29284	13833	23641	12748	9373.9	10324	19962	25354	28365	13	12	16	26	28	45	33	45	25	22	32	34	43	49	Carbamidomethylation; Oxidation (M); Acetylation (N-term)	35619	Sideroflexin-1 OS=Homo sapiens OX=9606 GN=SFXN1 PE=1 SV=4
356	1976	P46783|RS10_HUMAN	308.76	53	34	38	47	34	34	34	38	44	44	34	34	34	103440	234740	163820	66323	62909	58685	137410	197430	210060	62789	57910	38254	9	9	39	57	48	25	19	25	40	57	59	21	31	23	Oxidation (M)	18898	Small ribosomal subunit protein eS10 OS=Homo sapiens OX=9606 GN=RPS10 PE=1 SV=1
373	1227	Q14978|NOLC1_HUMAN	308.27	15	11	10	10	12	10	11	10	11	10	11	11	13	11253	67675	48429	65767	61060	57743	22141	38464	55442	60018	58626	69981	10	10	14	30	30	44	41	46	25	35	33	33	49	48	Acetylation (N-term)	73603	Nucleolar and coiled-body phosphoprotein 1 OS=Homo sapiens OX=9606 GN=NOLC1 PE=1 SV=2
336	1978	P56537|IF6_HUMAN	308.15	60	47	56	60	56	42	46	47	42	56	42	43	46	118710	69063	128260	81351	93979	93538	159660	136730	144900	101900	82165	106950	9	9	39	44	39	27	34	35	53	40	39	42	34	38	Carbamidomethylation; Oxidation (M); Acetylation (N-term)	26599	Eukaryotic translation initiation factor 6 OS=Homo sapiens OX=9606 GN=EIF6 PE=1 SV=1
687	1095	P60891|PRPS1_HUMAN	308	42	31	28	28	21	21	26	27	26	26	21	24	21	3984.1	298.34	337.68				0				246.77		11	5	28	26	27	13	14	18	23	23	23	16	20	11	Carbamidomethylation; Oxidation (M)	34834	Ribose-phosphate pyrophosphokinase 1 OS=Homo sapiens OX=9606 GN=PRPS1 PE=1 SV=2
694	1148	Q14444|CAPR1_HUMAN	307.74	21	12	17	17	15	15	15	18	18	18	18	17	17	19648	69833	35437	15019	20250	15984	190850	36262	74781	27269	18927	24586	10	10	16	34	22	14	20	20	24	18	19	17	17	19	Carbamidomethylation; Oxidation (M)	78366	Caprin-1 OS=Homo sapiens OX=9606 GN=CAPRIN1 PE=1 SV=2
870	1793	P50402|EMD_HUMAN	307.7	46	18	19	25	25	19	33	25	25	19	33	46	46	14317	39636	14978	36714	48090	52935	7390.1	10541	30341	38781	33293	25024	9	9	12	12	18	14	16	23	11	14	12	19	21	18	Carbamidomethylation; Acetylation (N-term)	28994	Emerin OS=Homo sapiens OX=9606 GN=EMD PE=1 SV=1
1023	441	O60488|ACSL4_HUMAN	307.7	31	10	9	15	19	15	9	15	14	13	15	17	14	4509.5	1554.3	4134.6	4038.9	4645.7	2944	6935.5	2838.8	2445.1	2278	5294.1	1997.5	14	12	12	3	12	17	15	13	17	13	7	12	18	14	Carbamidomethylation	79188	Long-chain-fatty-acid--CoA ligase 4 OS=Homo sapiens OX=9606 GN=ACSL4 PE=1 SV=2
485	2676	Q9Y2B0|CNPY2_HUMAN	307.59	48	35	27	35	35	35	48	35	35	35	35	41	42	32549	51659	52743	86658	79094	83169	54071	59996	62723	115800	91476	147350	9	9	15	23	23	30	32	27	22	24	26	40	29	41	Carbamidomethylation	20652	Protein canopy homolog 2 OS=Homo sapiens OX=9606 GN=CNPY2 PE=1 SV=1
1241	567	P13798|ACPH_HUMAN	307.56	25	17	9	17	8	4	12	15	12	11	6	10	12	23454	13189	15480	3828.6	3317.3	5634.8	17088	8282.9	13519	2558.7	3350.9	3662.9	11	11	20	9	14	5	3	10	13	13	10	4	6	7	Carbamidomethylation; Acetylation (N-term)	81225	Acylamino-acid-releasing enzyme OS=Homo sapiens OX=9606 GN=APEH PE=1 SV=4
676	1433	P20618|PSB1_HUMAN	307.4	48	34	29	34	29	33	33	42	34	34	33	33	39	29604	18566	27308	19846	19446	26338	40498	25601	17210	20573	23401	24993	8	8	22	23	19	17	22	18	26	26	19	18	14	20	Carbamidomethylation	26489	Proteasome subunit beta type-1 OS=Homo sapiens OX=9606 GN=PSMB1 PE=1 SV=2
1061	578	Q9BZF1|OSBL8_HUMAN	306.43	21	6	11	9	11	15	13	9	6	11	8	7	10	4500	7440.4	6444.3	9825.2	13829	12173	8414	6680.2	5931.4	7827.1	5483.8	7683.9	12	11	7	12	8	13	18	19	11	10	11	13	11	12	Carbamidomethylation	101196	Oxysterol-binding protein-related protein 8 OS=Homo sapiens OX=9606 GN=OSBPL8 PE=1 SV=3
942	1159	Q96C36|P5CR2_HUMAN	306.36	35	28	34	29	34	28	25	30	28	34	19	19	19	12832	44486	30753	29892	30701	28234	23333	25242	29908	19980	20466	22977	8	7	13	19	15	16	16	17	15	14	18	9	10	11	Carbamidomethylation; Acetylation (N-term)	33637	Pyrroline-5-carboxylate reductase 2 OS=Homo sapiens OX=9606 GN=PYCR2 PE=1 SV=1
511	720	Q9HB07|MYG1_HUMAN	306.17	50	32	34	43	39	39	31	36	43	43	39	39	43	18015	25448	31885	28826	22261	18773	34757	40711	35947	17778	19928	30711	12	12	22	23	32	27	20	22	27	35	30	18	24	31	Carbamidomethylation	42508	MYG1 exonuclease OS=Homo sapiens OX=9606 GN=MYG1 PE=1 SV=4
933	929	Q02978|M2OM_HUMAN	306.08	49	20	13	29	34	24	29	28	25	25	29	34	39	8943.6	3362.7	12215	15726	16180	18853	13245	11614	8918.5	19290	22357	24342	11	11	9	8	12	18	19	14	16	10	14	17	18	20	Acetylation (N-term)	34062	Mitochondrial 2-oxoglutarate/malate carrier protein OS=Homo sapiens OX=9606 GN=SLC25A11 PE=1 SV=3
1255	638	P35527|K1C9_HUMAN	306.07	34	10	4	0	19	6	21	0	28	13	9	34	18	6965.9	649.7		18563	1358	25453		47061	16497	9115.8	69235	9242.9	13	13	7	2	0	9	2	17	0	20	13	6	24	12	Carbamidomethylation	62064	Keratin type I cytoskeletal 9 OS=Homo sapiens OX=9606 GN=KRT9 PE=1 SV=3
1050	170	O76031|CLPX_HUMAN	305.8	37	0	14	10	20	17	19	8	17	10	19	19	22		7912.4	2670.9	13215	15696	11226	4628.3	7043.9	8210.5	11070	10919	12608	16	16	0	11	9	16	15	15	9	10	12	16	15	18	Carbamidomethylation	69224	ATP-dependent Clp protease ATP-binding subunit clpX-like mitochondrial OS=Homo sapiens OX=9606 GN=CLPX PE=1 SV=2
580	1127	P11908|PRPS2_HUMAN	305.65	38	33	31	38	26	26	31	33	38	38	26	26	26	8787	8294.9	6966.4	3801.7	2861.6	2427.7	12485	6740.8	6301.9	2278.3	1919.9	2061.1	9	3	28	27	29	16	17	20	29	27	29	18	21	14	Carbamidomethylation; Oxidation (M)	34769	Ribose-phosphate pyrophosphokinase 2 OS=Homo sapiens OX=9606 GN=PRPS2 PE=1 SV=2
922	404	P23368|MAOM_HUMAN	305.62	45	9	11	10	16	21	23	20	17	14	21	29	36	1508.7	1950.7	3280.6	7668.1	8920.2	6301.5	6339	6246.7	3945.9	8831	9728.8	16233	13	13	5	4	7	16	14	16	19	14	7	21	23	30	Carbamidomethylation	65444	NAD-dependent malic enzyme mitochondrial OS=Homo sapiens OX=9606 GN=ME2 PE=1 SV=1
685	2099	P62316|SMD2_HUMAN	305.5	60	48	48	48	48	48	48	57	52	45	57	60	52	18655	16869	21235	47857	48447	51818	38343	31991	22009	58004	49373	79737	7	7	15	11	15	18	18	29	20	18	9	29	27	34	Carbamidomethylation; Oxidation (M)	13527	Small nuclear ribonucleoprotein Sm D2 OS=Homo sapiens OX=9606 GN=SNRPD2 PE=1 SV=1
771	1012	Q9UN86|G3BP2_HUMAN	305.17	30	18	23	24	20	18	19	18	24	21	18	14	27	17282	29527	28462	35101	28970	20885	24278	25404	28924	24940	9494.6	23511	9	8	18	16	24	19	18	14	21	21	18	14	10	20	Carbamidomethylation; Oxidation (M); Acetylation (N-term)	54121	Ras GTPase-activating protein-binding protein 2 OS=Homo sapiens OX=9606 GN=G3BP2 PE=1 SV=2
549	1825	P62906|RL10A_HUMAN	304.96	36	36	36	36	32	28	27	36	36	36	32	33	27	77476	64640	88903	26099	22203	22260	134840	127230	97169	30411	29732	19378	9	9	38	26	32	10	13	14	40	41	32	18	15	9	Carbamidomethylation	24831	Large ribosomal subunit protein uL1 OS=Homo sapiens OX=9606 GN=RPL10A PE=1 SV=2
703	1151	Q9Y266|NUDC_HUMAN	304.96	39	18	23	19	13	25	21	33	22	29	23	18	35	35528	33898	31599	29626	37617	25441	36909	49244	40050	30846	24352	36432	9	9	19	19	19	18	22	19	14	26	24	21	13	24	Carbamidomethylation	38243	Nuclear migration protein nudC OS=Homo sapiens OX=9606 GN=NUDC PE=1 SV=1
993	1014	O43818|U3IP2_HUMAN	304.95	37	8	12	14	23	23	27	12	27	23	29	27	35	2551.5	4134.2	5513.2	19348	16601	22199	7879.4	10808	10122	26168	19924	30785	9	9	5	4	5	13	13	22	7	10	11	24	17	29	Carbamidomethylation; Oxidation (M)	51841	U3 small nucleolar RNA-interacting protein 2 OS=Homo sapiens OX=9606 GN=RRP9 PE=1 SV=1
625	577	Q9HAV4|XPO5_HUMAN	304.81	13	7	10	10	8	10	9	11	11	10	9	9	6	2973.8	19906	20999	9972.5	12968	11101	17902	22611	29002	14824	10012	7124.7	10	10	9	30	25	17	21	22	24	29	27	23	20	12	Carbamidomethylation; Acetylation (N-term)	136311	Exportin-5 OS=Homo sapiens OX=9606 GN=XPO5 PE=1 SV=1
1177	770	Q96HC4|PDLI5_HUMAN	304.74	26	16	14	17	13	15	15	16	15	20	12	13	15	5940	13209	12314	8647	11416	5873.6	8174.4	10520	11719	7043.4	4350.3	8036.5	11	11	13	12	9	8	11	11	14	11	13	7	6	9	Carbamidomethylation; Acetylation (N-term)	63945	PDZ and LIM domain protein 5 OS=Homo sapiens OX=9606 GN=PDLIM5 PE=1 SV=5
505	1020	Q7L2H7|EIF3M_HUMAN	304.68	38	36	33	38	28	28	36	32	36	36	32	30	30	31931	109650	76819	65330	69309	51124	75095	91391	115220	55164	61077	52280	10	10	32	31	29	21	21	26	38	24	28	21	24	19	Carbamidomethylation; Acetylation (N-term)	42503	Eukaryotic translation initiation factor 3 subunit M OS=Homo sapiens OX=9606 GN=EIF3M PE=1 SV=1
911	335	Q5T4S7|UBR4_HUMAN	304.55	5	2	4	4	3	4	3	3	4	5	4	3	3	7234.9	18238	13871	8932.3	8815.1	4901.4	14091	13626	13577	10300	9278.9	5619	14	14	12	22	16	19	14	10	16	13	22	14	12	9		573849	E3 ubiquitin-protein ligase UBR4 OS=Homo sapiens OX=9606 GN=UBR4 PE=1 SV=1
1171	1010	P51648|AL3A2_HUMAN	303.97	27	9	9	9	15	15	18	6	9	7	21	18	16	1727.8	6914	3257.3	17010	17434	12394	4298.6	6331.3	5312.5	15627	14231	11258	9	9	8	5	4	14	10	13	8	9	4	14	23	13	Carbamidomethylation	54848	Aldehyde dehydrogenase family 3 member A2 OS=Homo sapiens OX=9606 GN=ALDH3A2 PE=1 SV=1
869	627	Q8IWA0|WDR75_HUMAN	303.94	22	4	8	10	15	18	17	11	10	9	17	15	20	583.87	19550	13733	22881	20185	18947	8067.5	11866	17354	18963	13252	25507	11	11	3	14	12	19	20	19	15	10	11	23	21	22	Carbamidomethylation	94499	WD repeat-containing protein 75 OS=Homo sapiens OX=9606 GN=WDR75 PE=1 SV=1
1021	593	Q13724|MOGS_HUMAN	303.86	26	5	17	14	14	11	9	5	7	15	7	17	20	620.05	12833	7807.3	13691	15221	9995.2	9085.6	11591	13901	14458	10173	20490	13	13	4	16	12	16	13	13	11	10	12	9	15	23		91918	Mannosyl-oligosaccharide glucosidase OS=Homo sapiens OX=9606 GN=MOGS PE=1 SV=5
262	1854	P60660|MYL6_HUMAN	303.64	66	60	50	60	60	60	55	60	60	60	55	61	60	44679	173630	130970	91685	102620	114460	92627	129200	156960	122940	104560	151870	10	8	49	41	52	34	39	49	54	52	46	53	47	56	Carbamidomethylation; Oxidation (M); Acetylation (N-term)	16930	Myosin light polypeptide 6 OS=Homo sapiens OX=9606 GN=MYL6 PE=1 SV=2
769	808	P49756|RBM25_HUMAN	303.6	18	12	10	11	12	12	16	8	15	13	13	16	17	10283	8569.3	8630.7	27815	33912	31767	12085	15696	12353	35636	29695	30467	12	12	16	8	8	18	20	25	12	14	14	26	25	28	Carbamidomethylation	100186	RNA-binding protein 25 OS=Homo sapiens OX=9606 GN=RBM25 PE=1 SV=3
1040	435	Q13619|CUL4A_HUMAN	303.51	24	9	14	15	11	12	8	14	17	14	9	8	8	4567	19022	6883	6788.2	5509.1	5000.5	7306.6	8876.5	11987	3826.8	4724.6	3006.6	13	9	8	20	13	10	13	8	15	16	20	9	9	8	Carbamidomethylation	87680	Cullin-4A OS=Homo sapiens OX=9606 GN=CUL4A PE=1 SV=3
1110	382	O60610|DIAP1_HUMAN	303.45	19	7	7	8	6	5	6	7	10	12	7	9	3	9649.3	8543.4	7550.1	3412.1	1099.7	4156.3	14158	9636.8	10984	4173.9	7545.4	2102	15	15	13	21	11	9	4	5	10	18	20	8	13	3	Carbamidomethylation; Acetylation (N-term)	141347	Protein diaphanous homolog 1 OS=Homo sapiens OX=9606 GN=DIAPH1 PE=1 SV=2
377	656	P34931|HS71L_HUMAN	303.39	24	12	14	11	13	13	13	16	15	13	13	13	17								3926.3					10	1	51	20	43	27	28	32	38	35	36	39	31	41	Oxidation (M)	70375	Heat shock 70 kDa protein 1-like OS=Homo sapiens OX=9606 GN=HSPA1L PE=1 SV=2
408	2218	P99999|CYC_HUMAN	303.35	63	37	40	42	55	47	42	50	45	42	45	50	39	69013	31384	96986	108310	89132	176390	100700	101910	90585	187760	184890	126780	10	10	20	15	34	35	30	42	26	34	28	53	44	40	Oxidation (M)	11749	Cytochrome c OS=Homo sapiens OX=9606 GN=CYCS PE=1 SV=2
902	633	Q96EY7|PTCD3_HUMAN	303.32	26	4	11	11	21	23	20	15	20	16	20	21	24	1818.8	11430	9114.9	11805	17445	14362	7431	11143	9177.5	19954	14813	22116	10	10	3	7	10	22	27	16	7	17	13	18	19	23	Carbamidomethylation	78550	Small ribosomal subunit protein mS39 OS=Homo sapiens OX=9606 GN=PTCD3 PE=1 SV=3
717	1258	Q16836|HCDH_HUMAN	303.29	60	29	29	29	41	30	47	32	29	36	47	55	47	13681	36341	19957	40368	41358	39242	7393.1	13470	17492	32672	27094	42284	9	9	19	17	12	26	18	28	12	15	14	20	24	28	Carbamidomethylation	34294	Hydroxyacyl-coenzyme A dehydrogenase mitochondrial OS=Homo sapiens OX=9606 GN=HADH PE=1 SV=3
941	1618	P49755|TMEDA_HUMAN	303.28	36	24	22	32	21	30	32	30	30	21	36	36	36	9718.5	11658	10652	28704	33392	24537	21927	17781	12838	34382	41089	34909	9	9	8	7	10	15	17	13	9	13	10	20	21	30		24976	Transmembrane emp24 domain-containing protein 10 OS=Homo sapiens OX=9606 GN=TMED10 PE=1 SV=2
693	2377	P58546|MTPN_HUMAN	303.08	83	49	43	83	43	75	60	60	60	60	78	83	83	35537	35701	44622	22427	23868	25300	37101	42112	34638	29419	30404	34908	7	7	19	17	30	12	12	20	21	23	20	19	21	27	Carbamidomethylation; Acetylation (N-term)	12895	Myotrophin OS=Homo sapiens OX=9606 GN=MTPN PE=1 SV=2
1099	834	Q9Y6G9|DC1L1_HUMAN	303.07	32	13	13	20	22	16	20	13	23	20	13	16	20	2183	17034	6058.1	13927	12260	6082.6	8793.3	11032	17345	10933	8760.8	7918.2	10	9	6	12	13	14	9	12	13	15	15	11	9	9	Carbamidomethylation	56579	Cytoplasmic dynein 1 light intermediate chain 1 OS=Homo sapiens OX=9606 GN=DYNC1LI1 PE=1 SV=3
961	677	P82650|RT22_HUMAN	303.05	52	15	14	27	25	29	36	18	28	27	31	21	33	4251.4	10618	9270.8	10647	17402	18568	6913.3	12857	11588	14187	10430	26668	12	12	5	12	15	10	14	19	8	15	18	17	11	24	Carbamidomethylation; Oxidation (M)	41280	Small ribosomal subunit protein mS22 OS=Homo sapiens OX=9606 GN=MRPS22 PE=1 SV=1
672	1612	O43809|CPSF5_HUMAN	303.03	52	32	38	38	34	35	39	38	38	34	39	38	52	18117	17715	13661	32549	50458	41478	28895	30534	17423	47484	38412	28685	10	10	14	18	12	22	26	28	18	18	13	29	23	24		26227	Cleavage and polyadenylation specificity factor subunit 5 OS=Homo sapiens OX=9606 GN=NUDT21 PE=1 SV=1
825	1008	Q9UKX7|NUP50_HUMAN	302.96	33	10	24	26	30	30	30	20	27	30	29	30	30	2310.3	11817	7673.6	19565	15923	13620	4956.1	5803.9	13552	13037	10928	29894	11	11	6	11	15	25	18	20	11	12	17	20	17	27	Carbamidomethylation	50144	Nuclear pore complex protein Nup50 OS=Homo sapiens OX=9606 GN=NUP50 PE=1 SV=2
1103	321	Q12769|NU160_HUMAN	302.95	21	2	8	4	11	13	12	4	5	4	9	8	6	174.69	3445.7	3089.7	15083	16888	10813	1665.2	4000.5	2990.5	8901.4	7691	5502.1	18	18	2	11	9	23	24	23	3	7	5	14	10	6	Carbamidomethylation	162121	Nuclear pore complex protein Nup160 OS=Homo sapiens OX=9606 GN=NUP160 PE=1 SV=3
1345	440	O60341|KDM1A_HUMAN	302.9	29	10	6	8	3	6	9	10	9	7	9	15	18	7410.8	3446.3	2864.8	1349.4	2524.5	5298.6	5485.4	2209.2	2708.7	4569.3	5683.8	4590.9	13	13	14	3	9	2	6	10	9	9	7	8	10	14	Carbamidomethylation	92903	Lysine-specific histone demethylase 1A OS=Homo sapiens OX=9606 GN=KDM1A PE=1 SV=2
1009	1249	O15269|SPTC1_HUMAN	302.7	27	7	8	18	11	16	18	14	18	27	18	18	22	2045	4748.9	14649	5580.3	8546.3	16308	13754	16913	16159	19803	22966	23122	7	7	6	8	13	10	13	14	12	16	16	15	13	20	Carbamidomethylation; Oxidation (M)	52744	Serine palmitoyltransferase 1 OS=Homo sapiens OX=9606 GN=SPTLC1 PE=1 SV=1
957	1125	Q9BTV4|TMM43_HUMAN	302.68	35	19	13	16	30	20	28	30	26	20	22	33	26	5889.7	13383	9962.9	26428	25231	24557	13776	16216	16219	30463	35724	29103	8	8	8	7	9	20	11	19	11	14	8	14	26	21		44876	Transmembrane protein 43 OS=Homo sapiens OX=9606 GN=TMEM43 PE=1 SV=1
1246	592	O95239|KIF4A_HUMAN	302.51	12	7	3	6	3	4	7	8	7	6	7	6	7	6991.6	2977.2	3790.2	1914.9	5681.9	17179	14061	4990.3	2922.3	13119	11177	4879.5	9	9	7	7	10	6	6	10	11	14	6	13	9	14	Carbamidomethylation	139881	Chromosome-associated kinesin KIF4A OS=Homo sapiens OX=9606 GN=KIF4A PE=1 SV=3
587	1939	Q9GZT3|SLIRP_HUMAN	302.47	68	56	38	58	48	59	58	67	48	58	59	68	68	39483	50712	49455	69415	71701	61313	55369	57680	55267	75095	67899	79629	7	7	25	14	20	18	20	31	16	23	22	27	26	32	Carbamidomethylation	12349	SRA stem-loop-interacting RNA-binding protein mitochondrial OS=Homo sapiens OX=9606 GN=SLIRP PE=1 SV=1
628	1409	P24539|AT5F1_HUMAN	302.39	34	22	34	34	34	34	34	30	34	34	34	34	34	12640	27372	21821	45970	48778	30237	19727	34115	34754	42733	39630	36620	8	8	10	23	15	29	26	21	9	22	23	29	24	28		28909	ATP synthase F(0) complex subunit B1 mitochondrial OS=Homo sapiens OX=9606 GN=ATP5PB PE=1 SV=2
803	930	P08758|ANXA5_HUMAN	302.36	36	24	20	20	20	17	20	24	17	20	20	23	28	30745	34445	28640	22671	26607	20743	29535	17591	27559	30030	23519	25375	10	10	27	13	22	16	20	13	21	13	18	13	16	13	Acetylation (N-term)	35937	Annexin A5 OS=Homo sapiens OX=9606 GN=ANXA5 PE=1 SV=2
931	1448	P50995|ANX11_HUMAN	302.32	19	19	13	16	9	9	12	19	12	16	12	9	12	9039.1	17280	11873	14257	17390	16138	20638	12473	16620	14456	13485	10531	9	9	12	17	20	13	15	16	20	8	21	12	11	10	Carbamidomethylation	54390	Annexin A11 OS=Homo sapiens OX=9606 GN=ANXA11 PE=1 SV=1
439	1013	Q02878|RL6_HUMAN	302.3	35	29	22	24	19	16	19	26	23	21	19	26	23	49270	116070	111580	37229	35558	30923	89607	108350	114350	38311	36071	30247	12	12	31	33	45	20	18	22	44	45	40	23	28	20	Acetylation (N-term)	32728	Large ribosomal subunit protein eL6 OS=Homo sapiens OX=9606 GN=RPL6 PE=1 SV=3
725	943	P09110|THIK_HUMAN	302.03	38	16	18	22	22	27	32	16	22	22	22	33	32	13896	14066	17828	29323	30534	36335	23399	18216	16019	34133	28436	28640	8	8	16	11	15	26	22	23	16	14	19	22	24	22	Carbamidomethylation	44292	3-ketoacyl-CoA thiolase peroxisomal OS=Homo sapiens OX=9606 GN=ACAA1 PE=1 SV=2
774	366	O95347|SMC2_HUMAN	302.01	19	9	10	13	11	11	12	19	9	14	10	12	7	4860.2	14863	16772	12768	13605	9113.1	16528	7604.5	16224	8676.9	7629.2	4145.8	14	14	9	19	27	19	17	17	28	15	25	15	12	9	Carbamidomethylation	135656	Structural maintenance of chromosomes protein 2 OS=Homo sapiens OX=9606 GN=SMC2 PE=1 SV=2
997	487	Q6YHK3|CD109_HUMAN	302	14	6	8	8	7	7	7	8	7	9	9	8	11	3777	11999	10889	15686	15534	13103	13865	15956	19408	18659	14129	21811	13	13	13	12	12	12	11	14	15	11	13	14	14	18		161688	CD109 antigen OS=Homo sapiens OX=9606 GN=CD109 PE=1 SV=2
740	472	P27816|MAP4_HUMAN	301.55	17	10	10	10	11	10	7	12	12	9	14	10	14	7549.5	18130	15244	10501	8164.9	7733	20018	22249	18788	18725	9247.4	13026	12	12	14	19	19	17	14	12	23	24	22	25	15	21	Carbamidomethylation; Oxidation (M); Acetylation (N-term)	121005	Microtubule-associated protein 4 OS=Homo sapiens OX=9606 GN=MAP4 PE=1 SV=3
615	1896	Q96A72|MGN2_HUMAN	301.53	70	48	18	51	50	64	64	50	50	57	64	64	64	13408	21177	25533	29568	35203	58206	14255	39497	19279	60649	69257	79271	8	8	14	10	24	16	21	30	16	19	11	27	34	41	Carbamidomethylation; Acetylation (N-term)	17276	Protein mago nashi homolog 2 OS=Homo sapiens OX=9606 GN=MAGOHB PE=1 SV=1
852	728	P50213|IDH3A_HUMAN	301.42	36	10	8	10	26	27	30	16	24	21	29	36	26	4792.3	5193.3	6048.4	24102	46708	29719	10515	11491	9027.2	36121	35995	31950	13	13	6	4	4	19	27	22	8	13	9	29	26	25	Carbamidomethylation; Oxidation (M)	39592	Isocitrate dehydrogenase [NAD] subunit alpha mitochondrial OS=Homo sapiens OX=9606 GN=IDH3A PE=1 SV=1
598	955	O75489|NDUS3_HUMAN	301.38	47	28	30	40	36	40	33	27	28	28	33	40	44	15617	16057	21886	35132	35471	38301	27904	23427	20772	35162	34671	39244	10	10	12	21	21	25	28	26	12	19	21	23	29	32		30242	NADH dehydrogenase [ubiquinone] iron-sulfur protein 3 mitochondrial OS=Homo sapiens OX=9606 GN=NDUFS3 PE=1 SV=1
563	1652	P62249|RS16_HUMAN	301.37	44	44	36	44	24	32	41	44	44	44	40	42	31	85724	47212	83888	18364	17710	22724	118880	105500	76692	25208	26606	17459	9	9	36	28	31	9	9	14	44	31	39	17	15	9	Oxidation (M)	16445	Small ribosomal subunit protein uS9 OS=Homo sapiens OX=9606 GN=RPS16 PE=1 SV=2
937	601	Q9BYT8|NEUL_HUMAN	301.24	23	11	10	17	12	11	17	12	19	14	19	10	21	6219.2	10229	8336.6	6122.5	8255.9	10408	10873	9709.5	8796.9	10476	5220.7	12642	10	10	13	12	16	12	14	13	16	14	10	20	11	22	Carbamidomethylation	80652	Neurolysin mitochondrial OS=Homo sapiens OX=9606 GN=NLN PE=1 SV=1
836	1204	P25786|PSA1_HUMAN	301.23	50	30	30	35	25	30	28	38	35	48	35	38	48	34478	11401	20624	9184.3	13184	19438	33857	22328	19330	17237	24032	15421	9	9	24	8	16	10	13	13	20	14	19	21	24	15	Carbamidomethylation; Oxidation (M)	29556	Proteasome subunit alpha type-1 OS=Homo sapiens OX=9606 GN=PSMA1 PE=1 SV=1
768	3836	O75607|NPM3_HUMAN	301.17	58	41	46	46	37	46	46	41	46	46	46	46	58	32174	105450	69915	53983	66192	50421	42735	84339	92432	54739	31858	46693	6	6	13	16	18	14	18	17	17	23	22	25	14	18	Carbamidomethylation; Acetylation (N-term)	19344	Nucleoplasmin-3 OS=Homo sapiens OX=9606 GN=NPM3 PE=1 SV=3
425	1512	P30040|ERP29_HUMAN	300.87	40	31	24	35	35	35	35	40	35	35	35	40	35	54090	28435	53655	68051	65914	82145	55772	60387	60268	87871	86229	116980	9	9	20	21	40	34	33	34	25	30	32	39	34	38	Carbamidomethylation	28993	Endoplasmic reticulum resident protein 29 OS=Homo sapiens OX=9606 GN=ERP29 PE=1 SV=4
214	1957	P15531|NDKA_HUMAN	300.8	61	61	55	61	49	55	61	61	61	61	55	55	61	9735.9	57372	38164	33632	38756	30305	24001	55169	54468	52247	31825	34575	8	4	56	68	57	42	46	52	59	67	73	55	46	52	Carbamidomethylation; Oxidation (M); Acetylation (N-term)	17149	Nucleoside diphosphate kinase A OS=Homo sapiens OX=9606 GN=NME1 PE=1 SV=1
842	785	Q92797|SYMPK_HUMAN	300.63	15	3	9	10	12	13	13	13	8	8	9	11	14	6154.4	14997	14632	28903	26189	20332	14017	10649	12833	15762	15187	17891	11	11	11	14	14	22	26	18	14	14	10	15	17	19	Carbamidomethylation	141148	Symplekin OS=Homo sapiens OX=9606 GN=SYMPK PE=1 SV=2
1129	373	Q9NVP1|DDX18_HUMAN	300.61	31	10	19	13	10	13	15	14	12	13	19	15	17	3563.8	24703	12636	11282	14505	9574.3	8480.7	11461	14053	19376	9180.5	15600	13	13	5	12	9	7	10	15	11	12	7	13	13	18	Carbamidomethylation; Oxidation (M)	75407	ATP-dependent RNA helicase DDX18 OS=Homo sapiens OX=9606 GN=DDX18 PE=1 SV=2
614	920	P61163|ACTZ_HUMAN	300.27	45	31	26	26	30	32	32	36	37	36	32	32	32	8638.1	21494	21255	16525	17012	16592	21381	22462	22077	18016	14863	11064	9	5	21	22	23	23	23	23	24	23	24	20	20	17	Carbamidomethylation; Acetylation (N-term)	42614	Alpha-centractin OS=Homo sapiens OX=9606 GN=ACTR1A PE=1 SV=1
661	1487	Q01105|SET_HUMAN	300.18	47	24	36	24	30	30	20	24	30	24	30	24	41	39190	33099	37351	28129	31467	35604	45574	46011	41131	38725	46311	42093	11	11	25	19	21	22	17	21	18	21	21	20	26	17		33489	Protein SET OS=Homo sapiens OX=9606 GN=SET PE=1 SV=3
1535	1053	Q9NR45|SIAS_HUMAN	300.18	48	30	16	13	17	9	16	28	21	16	16	27	24	3659	4138.7	4075	1695.6	2355.6	5279.8	8296.2	5925.4	6601	5365.9	4741.8	5523.4	11	11	10	4	4	9	3	6	12	6	6	6	9	8	Carbamidomethylation	40308	Sialic acid synthase OS=Homo sapiens OX=9606 GN=NANS PE=1 SV=2
1034	967	Q9BS26|ERP44_HUMAN	300.14	42	16	21	22	20	17	28	10	14	14	17	17	17	9148.4	12446	15447	28836	25915	26158	8576.1	11417	15784	17961	13834	25091	9	9	7	10	13	13	17	16	5	15	14	12	13	16	Carbamidomethylation	46971	Endoplasmic reticulum resident protein 44 OS=Homo sapiens OX=9606 GN=ERP44 PE=1 SV=1
795	1096	Q13242|SRSF9_HUMAN	300.08	48	33	14	33	29	38	43	28	33	14	39	43	48	17381	14597	16680	31949	32632	44560	20209	22239	17449	34874	42464	52408	11	10	16	9	12	19	24	20	16	12	9	22	25	23	Carbamidomethylation	25542	Serine/arginine-rich splicing factor 9 OS=Homo sapiens OX=9606 GN=SRSF9 PE=1 SV=1
854	915	Q16851|UGPA_HUMAN	299.95	31	17	21	21	17	17	10	18	17	19	12	17	15	9571.3	36064	25754	15485	16164	10788	21284	19863	25360	13111	10390	9741.1	12	12	12	27	25	17	18	11	16	17	21	9	9	10		56940	UTP--glucose-1-phosphate uridylyltransferase OS=Homo sapiens OX=9606 GN=UGP2 PE=1 SV=5
1233	326	O75153|CLU_HUMAN	299.87	17	6	7	4	4	7	2	8	12	10	4	4	2	5987.5	9814.4	5113.1	22178	5145.6	636.22	33266	16490	16040	2832	1046.5	2582.7	13	13	10	11	5	4	8	2	13	25	20	7	5	5	Carbamidomethylation	146669	Clustered mitochondria protein homolog OS=Homo sapiens OX=9606 GN=CLUH PE=1 SV=2
1221	837	Q92665|RT31_HUMAN	299.83	37	10	9	9	14	10	23	11	9	9	29	26	35	3307.9	1579.5	2015.5	4258.9	3590.7	10077	5293.1	4984.2	5165.1	12349	10539	19588	9	9	9	3	3	9	5	14	6	5	8	18	12	25		45319	Small ribosomal subunit protein mS31 OS=Homo sapiens OX=9606 GN=MRPS31 PE=1 SV=3
360	1897	P55209|NP1L1_HUMAN	299.83	22	22	19	22	22	22	22	22	22	22	22	22	22	91525	27947	65322	48692	54117	77088	106390	64382	46333	78596	69655	86668	8	6	29	32	40	39	40	39	32	39	37	39	31	44	Oxidation (M)	45374	Nucleosome assembly protein 1-like 1 OS=Homo sapiens OX=9606 GN=NAP1L1 PE=1 SV=1
752	1229	Q9BYD6|RM01_HUMAN	299.73	35	16	21	23	27	27	28	25	27	27	28	28	28	3843.3	21323	11963	18198	17821	16772	10703	17005	18006	22413	17200	25290	8	8	6	16	16	20	21	20	13	21	22	21	19	27	Carbamidomethylation	36909	Large ribosomal subunit protein uL1m OS=Homo sapiens OX=9606 GN=MRPL1 PE=1 SV=2
632	1369	E9PAV3|NACAM_HUMAN	299.65	3	3	3	3	3	3	3	3	3	3	3	3	3	54439	28678	62603	11924	7298.9	28365	78712	65258	59836	31132	27028	38983	7	6	26	22	28	13	12	16	33	31	29	15	14	18	Oxidation (M)	205419	Nascent polypeptide-associated complex subunit alpha muscle-specific form OS=Homo sapiens OX=9606 GN=NACA PE=1 SV=1
253	2938	P62318|SMD3_HUMAN	299.6	59	56	33	48	48	33	59	59	33	33	56	59	53	76601	132090	117330	210550	221940	185640	110380	127560	125310	181860	150490	167460	8	8	45	45	42	53	50	62	52	36	41	51	56	59	Carbamidomethylation; Oxidation (M); Acetylation (N-term)	13916	Small nuclear ribonucleoprotein Sm D3 OS=Homo sapiens OX=9606 GN=SNRPD3 PE=1 SV=1
600	1083	Q9HB71|CYBP_HUMAN	299.54	64	48	45	50	31	41	50	56	50	50	50	54	50	49511	41106	59816	25378	33917	33519	75702	70073	63961	36539	33234	43329	13	13	24	19	23	14	16	19	30	31	26	22	18	26	Carbamidomethylation; Acetylation (N-term)	26210	Calcyclin-binding protein OS=Homo sapiens OX=9606 GN=CACYBP PE=1 SV=2
849	1791	P39019|RS19_HUMAN	299.54	50	50	37	50	28	28	35	45	45	43	33	41	35	64309	58682	52268	14112	11584	14097	66689	54444	51796	15158	16122	9096.2	10	10	29	17	23	8	5	13	28	23	20	9	11	7		16060	Small ribosomal subunit protein eS19 OS=Homo sapiens OX=9606 GN=RPS19 PE=1 SV=2
947	792	Q2TAY7|SMU1_HUMAN	299.41	26	17	8	18	14	14	17	17	9	12	14	14	26	13686	6437.9	19837	24068	34087	43474	26710	26958	17586	38907	37410	57707	9	9	14	7	16	10	14	20	17	8	9	12	19	25		57544	WD40 repeat-containing protein SMU1 OS=Homo sapiens OX=9606 GN=SMU1 PE=1 SV=2
1638	290	Q9UPN3|MACF1_HUMAN	299.32	4	1	1	1	0	0	0	2	1	1	1	1	1	1123.4	1682.3	2175.5	940.36	2116	1487.6	11475	3839.3	1975.1	3474.9	5023.9	4114.3	18	18	3	4	4	3	2	4	18	9	4	7	9	6	Carbamidomethylation	838323	Microtubule-actin cross-linking factor 1 isoforms 1/2/3/4/5 OS=Homo sapiens OX=9606 GN=MACF1 PE=1 SV=4
678	1453	Q9Y383|LC7L2_HUMAN	299.3	28	28	22	22	18	18	18	22	22	22	18	18	20	22880	22639	21747	33439	34096	21752	16836	22855	17834	19132	18692	17286	9	7	20	23	23	23	23	22	14	20	20	23	16	17	Carbamidomethylation; Oxidation (M)	46514	Putative RNA-binding protein Luc7-like 2 OS=Homo sapiens OX=9606 GN=LUC7L2 PE=1 SV=2
819	2243	O95881|TXD12_HUMAN	299.23	62	31	26	34	31	49	37	37	31	34	54	59	59	14928	18044	21144	31375	29542	34703	94257	27473	27003	37556	38298	50205	8	8	17	13	16	13	14	17	12	13	17	20	24	25	Acetylation (N-term)	19206	Thioredoxin domain-containing protein 12 OS=Homo sapiens OX=9606 GN=TXNDC12 PE=1 SV=1
718	811	P35659|DEK_HUMAN	299.22	32	20	12	19	19	23	26	24	18	21	26	23	24	15071	12116	13451	23554	28898	26578	19551	18709	21233	39930	28022	25606	13	13	18	10	15	17	22	22	15	20	21	28	19	24	Carbamidomethylation	42674	Protein DEK OS=Homo sapiens OX=9606 GN=DEK PE=1 SV=1
804	722	O60216|RAD21_HUMAN	299.19	24	17	10	12	10	15	21	17	12	13	15	24	19	8779.7	8672.1	6442.1	15924	17322	18359	14131	5751.7	3061.8	15385	16870	17160	11	11	15	11	13	16	19	23	19	12	8	24	26	19	Carbamidomethylation; Oxidation (M); Acetylation (N-term)	71690	Double-strand-break repair protein rad21 homolog OS=Homo sapiens OX=9606 GN=RAD21 PE=1 SV=2
1361	1182	Q9BZE1|RM37_HUMAN	298.97	35	14	12	21	17	14	21	14	19	13	23	27	21	3296.9	4110.2	5766.3	8718.6	3999.3	8856.3	4536	6783.9	4377.7	7901.1	9722.7	8659.5	11	11	5	8	9	10	6	11	6	7	6	12	11	9	Carbamidomethylation	48118	Large ribosomal subunit protein mL37 OS=Homo sapiens OX=9606 GN=MRPL37 PE=1 SV=2
1210	671	P49821|NDUV1_HUMAN	298.81	34	22	8	22	18	15	25	25	6	17	22	24	19	3825	3881	5009.4	9732.6	11738	15164	10598	1940.5	4425	10916	15207	12201	10	10	11	5	8	9	7	13	11	5	5	12	17	15	Carbamidomethylation	50817	NADH dehydrogenase [ubiquinone] flavoprotein 1 mitochondrial OS=Homo sapiens OX=9606 GN=NDUFV1 PE=1 SV=4
594	1174	Q99829|CPNE1_HUMAN	298.8	30	20	26	24	19	19	19	20	19	24	19	19	19	17226	46620	34563	24904	24043	21654	26385	28548	37530	18422	15748	15000	9	9	13	30	31	22	23	25	23	26	28	18	15	17	Carbamidomethylation; Acetylation (N-term)	59059	Copine-1 OS=Homo sapiens OX=9606 GN=CPNE1 PE=1 SV=1
1320	635	O14776|TCRG1_HUMAN	298.71	13	4	3	6	8	8	6	6	9	5	9	6	10	2121.4	3354.7	4489.6	10954	9754.5	6215.1	3164.1	6987.8	4898.8	6925.9	5234.9	8541.6	10	10	4	3	6	12	11	8	5	13	7	10	9	15	Carbamidomethylation	123901	Transcription elongation regulator 1 OS=Homo sapiens OX=9606 GN=TCERG1 PE=1 SV=2
1454	675	Q9BPX3|CND3_HUMAN	298.61	15	4	8	10	3	8	4	7	10	7	3	3	1	2639.5	7249.8	5457.9	2520.8	3024.9	1880.2	4351.7	4810	3912.3	1472.9	1554.6	582.81	11	11	6	12	13	3	7	6	13	12	6	3	6	3	Carbamidomethylation; Acetylation (N-term)	114334	Condensin complex subunit 3 OS=Homo sapiens OX=9606 GN=NCAPG PE=1 SV=1
639	1305	Q00059|TFAM_HUMAN	298.58	34	20	16	24	26	22	30	30	16	16	22	34	30	16623	15710	20269	38257	48617	78115	21881	22612	17324	56666	48816	73467	7	7	13	14	17	21	19	35	19	12	13	24	32	36	Oxidation (M); Acetylation (N-term)	29097	Transcription factor A mitochondrial OS=Homo sapiens OX=9606 GN=TFAM PE=1 SV=1
1000	1437	P00492|HPRT_HUMAN	298.46	64	42	24	28	21	21	40	35	40	23	20	20	20	31741	25757	30508	22829	24471	29427	39074	25118	21777	18858	19594	19757	10	10	20	11	14	13	11	14	15	20	16	8	10	7	Carbamidomethylation	24579	Hypoxanthine-guanine phosphoribosyltransferase OS=Homo sapiens OX=9606 GN=HPRT1 PE=1 SV=2
1066	1108	Q00534|CDK6_HUMAN	297.82	38	26	20	26	20	14	16	35	35	20	20	26	17	15695	38621	29242	8941.6	10050	6552.1	21504	26762	31363	9716.9	6873.2	2562	9	9	11	15	14	9	9	8	19	16	15	13	10	6	Carbamidomethylation	36938	Cyclin-dependent kinase 6 OS=Homo sapiens OX=9606 GN=CDK6 PE=1 SV=1
958	464	O00159|MYO1C_HUMAN	297.79	17	9	5	6	7	5	10	9	6	5	9	14	10	5646.6	4655.8	8721.4	16169	15722	16565	10936	8573.8	7396.8	18615	18141	12977	11	11	14	7	14	13	12	17	11	11	13	14	23	18	Carbamidomethylation; Acetylation (N-term)	121682	Unconventional myosin-Ic OS=Homo sapiens OX=9606 GN=MYO1C PE=1 SV=4
891	1181	P35270|SPRE_HUMAN	297.33	51	25	24	20	30	30	36	32	20	26	26	33	32	5769.9	16091	11494	12034	11940	14376	15497	11893	11129	20187	11069	17121	9	9	6	15	12	17	15	14	21	16	19	18	12	20	Carbamidomethylation	28048	Sepiapterin reductase OS=Homo sapiens OX=9606 GN=SPR PE=1 SV=1
1218	439	P26358|DNMT1_HUMAN	297.16	12	6	5	6	5	4	5	10	6	5	3	3	2	5761.7	9503.5	10352	2844.7	2434.2	3731	10352	11731	12461	2571.6	1545.4	346.08	12	12	14	11	13	7	8	8	14	13	15	6	6	2	Carbamidomethylation	183164	DNA (cytosine-5)-methyltransferase 1 OS=Homo sapiens OX=9606 GN=DNMT1 PE=1 SV=2
1116	903	Q86TX2|ACOT1_HUMAN	297.14	35	5	19	19	14	23	26	16	16	23	22	26	35	458.24	3717.7	4443.9	20074	18528	16959	5004.8	4336.4	6279.8	17421	21261	19941	8	8	2	5	8	9	13	16	7	11	10	18	19	16	Carbamidomethylation	46277	Acyl-coenzyme A thioesterase 1 OS=Homo sapiens OX=9606 GN=ACOT1 PE=1 SV=1
1281	655	Q96T88|UHRF1_HUMAN	296.9	22	9	13	12	11	7	8	10	7	9	4	4	6	5423	7053.2	1535.4	8768.7	10301	2380.2	4929.5	4605.5	3165.7	2446.2	1753.2	1306	11	11	9	12	9	15	15	6	11	6	8	6	4	8	Carbamidomethylation	89814	E3 ubiquitin-protein ligase UHRF1 OS=Homo sapiens OX=9606 GN=UHRF1 PE=1 SV=1
601	1321	O00487|PSDE_HUMAN	296.88	49	25	40	45	40	40	45	41	45	40	45	45	42	5907.7	41037	31631	29641	25992	21759	20899	28312	35696	26878	22084	25194	8	8	6	20	25	27	25	27	21	23	29	22	24	19	Carbamidomethylation	34577	26S proteasome non-ATPase regulatory subunit 14 OS=Homo sapiens OX=9606 GN=PSMD14 PE=1 SV=1
817	380	Q92620|PRP16_HUMAN	296.79	16	8	6	7	10	8	9	9	6	6	10	10	7	6766.4	12244	10628	22320	19734	22185	12551	10609	12144	17603	13201	12161	13	13	14	14	16	20	22	22	20	15	10	17	15	16	Carbamidomethylation	140502	Pre-mRNA-splicing factor ATP-dependent RNA helicase PRP16 OS=Homo sapiens OX=9606 GN=DHX38 PE=1 SV=2
1003	959	P43034|LIS1_HUMAN	296.38	33	20	25	21	20	28	17	27	25	26	10	10	10	12970	9248.9	12914	5456.8	17042	9771.4	21934	14881	12674	11289	7121.5	6090.1	9	9	16	16	14	10	17	11	19	16	13	9	9	7	Carbamidomethylation; Oxidation (M)	46638	Platelet-activating factor acetylhydrolase IB subunit beta OS=Homo sapiens OX=9606 GN=PAFAH1B1 PE=1 SV=2
1243	1164	Q92979|NEP1_HUMAN	296.28	57	32	42	42	8	8	8	48	50	36	13	8	8	5293.7	26467	15019	2116.6	2756.1	2788.9	20601	17910	28095	3703.8	2662.4	3506.3	10	10	11	20	12	3	3	3	22	14	17	3	2	4	Carbamidomethylation; Oxidation (M)	26720	Ribosomal RNA small subunit methyltransferase NEP1 OS=Homo sapiens OX=9606 GN=EMG1 PE=1 SV=4
341	886	P35908|K22E_HUMAN	296.27	18	13	3	3	5	3	13	3	9	9	9	15	5	4121.9					6727		248.64	3257.7	959.54	3868.4		11	4	37	31	19	42	24	39	51	44	54	46	40	33		65433	Keratin type II cytoskeletal 2 epidermal OS=Homo sapiens OX=9606 GN=KRT2 PE=1 SV=2
1091	493	P46063|RECQ1_HUMAN	296.05	29	11	16	14	22	21	16	9	16	14	21	14	12	8042.3	3505.3	7787	9366	13390	8285.9	6873	9394.3	13508	8151.6	4680	5389.9	12	12	8	9	9	15	17	12	8	14	11	14	11	11	Carbamidomethylation	73457	ATP-dependent DNA helicase Q1 OS=Homo sapiens OX=9606 GN=RECQL PE=1 SV=3
743	1420	O43399|TPD54_HUMAN	296.02	66	62	31	40	41	48	48	48	41	52	48	62	66	20985	25423	23329	23829	21029	13203	47717	29001	31956	25467	21371	29592	9	9	17	12	17	15	16	19	23	17	18	21	23	27	Acetylation (N-term)	22238	Tumor protein D54 OS=Homo sapiens OX=9606 GN=TPD52L2 PE=1 SV=2
1076	1449	O00303|EIF3F_HUMAN	296.01	30	20	9	16	9	9	14	25	14	14	14	17	14	26093	8253.8	17724	7128.7	10045	14335	21105	15052	12732	11381	14468	8799.6	9	9	19	11	19	12	10	9	15	11	13	10	8	6	Carbamidomethylation	37564	Eukaryotic translation initiation factor 3 subunit F OS=Homo sapiens OX=9606 GN=EIF3F PE=1 SV=1
1002	975	Q15785|TOM34_HUMAN	295.9	39	32	17	16	18	10	31	28	25	18	32	28	28	20898	9133.9	14315	3385.8	4903.8	16663	19126	8469.8	7472.1	9520.7	15705	15888	8	8	21	5	13	4	3	23	24	12	5	12	16	19	Carbamidomethylation	34559	Mitochondrial import receptor subunit TOM34 OS=Homo sapiens OX=9606 GN=TOMM34 PE=1 SV=2
479	979	Q6PIU2|NCEH1_HUMAN	295.85	39	30	17	27	30	30	33	34	33	20	33	30	38	15108	52330	33268	57517	58814	45414	43917	46593	60183	54869	52558	66328	10	10	21	24	21	28	26	29	34	25	20	33	37	36	Carbamidomethylation	45808	Neutral cholesterol ester hydrolase 1 OS=Homo sapiens OX=9606 GN=NCEH1 PE=1 SV=3
1144	1371	P04637|P53_HUMAN	295.81	26	20	12	18	23	21	26	18	21	21	26	20	26	9111.5	5239.1	7128.3	13863	17218	16258	4869	8239	6116.8	12744	13262	12497	6	6	9	8	8	14	14	13	7	11	9	12	12	12	Carbamidomethylation; Acetylation (N-term)	43653	Cellular tumor antigen p53 OS=Homo sapiens OX=9606 GN=TP53 PE=1 SV=4
663	1206	P39748|FEN1_HUMAN	295.7	41	29	22	24	29	23	29	35	29	24	29	23	23	38098	17673	32158	12457	12578	26798	34980	34197	21550	27646	22496	13215	9	9	26	14	24	19	19	25	23	22	20	26	16	13	Carbamidomethylation; Oxidation (M)	42593	Flap endonuclease 1 OS=Homo sapiens OX=9606 GN=FEN1 PE=1 SV=1
1183	612	Q9NXE4|NSMA3_HUMAN	295.54	16	0	5	5	11	15	11	6	7	5	12	9	10		3789.2	1068.5	7223.1	12414	11020	3388.7	1817.5	3905.6	9482.3	5601.8	7922.7	8	8	0	10	5	11	18	18	4	4	13	13	9	18	Carbamidomethylation	97810	Sphingomyelin phosphodiesterase 4 OS=Homo sapiens OX=9606 GN=SMPD4 PE=1 SV=3
786	878	P37837|TALDO_HUMAN	295.25	32	25	26	26	11	14	20	23	32	25	20	20	17	35373	32409	27376	23466	18285	15391	36979	30100	26749	16087	16029	12845	11	11	24	25	20	11	14	14	18	26	17	11	17	12	Carbamidomethylation; Oxidation (M)	37540	Transaldolase OS=Homo sapiens OX=9606 GN=TALDO1 PE=1 SV=2
1052	1037	Q969G3|SMCE1_HUMAN	295.06	36	10	7	14	25	19	19	17	27	14	30	30	21	3474.5	3856.2	5535.1	9304.9	10513	10297	8418	4687.8	5034.4	12512	9412.2	22133	10	10	7	6	8	12	13	11	15	12	13	16	13	20		46649	SWI/SNF-related matrix-associated actin-dependent regulator of chromatin subfamily E member 1 OS=Homo sapiens OX=9606 GN=SMARCE1 PE=1 SV=2
1505	1117	Q99536|VAT1_HUMAN	295.04	41	15	19	17	15	17	12	23	18	20	23	17	22	7142.2	5559.1	9680.2	5053.4	4140.1	7331.9	17713	12786	10064	11878	9602.9	10906	9	9	7	7	7	3	6	4	11	9	9	9	7	7	Carbamidomethylation; Acetylation (N-term)	41920	Synaptic vesicle membrane protein VAT-1 homolog OS=Homo sapiens OX=9606 GN=VAT1 PE=1 SV=2
907	913	O75475|PSIP1_HUMAN	294.76	26	5	14	7	19	22	19	3	18	15	20	17	24	2342.4	4483.6	3396.9	20916	18625	18998	2724.4	6819.9	4899.8	18003	8893.1	18594	10	9	5	9	6	22	25	29	4	11	10	23	12	24	Carbamidomethylation	60103	PC4 and SFRS1-interacting protein OS=Homo sapiens OX=9606 GN=PSIP1 PE=1 SV=1
821	1367	Q15293|RCN1_HUMAN	294.69	53	21	21	28	25	33	39	13	35	21	35	25	53	7179.1	8090.7	14265	26976	29518	35040	12056	11991	12325	40524	35924	58443	11	11	8	8	16	10	16	23	9	12	13	24	24	37		38890	Reticulocalbin-1 OS=Homo sapiens OX=9606 GN=RCN1 PE=1 SV=1
1689	357	P11498|PYC_HUMAN	294.67	19	6	6	6	6	5	5	5	6	8	4	6	1	1953.1	3064.3	3981.3	5927	3992.1	3073.7	2209.9	3835.6	5302.2	1734.2	2360.5	270.81	14	14	6	6	6	8	7	8	3	5	10	4	4	2	Carbamidomethylation	129634	Pyruvate carboxylase mitochondrial OS=Homo sapiens OX=9606 GN=PC PE=1 SV=2
1077	1215	Q15907|RB11B_HUMAN	294.29	52	43	11	32	27	27	36	31	32	17	32	42	37	28765	7990.9	14964	16411	17282	30080	21623	18599	7876.8	28682	35311	31211	9	9	21	6	10	10	10	14	12	13	5	11	19	12	Acetylation (N-term)	24488	Ras-related protein Rab-11B OS=Homo sapiens OX=9606 GN=RAB11B PE=1 SV=4
1273	1100	Q13123|RED_HUMAN	294.28	29	11	3	9	7	7	23	17	13	9	17	24	28	2016.6	1002.3	785.41	7638.3	3635	8562.6	2833	2047.1	1994.7	5590	7923.4	16908	9	9	4	2	3	7	4	16	10	7	3	10	18	26	Carbamidomethylation; Oxidation (M)	65602	Protein Red OS=Homo sapiens OX=9606 GN=IK PE=1 SV=3
999	1052	Q16698|DECR_HUMAN	294.24	40	22	19	25	30	30	36	29	25	25	36	36	36	2679.2	5284	10432	22210	24785	21392	7447.8	11033	10667	19033	17441	25247	9	9	4	10	12	17	14	20	14	11	12	14	14	17	Carbamidomethylation	36068	2 4-dienoyl-CoA reductase [(3E)-enoyl-CoA-producing] mitochondrial OS=Homo sapiens OX=9606 GN=DECR1 PE=1 SV=1
660	1811	Q9BSH4|TACO1_HUMAN	294.23	28	24	17	24	28	28	28	24	28	24	28	28	27	11900	27270	26347	52967	52074	39812	28832	33258	35936	43078	38876	47349	6	6	13	15	16	25	23	24	21	17	18	26	28	22	Carbamidomethylation; Acetylation (N-term)	32477	Translational activator of cytochrome c oxidase 1 OS=Homo sapiens OX=9606 GN=TACO1 PE=1 SV=1
1342	530	Q7KZ85|SPT6H_HUMAN	294.02	9	2	2	3	3	2	2	4	4	2	4	4	5	781.22	2106.6	4437.3	8640.3	6982.9	6388.3	5095.7	5428.1	4480.3	6294.5	7251.2	7100.1	10	10	3	6	9	8	8	8	7	11	4	9	13	15	Carbamidomethylation	199071	Transcription elongation factor SPT6 OS=Homo sapiens OX=9606 GN=SUPT6H PE=1 SV=2
483	1824	P62280|RS11_HUMAN	294.01	44	43	31	37	16	17	30	44	31	31	24	23	23	73509	57070	75330	24593	20654	27871	117260	121520	103020	39465	31349	25149	9	9	47	22	39	10	9	18	43	37	45	26	21	16	Carbamidomethylation; Oxidation (M); Acetylation (N-term)	18431	Small ribosomal subunit protein uS17 OS=Homo sapiens OX=9606 GN=RPS11 PE=1 SV=3
1340	756	P54578|UBP14_HUMAN	293.98	39	15	11	15	14	11	9	20	11	14	17	17	13	5802.7	14948	8900.9	7355.2	11015	5658.2	18201	9908.1	11949	6448.9	6545	7287.7	13	13	6	10	6	9	7	4	10	11	12	10	9	7	Carbamidomethylation; Acetylation (N-term)	56069	Ubiquitin carboxyl-terminal hydrolase 14 OS=Homo sapiens OX=9606 GN=USP14 PE=1 SV=3
474	2008	O75947|ATP5H_HUMAN	293.81	62	47	34	42	42	50	53	42	42	42	57	53	62	23688	21970	34210	64105	59873	78907	38235	38060	46771	78752	80744	129330	7	7	23	19	20	25	31	40	24	17	21	33	33	55	Carbamidomethylation; Oxidation (M); Acetylation (N-term)	18491	ATP synthase subunit d mitochondrial OS=Homo sapiens OX=9606 GN=ATP5PD PE=1 SV=3
1373	586	P35573|GDE_HUMAN	293.64	11	6	6	5	5	4	1	4	6	7	2	6	1	4344.1	6327.7	6267.6	4957.5	2892.4	2212	6909	8897	9586.2	2586	2808.4	1829	10	10	9	12	8	8	5	2	9	13	15	7	7	3	Carbamidomethylation	174763	Glycogen debranching enzyme OS=Homo sapiens OX=9606 GN=AGL PE=1 SV=3
677	1395	Q9HAV7|GRPE1_HUMAN	293.54	51	41	38	45	50	41	41	41	41	45	50	50	50	17289	25937	14990	42749	36653	34198	23524	21727	21761	28023	32120	51954	11	11	13	9	17	22	13	27	20	18	21	20	32	32	Carbamidomethylation; Oxidation (M)	24279	GrpE protein homolog 1 mitochondrial OS=Homo sapiens OX=9606 GN=GRPEL1 PE=1 SV=2
844	2285	P45973|CBX5_HUMAN	293.34	46	18	23	18	39	46	46	18	18	18	46	46	46	263.08	2653.4	5314.6	22845	26789	20748	6004.3	6128.8	5710.2	25655	17294	30983	7	6	5	10	13	25	20	25	7	10	14	28	19	18	Carbamidomethylation	22225	Chromobox protein homolog 5 OS=Homo sapiens OX=9606 GN=CBX5 PE=1 SV=1
1359	681	Q16822|PCKGM_HUMAN	292.88	22	7	9	13	17	12	15	2	9	9	13	15	8	690.48	6760	1760.9	12860	9598.5	4826.5	211.92	3124.2	4019.7	6843.3	5206	4951.6	9	9	5	9	6	14	8	13	3	6	7	8	13	8	Carbamidomethylation	70699	Phosphoenolpyruvate carboxykinase [GTP] mitochondrial OS=Homo sapiens OX=9606 GN=PCK2 PE=1 SV=4
1044	742	Q53H12|AGK_HUMAN	292.85	43	6	14	14	22	19	18	12	12	14	19	25	33	881.43	17696	11483	28787	35416	25532	9110.4	16539	19286	28895	27476	31213	12	12	4	10	5	20	15	12	6	11	10	15	17	23	Carbamidomethylation	47137	Acylglycerol kinase mitochondrial OS=Homo sapiens OX=9606 GN=AGK PE=1 SV=2
1070	3106	Q16718|NDUA5_HUMAN	292.77	62	38	53	61	62	46	61	45	45	52	61	61	62	11800	22244	17300	29670	16897	24906	17748	14829	18269	26229	24647	42213	7	7	11	9	14	16	9	13	11	10	7	14	14	16	Carbamidomethylation; Acetylation (N-term)	13459	NADH dehydrogenase [ubiquinone] 1 alpha subcomplex subunit 5 OS=Homo sapiens OX=9606 GN=NDUFA5 PE=1 SV=3
1495	450	Q01780|EXOSX_HUMAN	292.7	24	8	6	11	6	7	14	11	12	9	9	15	2	2123.3	4427	3095.2	5252.8	4030.2	6098.1	6811	6838.2	4193.6	7108.6	4426.6	985.36	12	12	4	6	8	5	8	9	9	10	8	10	9	1	Carbamidomethylation	100831	Exosome complex component 10 OS=Homo sapiens OX=9606 GN=EXOSC10 PE=1 SV=2
746	2150	Q07020|RL18_HUMAN	292.57	45	35	39	45	32	27	17	35	44	45	35	35	17	73222	95246	99114	32412	31498	29926	139740	123520	103600	39344	30771	29606	10	10	26	18	27	13	12	7	31	26	25	15	17	8	Carbamidomethylation	21634	Large ribosomal subunit protein eL18 OS=Homo sapiens OX=9606 GN=RPL18 PE=1 SV=2
1358	515	Q14126|DSG2_HUMAN	292.46	17	10	2	5	4	4	9	11	5	4	5	8	13	2754.2	792.91	4681	2179.7	1844.9	6702.6	8982.3	6278.6	3757.1	5223.1	6127	10352	10	10	8	1	7	5	4	15	10	9	7	7	13	14		122294	Desmoglein-2 OS=Homo sapiens OX=9606 GN=DSG2 PE=1 SV=2
835	1226	Q16643|DREB_HUMAN	292.42	21	16	13	15	15	16	16	11	13	16	16	18	16	11273	24155	19108	26605	39478	30112	16188	19851	18988	38031	37468	25419	8	8	12	11	13	16	20	20	11	16	15	26	22	15	Carbamidomethylation	71429	Drebrin OS=Homo sapiens OX=9606 GN=DBN1 PE=1 SV=4
925	1419	P19623|SPEE_HUMAN	292.17	55	15	16	23	20	28	34	34	34	31	34	42	31	15030	25078	22369	12686	11905	14354	14839	22542	28431	19514	20787	10823	10	10	10	12	17	10	8	13	18	21	19	16	18	14	Carbamidomethylation	33825	Spermidine synthase OS=Homo sapiens OX=9606 GN=SRM PE=1 SV=1
914	1392	Q9UBX3|DIC_HUMAN	291.87	38	26	24	20	18	14	16	28	25	23	25	22	32	14777	35676	32268	29885	28098	21919	38841	42146	53064	32344	29998	32499	8	8	14	18	12	16	10	11	18	13	15	14	17	21	Carbamidomethylation	31282	Mitochondrial dicarboxylate carrier OS=Homo sapiens OX=9606 GN=SLC25A10 PE=1 SV=2
142	2347	P61604|CH10_HUMAN	291.7	64	64	32	46	42	42	46	46	42	32	42	54	54	310460	126020	141210	262730	329540	355890	227290	231380	166420	380350	384740	505770	7	7	72	45	58	76	91	86	59	63	48	82	79	125	Oxidation (M); Acetylation (N-term)	10932	10 kDa heat shock protein mitochondrial OS=Homo sapiens OX=9606 GN=HSPE1 PE=1 SV=2
234	639	Q6KB66|K2C80_HUMAN	291.39	26	9	6	9	17	15	20	14	12	14	23	21	17	660.65	2070.5	1880.2	9667.5	10632	13410	8019.3	5862.3	4682.6	21135	19070	17888	11	9	17	29	48	38	34	55	62	57	41	64	62	121	Carbamidomethylation; Acetylation (N-term)	50525	Keratin type II cytoskeletal 80 OS=Homo sapiens OX=9606 GN=KRT80 PE=1 SV=2
816	1473	O95816|BAG2_HUMAN	291.36	66	30	20	43	44	23	43	54	48	38	54	44	48	7326.3	17623	16981	14670	13667	17129	23375	15129	21353	22944	18663	33708	9	9	11	11	14	16	13	17	23	19	15	18	20	25	Carbamidomethylation	23772	BAG family molecular chaperone regulator 2 OS=Homo sapiens OX=9606 GN=BAG2 PE=1 SV=1
920	1370	Q9Y2Q3|GSTK1_HUMAN	291.16	56	24	26	33	28	46	51	24	24	26	24	43	49	14092	15981	21435	27130	31371	35415	20209	23358	17532	29001	32446	32939	9	9	13	10	13	14	17	23	11	15	9	15	17	20	Oxidation (M)	25497	Glutathione S-transferase kappa 1 OS=Homo sapiens OX=9606 GN=GSTK1 PE=1 SV=3
1027	1899	Q14257|RCN2_HUMAN	290.99	33	21	0	21	18	18	26	22	26	18	26	26	33	5054.4		4947.9	7592.7	9652.3	20526	14045	9507.6	2618.4	20801	20856	35775	8	8	8	0	7	9	13	16	17	19	6	20	17	21		36876	Reticulocalbin-2 OS=Homo sapiens OX=9606 GN=RCN2 PE=1 SV=1
1303	909	P35249|RFC4_HUMAN	290.98	32	18	10	18	18	15	13	13	18	12	15	18	13	9641.2	3705.7	6833.4	5591.1	3719.3	6636.1	12686	4839.8	1877.1	5152.5	6596.6	6081	9	9	11	5	10	13	7	8	9	8	5	8	13	9	Carbamidomethylation	39682	Replication factor C subunit 4 OS=Homo sapiens OX=9606 GN=RFC4 PE=1 SV=2
943	648	Q14258|TRI25_HUMAN	290.95	31	15	17	23	15	17	14	17	17	11	8	11	8	5706	9325.5	7008	4633.8	3037.8	3370.6	6413.4	5125.7	6409	3125.1	3527.8	3248.2	12	12	13	16	22	17	10	14	13	15	14	13	16	9	Carbamidomethylation	70974	E3 ubiquitin/ISG15 ligase TRIM25 OS=Homo sapiens OX=9606 GN=TRIM25 PE=1 SV=2
492	2255	P61313|RL15_HUMAN	290.53	27	24	16	23	13	20	20	27	23	20	23	23	23	44815	117320	79266	41046	54152	25811	46474	95567	99440	39995	35094	25914	7	7	23	47	42	19	22	18	23	33	38	22	22	20		24146	Large ribosomal subunit protein eL15 OS=Homo sapiens OX=9606 GN=RPL15 PE=1 SV=2
448	1290	Q9UKM9|RALY_HUMAN	290.44	45	40	39	39	34	34	40	42	34	42	37	40	40	32725	36251	34754	41607	33874	54034	38200	27393	33742	39788	53667	54443	10	10	27	17	30	28	24	35	30	31	30	29	35	46	Oxidation (M); Acetylation (N-term)	32463	RNA-binding protein Raly OS=Homo sapiens OX=9606 GN=RALY PE=1 SV=1
1266	1745	Q8NFH5|NUP35_HUMAN	290.42	29	12	11	17	25	25	21	17	15	11	21	25	21	5531.6	5257.9	3658.9	12663	12216	12335	4543	3009	4185	9610.6	8741	12063	6	6	3	6	8	14	12	13	6	4	8	19	10	8	Carbamidomethylation	34774	Nucleoporin NUP35 OS=Homo sapiens OX=9606 GN=NUP35 PE=1 SV=1
584	924	Q16795|NDUA9_HUMAN	290.19	36	15	32	32	36	35	36	36	36	31	36	36	35	9613.1	19663	14299	32071	30503	22612	13122	21903	22632	26286	25428	17899	9	9	9	21	21	27	28	22	14	29	24	29	26	24		42510	NADH dehydrogenase [ubiquinone] 1 alpha subcomplex subunit 9 mitochondrial OS=Homo sapiens OX=9606 GN=NDUFA9 PE=1 SV=2
909	899	P26232|CTNA2_HUMAN	290.05	9	8	6	8	8	8	8	9	9	8	8	8	9	2645.1	2456	2606.3	269.67	5156.4	688.51	0	4917	5377.6	7699.3	3029.6	5953.8	6	1	18	10	16	9	11	10	20	21	17	20	12	16	Carbamidomethylation	105313	Catenin alpha-2 OS=Homo sapiens OX=9606 GN=CTNNA2 PE=1 SV=5
729	2178	P62910|RL32_HUMAN	289.43	41	34	35	35	40	34	34	35	41	35	33	34	33	39420	91188	54398	25423	30155	13643	51215	75249	82429	24764	19566	11375	7	7	17	24	25	19	13	13	22	28	29	13	11	15	Carbamidomethylation; Oxidation (M)	15860	Large ribosomal subunit protein eL32 OS=Homo sapiens OX=9606 GN=RPL32 PE=1 SV=2
1223	4161	Q9NZ45|CISD1_HUMAN	289.37	54	17	31	17	54	40	31	17	42	31	31	41	31	3122.9	2269.4	4473.1	8821.2	8525	14036	2472	6848	4059.2	12513	14898	13721	7	7	6	4	7	10	12	12	5	12	11	14	12	12	Carbamidomethylation	12199	CDGSH iron-sulfur domain-containing protein 1 OS=Homo sapiens OX=9606 GN=CISD1 PE=1 SV=1
758	679	P30154|2AAB_HUMAN	289.29	25	10	15	8	8	8	8	19	12	14	8	8	8		737.28					1196.4	627.01	812.98				10	5	12	25	19	16	20	17	18	20	22	18	17	15	Carbamidomethylation	66214	Serine/threonine-protein phosphatase 2A 65 kDa regulatory subunit A beta isoform OS=Homo sapiens OX=9606 GN=PPP2R1B PE=1 SV=3
452	2805	Q9NS69|TOM22_HUMAN	289.16	77	40	51	51	49	49	60	77	60	51	60	77	77	38828	53447	66154	171650	201930	134710	90276	115460	89756	165920	135120	169830	7	7	19	18	24	41	35	32	30	27	28	37	32	37	Oxidation (M); Acetylation (N-term)	15522	Mitochondrial import receptor subunit TOM22 homolog OS=Homo sapiens OX=9606 GN=TOMM22 PE=1 SV=3
853	715	P05556|ITB1_HUMAN	289.12	24	9	14	13	10	10	12	8	14	10	14	17	22	7292.1	22294	13108	18688	20341	13466	12633	16271	19887	18977	15359	19329	10	10	6	18	18	17	16	17	12	16	13	15	24	21	Carbamidomethylation	88415	Integrin beta-1 OS=Homo sapiens OX=9606 GN=ITGB1 PE=1 SV=2
935	1517	P67936|TPM4_HUMAN	288.93	42	20	25	20	20	25	28	35	33	20	20	30	28	18571	17818	14000	19938	30449	26538	42318	27451	23882	29948	21172	31651	10	7	13	12	16	12	13	14	20	18	11	13	15	17	Carbamidomethylation; Acetylation (N-term)	28522	Tropomyosin alpha-4 chain OS=Homo sapiens OX=9606 GN=TPM4 PE=1 SV=3
1085	600	Q9NVH1|DJC11_HUMAN	288.84	31	8	10	7	15	13	21	21	13	9	24	21	21	2501	3541.5	2544.3	8227	9269.2	11417	4873.4	4897.1	7658.7	13245	15772	15893	12	12	5	6	4	13	10	24	11	10	6	21	17	14	Carbamidomethylation; Acetylation (N-term)	63278	DnaJ homolog subfamily C member 11 OS=Homo sapiens OX=9606 GN=DNAJC11 PE=1 SV=2
1135	1300	Q15024|EXOS7_HUMAN	288.79	49	17	25	25	28	28	22	30	28	31	33	28	32	9479.8	3940.2	4293.4	3279	4716.2	4620.5	8883.4	6655.2	5555.4	8184.1	5430.4	6187.1	10	10	4	7	7	10	10	11	8	16	16	20	11	11	Carbamidomethylation	31821	Exosome complex component RRP42 OS=Homo sapiens OX=9606 GN=EXOSC7 PE=1 SV=3
198	1304	Q562R1|ACTBL_HUMAN	288.74	21	15	10	10	10	8	8	11	16	8	8	10	8	509.73							93.499					7	2	105	36	62	49	44	49	93	65	46	53	61	57	Oxidation (M)	42003	Beta-actin-like protein 2 OS=Homo sapiens OX=9606 GN=ACTBL2 PE=1 SV=2
871	1101	Q9UBE0|SAE1_HUMAN	288.49	47	22	22	33	22	22	33	31	40	33	29	27	29	6452.3	33107	25970	16831	15632	17011	19301	33061	30470	17097	11893	12394	9	9	7	15	21	12	12	18	15	25	20	15	18	11	Carbamidomethylation; Acetylation (N-term)	38450	SUMO-activating enzyme subunit 1 OS=Homo sapiens OX=9606 GN=SAE1 PE=1 SV=1
1228	762	Q9BW27|NUP85_HUMAN	288.39	25	3	5	10	13	16	12	5	11	9	11	11	11	960.66	4985.2	5575.7	14068	16103	3925.9	3212.5	5955	3755.8	13020	7582.6	12633	12	12	2	9	8	15	16	10	3	8	7	15	10	13	Carbamidomethylation; Acetylation (N-term)	75019	Nuclear pore complex protein Nup85 OS=Homo sapiens OX=9606 GN=NUP85 PE=1 SV=1
875	1049	Q8IYD1|ERF3B_HUMAN	287.58	20	7	9	17	13	9	17	17	17	20	20	14	17		768.23	2978.9	1771		0	2001.9	1494.4	2957.5	887.64		284.02	8	3	9	19	16	11	10	15	14	17	26	16	19	16	Carbamidomethylation; Oxidation (M)	68883	Eukaryotic peptide chain release factor GTP-binding subunit ERF3B OS=Homo sapiens OX=9606 GN=GSPT2 PE=1 SV=2
1100	1451	Q8N684|CPSF7_HUMAN	287.55	27	16	10	13	15	13	19	11	10	10	24	22	17	12618	17269	10935	23702	23038	17734	13805	12467	16252	19044	21747	15885	10	10	13	10	9	14	10	13	8	8	10	16	15	13	Carbamidomethylation	52050	Cleavage and polyadenylation specificity factor subunit 7 OS=Homo sapiens OX=9606 GN=CPSF7 PE=1 SV=1
1220	973	Q8NE86|MCU_HUMAN	287.51	30	3	9	14	23	27	26	6	14	14	21	18	18	1526.2	10483	5906.9	13987	14172	11039	632.83	5999.6	6741.3	10817	11388	9333.3	9	9	2	7	7	15	16	13	1	6	9	14	11	16	Carbamidomethylation	39867	Calcium uniporter protein mitochondrial OS=Homo sapiens OX=9606 GN=MCU PE=1 SV=1
1655	682	Q6L8Q7|PDE12_HUMAN	287.14	32	7	7	19	5	3	10	17	20	10	5	10	3	6758.1	2022.6	7400.6	781.44	1836.6	6612.6	10337	6143.8	3213.9	3509.7	4771.8	3163.5	11	11	7	3	10	2	5	9	9	10	6	4	5	2	Carbamidomethylation	67352	2' 5'-phosphodiesterase 12 OS=Homo sapiens OX=9606 GN=PDE12 PE=1 SV=2
809	1529	Q9H9J2|RM44_HUMAN	286.99	30	17	19	20	24	21	27	20	24	24	27	26	27	7060.8	18235	11103	20061	20163	15893	9093.9	18352	16386	20491	19068	21295	9	9	8	15	10	22	20	19	14	16	22	19	18	21	Carbamidomethylation; Acetylation (N-term)	37535	Large ribosomal subunit protein mL44 OS=Homo sapiens OX=9606 GN=MRPL44 PE=1 SV=1
1628	497	Q9UGU0|TCF20_HUMAN	286.93	10	1	1	2	5	5	4	2	1	2	3	1	10	0	0	615.04	5068.9	4838.2	2672.7	811.25	307.44	512.27	4784.9	1560.6	11754	10	10	1	1	2	12	10	9	3	1	3	8	3	21		211769	Transcription factor 20 OS=Homo sapiens OX=9606 GN=TCF20 PE=1 SV=3
1261	409	Q10570|CPSF1_HUMAN	286.75	13	1	6	3	7	10	8	4	8	5	9	7	11	3368.5	5259	1906.2	8672.1	9362.4	8102.1	3444.9	5698.3	3789.3	7100.5	6159.1	9846.1	11	11	3	9	4	13	15	12	6	9	6	11	10	13	Carbamidomethylation	160883	Cleavage and polyadenylation specificity factor subunit 1 OS=Homo sapiens OX=9606 GN=CPSF1 PE=1 SV=2
956	1072	Q9BXW7|HDHD5_HUMAN	286.47	34	21	17	22	22	22	30	21	31	11	20	20	28	3586.9	10280	10608	18315	18727	16504	12984	15534	10725	18104	19689	20076	9	9	7	13	13	15	15	16	15	18	11	12	13	21	Carbamidomethylation; Oxidation (M)	46321	Haloacid dehalogenase-like hydrolase domain-containing 5 OS=Homo sapiens OX=9606 GN=HDHD5 PE=1 SV=1
570	1362	P31946|1433B_HUMAN	286.35	57	37	26	28	19	19	26	40	31	26	34	46	34	57978	1242.8	11520	524.24	1748.5	10902	17173	6814.9	3509.3	7308.3	19360	19925	10	8	36	18	23	18	18	24	32	21	22	23	19	26	Carbamidomethylation; Oxidation (M); Acetylation (N-term)	28082	14-3-3 protein beta/alpha OS=Homo sapiens OX=9606 GN=YWHAB PE=1 SV=3
361	1058	P17066|HSP76_HUMAN	286.25	14	11	11	7	8	9	9	11	10	8	8	9	9								382.4					8	1	49	27	52	29	23	34	49	40	39	31	30	37	Carbamidomethylation; Oxidation (M); Acetylation (N-term)	71028	Heat shock 70 kDa protein 6 OS=Homo sapiens OX=9606 GN=HSPA6 PE=1 SV=2
566	1425	Q96AG4|LRC59_HUMAN	286.15	38	25	17	21	13	18	25	25	21	21	30	25	26	56521	33188	58796	42052	50870	79362	96188	69164	53979	94906	88813	75951	10	10	24	13	26	17	19	27	29	25	22	23	30	26	Carbamidomethylation	34930	Leucine-rich repeat-containing protein 59 OS=Homo sapiens OX=9606 GN=LRRC59 PE=1 SV=1
990	383	P63010|AP2B1_HUMAN	286.12	23	6	10	10	5	10	7	9	5	7	5	4	6	410.04	14924	10168	8725.1	8934.8	7196.1	4468.4	6481.3	12246	8612.1	4007.4	4230.9	14	7	12	12	19	11	15	10	12	14	16	20	12	7	Carbamidomethylation	104553	AP-2 complex subunit beta OS=Homo sapiens OX=9606 GN=AP2B1 PE=1 SV=1
1106	590	Q16401|PSMD5_HUMAN	286.07	36	27	21	11	8	8	15	20	8	8	11	15	12	18962	24928	34816	33922	29777	31827	29666	40557	35191	32369	19119	14763	11	11	20	12	11	8	12	11	15	9	10	8	11	9	Carbamidomethylation; Oxidation (M); Acetylation (N-term)	56196	26S proteasome non-ATPase regulatory subunit 5 OS=Homo sapiens OX=9606 GN=PSMD5 PE=1 SV=3
1107	1041	Q9HCU5|PREB_HUMAN	286.05	44	10	12	12	20	24	33	24	16	12	25	30	28	851.4	12969	10037	16670	21901	14380	6453.9	10888	13323	17602	15056	15854	11	11	4	9	7	10	16	16	13	9	6	14	20	12	Carbamidomethylation	45468	Prolactin regulatory element-binding protein OS=Homo sapiens OX=9606 GN=PREB PE=1 SV=2
518	1877	Q9P0L0|VAPA_HUMAN	285.92	39	19	27	39	39	35	35	35	35	39	35	35	39	22199	42826	27087	66355	85863	50490	34538	47386	41450	64947	46591	51135	8	7	13	29	23	26	36	25	20	26	24	26	23	35	Carbamidomethylation; Oxidation (M)	27893	Vesicle-associated membrane protein-associated protein A OS=Homo sapiens OX=9606 GN=VAPA PE=1 SV=3
757	1549	P28066|PSA5_HUMAN	285.87	57	32	27	19	13	27	41	32	35	35	49	32	49	35414	45154	39991	37720	34401	32993	59047	42035	47591	34885	28876	36745	8	8	22	16	16	10	13	21	21	19	20	20	16	25	Carbamidomethylation	26411	Proteasome subunit alpha type-5 OS=Homo sapiens OX=9606 GN=PSMA5 PE=1 SV=3
1184	911	Q7Z3B4|NUP54_HUMAN	285.8	28	9	8	6	8	15	20	15	12	8	20	18	28	3715	6416.2	4595.9	15335	14319	18007	6756.3	6769.3	6071.6	21530	20767	28508	9	9	5	5	4	9	9	17	12	10	6	12	11	23	Carbamidomethylation	55436	Nucleoporin p54 OS=Homo sapiens OX=9606 GN=NUP54 PE=1 SV=2
779	1351	P60900|PSA6_HUMAN	285.69	42	42	23	34	17	17	30	38	38	34	27	38	34	34451	24523	27872	21445	22151	18568	42801	24522	28836	30477	24719	35089	9	9	24	11	16	11	10	15	22	21	19	22	20	21	Carbamidomethylation; Acetylation (N-term)	27399	Proteasome subunit alpha type-6 OS=Homo sapiens OX=9606 GN=PSMA6 PE=1 SV=1
948	877	Q86X55|CARM1_HUMAN	285.58	30	21	17	16	12	16	16	20	19	17	16	19	11	22925	7528.9	34466	9933.9	16502	23946	39965	23686	16125	25625	22153	17726	10	10	15	11	19	7	12	14	14	19	17	17	14	12	Carbamidomethylation; Acetylation (N-term)	65854	Histone-arginine methyltransferase CARM1 OS=Homo sapiens OX=9606 GN=CARM1 PE=1 SV=3
1543	547	Q9HD20|AT131_HUMAN	285.56	16	6	3	6	6	6	7	5	8	8	9	10	7	1778.8	1149.3	3204.1	5245.4	9323.5	5644.8	1848.6	4602.3	1976.4	5617	6714	3674.5	10	10	4	3	3	13	11	8	4	7	5	8	8	8	Carbamidomethylation; Acetylation (N-term)	132955	Endoplasmic reticulum transmembrane helix translocase OS=Homo sapiens OX=9606 GN=ATP13A1 PE=1 SV=2
1574	425	Q9HCS7|SYF1_HUMAN	285.54	22	0	5	0	8	8	6	5	4	5	10	11	12		3811.9		4624.6	9535.3	2995.1	1272.5	2018.3	2825.8	5541.9	5282.4	5263.7	12	12	0	6	0	8	10	8	6	4	5	9	10	13	Carbamidomethylation	100010	Pre-mRNA-splicing factor SYF1 OS=Homo sapiens OX=9606 GN=XAB2 PE=1 SV=2
1080	658	Q9Y4A5|TRRAP_HUMAN	285.25	3	1	0	2	2	3	2	1	2	2	2	2	2	1262.6	4584.5	5885.2	8266.1	11710	9136.5	5220.3	5444.4	5620.5	7483.7	6135.4	7556.3	9	9	5	7	13	10	15	18	10	12	13	10	14	15	Carbamidomethylation; Acetylation (N-term)	437603	Transformation/transcription domain-associated protein OS=Homo sapiens OX=9606 GN=TRRAP PE=1 SV=3
529	1334	P25789|PSA4_HUMAN	285.23	43	35	23	33	29	29	33	28	40	29	33	43	33	30970	20419	30749	22446	26221	35326	61237	44827	35204	38906	44887	36237	7	7	19	13	18	19	24	29	27	39	28	27	30	25	Carbamidomethylation; Oxidation (M); Acetylation (N-term)	29484	Proteasome subunit alpha type-4 OS=Homo sapiens OX=9606 GN=PSMA4 PE=1 SV=1
1264	636	Q15738|NSDHL_HUMAN	285.05	37	12	21	15	15	23	24	15	15	15	15	23	20	4322.7	5252.4	921.52	4856.6	7190.4	2979.3	2907.3	2397	3111.7	3435.6	7078.5	4399.8	9	9	7	12	5	10	13	9	6	7	9	7	14	12	Carbamidomethylation	41900	Sterol-4-alpha-carboxylate 3-dehydrogenase decarboxylating OS=Homo sapiens OX=9606 GN=NSDHL PE=1 SV=2
1081	443	P28370|SMCA1_HUMAN	285.03	18	3	6	4	10	10	9	4	3	7	9	10	8				141.65	2851.5	3132				4350.3	1445.8	1735.8	16	7	5	10	10	16	15	15	7	6	11	15	17	15	Carbamidomethylation	122605	Probable global transcription activator SNF2L1 OS=Homo sapiens OX=9606 GN=SMARCA1 PE=1 SV=2
1366	826	Q9UGP8|SEC63_HUMAN	284.94	16	4	4	6	9	12	9	6	6	6	8	9	7	2734.7	3138.1	2388.6	14139	11148	8566.7	3770.4	6658.3	3118.4	9677.9	8856.4	8252.6	9	9	5	3	7	15	14	9	5	7	5	10	11	9	Carbamidomethylation	87997	Translocation protein SEC63 homolog OS=Homo sapiens OX=9606 GN=SEC63 PE=1 SV=2
1074	642	P07384|CAN1_HUMAN	284.91	23	15	14	13	7	12	10	13	18	15	11	9	5	11781	13818	12475	6118.6	8340.9	10075	14737	15130	14665	7991.1	5825.2	6597.6	10	10	18	19	15	6	8	9	12	18	18	8	7	5	Carbamidomethylation; Acetylation (N-term)	81890	Calpain-1 catalytic subunit OS=Homo sapiens OX=9606 GN=CAPN1 PE=1 SV=1
886	926	P07602|SAP_HUMAN	284.77	22	7	12	12	14	16	15	10	14	10	18	11	19	7036.9	18210	11960	30348	32950	25683	9930.3	16083	14207	32013	23952	49176	9	9	7	12	10	18	24	20	8	13	14	20	17	23	Carbamidomethylation	58113	Prosaposin OS=Homo sapiens OX=9606 GN=PSAP PE=1 SV=2
1015	1595	P82979|SARNP_HUMAN	284.76	35	30	20	30	14	14	30	30	24	20	19	30	24	23190	7083.9	10735	8347.6	16598	28283	27622	22175	17532	26608	25302	24806	9	9	15	7	16	7	10	19	17	14	10	10	16	14	Carbamidomethylation; Acetylation (N-term)	23671	SAP domain-containing ribonucleoprotein OS=Homo sapiens OX=9606 GN=SARNP PE=1 SV=3
1836	314	Q14573|ITPR3_HUMAN	284.62	8	0	2	1	2	4	4	1	1	1	2	3	3		641.03	289.33	1626.5	1909.7	3620.2	817.19	223.07	0	982.39	1491.7	3665.4	12	11	1	4	1	8	10	9	1	1	1	5	6	12	Carbamidomethylation	304105	Inositol 1 4 5-trisphosphate receptor type 3 OS=Homo sapiens OX=9606 GN=ITPR3 PE=1 SV=2
634	1547	Q13148|TADBP_HUMAN	284.6	39	25	25	22	34	22	31	31	31	22	31	31	22	29545	22469	22278	30793	26040	42637	29690	26540	24627	31748	38032	33756	9	9	16	24	15	25	16	27	26	23	19	21	23	22	Carbamidomethylation; Oxidation (M)	44740	TAR DNA-binding protein 43 OS=Homo sapiens OX=9606 GN=TARDBP PE=1 SV=1
1063	820	Q12849|GRSF1_HUMAN	284.54	36	15	14	17	16	14	26	19	15	9	26	19	31	8575.7	28479	22179	19969	13755	23177	15804	11689	20012	10974	17105	24281	10	10	8	14	10	18	9	15	13	8	10	13	14	13	Carbamidomethylation	53126	G-rich sequence factor 1 OS=Homo sapiens OX=9606 GN=GRSF1 PE=1 SV=3
867	2956	Q9UKK9|NUDT5_HUMAN	284.53	34	31	24	27	31	24	24	24	24	24	24	24	24	22609	23965	30802	22874	21979	19932	19140	27504	27376	23515	17138	25309	7	7	18	15	20	15	9	17	15	15	16	14	18	18	Carbamidomethylation; Acetylation (N-term)	24328	ADP-sugar pyrophosphatase OS=Homo sapiens OX=9606 GN=NUDT5 PE=1 SV=1
1192	587	Q9H845|ACAD9_HUMAN	284.5	36	6	21	9	15	17	13	11	7	13	15	15	22	639.22	7170.4	6956.8	9265	11508	6600.8	4007.5	4436.2	39931	10412	8384.4	13013	12	12	4	8	9	12	16	7	9	6	9	13	12	16	Carbamidomethylation	68760	Complex I assembly factor ACAD9 mitochondrial OS=Homo sapiens OX=9606 GN=ACAD9 PE=1 SV=1
1207	1597	Q8TF68|ZN384_HUMAN	284.41	14	0	9	2	12	10	10	7	10	10	12	7	12		5017.6	737.83	16395	15224	5311	2286.7	3402.3	2763.7	9161.3	5394.2	9702	7	7	0	12	2	15	15	12	6	10	6	16	11	14		63219	Zinc finger protein 384 OS=Homo sapiens OX=9606 GN=ZNF384 PE=1 SV=2
1016	604	Q8TDI0|CHD5_HUMAN	284.37	6	3	3	3	4	5	4	3	4	4	4	5	4								867.56					9	1	7	4	10	18	14	14	9	12	12	18	18	18	Carbamidomethylation; Oxidation (M); Acetylation (N-term)	223048	Chromodomain-helicase-DNA-binding protein 5 OS=Homo sapiens OX=9606 GN=CHD5 PE=1 SV=1
402	1500	B2RXH8|HNRC2_HUMAN	284.24	20	12	12	13	15	12	12	16	12	12	15	15	12							314.1						9	1	43	19	27	43	28	41	43	25	32	33	38	34	Acetylation (N-term)	32072	Heterogeneous nuclear ribonucleoprotein C-like 2 OS=Homo sapiens OX=9606 GN=HNRNPCL2 PE=1 SV=1
402	1592	O60812|HNRC1_HUMAN	284.24	20	12	12	13	15	12	12	16	12	12	15	15	12							314.1						9	1	43	19	27	43	28	41	43	25	32	33	38	34	Acetylation (N-term)	32142	Heterogeneous nuclear ribonucleoprotein C-like 1 OS=Homo sapiens OX=9606 GN=HNRNPCL1 PE=1 SV=1
402	1653	P0DMR1|HNRC4_HUMAN	284.24	20	12	12	13	15	12	12	16	12	12	15	15	12							314.1						9	1	43	19	27	43	28	41	43	25	32	33	38	34	Acetylation (N-term)	32029	Heterogeneous nuclear ribonucleoprotein C-like 4 OS=Homo sapiens OX=9606 GN=HNRNPCL4 PE=3 SV=1
402	1654	B7ZW38|HNRC3_HUMAN	284.24	20	12	12	13	15	12	12	16	12	12	15	15	12							314.1						9	1	43	19	27	43	28	41	43	25	32	33	38	34	Acetylation (N-term)	32029	Heterogeneous nuclear ribonucleoprotein C-like 3 OS=Homo sapiens OX=9606 GN=HNRNPCL3 PE=2 SV=1
1398	1176	Q86W42|THOC6_HUMAN	284.21	41	9	14	14	16	14	12	10	14	14	22	19	25	5372.1	16761	9290.3	24502	50435	8370.4	17147	11644	7761.2	39768	5612.3	9956	9	9	6	8	7	9	9	5	6	8	7	13	8	11	Carbamidomethylation	37535	THO complex subunit 6 homolog OS=Homo sapiens OX=9606 GN=THOC6 PE=1 SV=1
1043	1105	Q13561|DCTN2_HUMAN	284.17	28	18	22	21	18	21	19	23	19	15	25	25	23	14775	18451	19146	14479	14441	16636	23780	17704	17180	16773	15382	20713	8	8	16	15	13	13	11	11	10	14	7	14	12	12	Carbamidomethylation; Acetylation (N-term)	44231	Dynactin subunit 2 OS=Homo sapiens OX=9606 GN=DCTN2 PE=1 SV=4
972	2267	O75396|SC22B_HUMAN	284.12	36	26	20	35	29	35	35	26	35	35	35	36	36	6450.4	10453	13742	16947	17825	26202	10660	13941	14111	24735	23472	27637	7	7	11	12	12	13	14	18	8	16	14	15	15	17		24741	Vesicle-trafficking protein SEC22b OS=Homo sapiens OX=9606 GN=SEC22B PE=1 SV=5
1238	462	Q8TED0|UTP15_HUMAN	284.05	36	10	9	11	17	23	24	9	9	15	22	23	14	10788	6227.2	6815.7	12883	15397	9727.9	7777.7	7808.9	6770.7	16838	15251	15034	12	12	8	6	8	14	13	13	4	6	8	13	11	11	Carbamidomethylation; Acetylation (N-term)	58415	U3 small nucleolar RNA-associated protein 15 homolog OS=Homo sapiens OX=9606 GN=UTP15 PE=1 SV=3
623	3494	P83916|CBX1_HUMAN	283.43	49	32	24	32	24	39	48	32	24	24	33	32	48	7506.7	2874.4	2243.5	8207	9312.9	14132	7409.9	4653.8	5287.5	9336	15365	14209	6	5	15	12	19	19	18	32	21	24	21	25	25	29	Carbamidomethylation; Oxidation (M)	21418	Chromobox protein homolog 1 OS=Homo sapiens OX=9606 GN=CBX1 PE=1 SV=1
1248	932	Q9UHG3|PCYOX_HUMAN	283.38	37	0	9	4	19	13	22	9	14	14	23	22	31		3745	2298.1	10228	21106	17306	7235.8	5587.8	3954.8	21351	13709	30304	10	10	0	5	1	12	17	11	4	6	5	14	15	23	Carbamidomethylation	56640	Prenylcysteine oxidase 1 OS=Homo sapiens OX=9606 GN=PCYOX1 PE=1 SV=3
536	740	Q8IZL8|PELP1_HUMAN	283.27	14	8	6	10	12	11	12	10	10	7	11	12	11	20372	29376	44086	63349	75735	61140	50860	47256	44678	63220	50839	66484	9	9	15	15	21	29	30	31	25	20	25	25	27	30	Carbamidomethylation; Acetylation (N-term)	119700	Proline- glutamic acid- and leucine-rich protein 1 OS=Homo sapiens OX=9606 GN=PELP1 PE=1 SV=2
988	581	O75306|NDUS2_HUMAN	283.23	48	13	29	14	23	25	33	14	19	20	23	40	31	9016.2	6323.9	7045.6	10042	11940	16271	3295.8	6623	6653.3	10235	22779	23700	14	14	8	12	9	12	12	18	6	11	8	13	30	22	Oxidation (M)	52546	NADH dehydrogenase [ubiquinone] iron-sulfur protein 2 mitochondrial OS=Homo sapiens OX=9606 GN=NDUFS2 PE=1 SV=2
1068	885	O75131|CPNE3_HUMAN	283.13	29	13	21	24	25	22	20	15	16	23	20	14	18	3807.4	20289	7225.6	11707	10158	9996.4	5683.3	7177.8	14056	7253.5	3701.2	6396.7	10	9	7	18	12	15	16	13	10	11	13	12	6	11	Carbamidomethylation	60131	Copine-3 OS=Homo sapiens OX=9606 GN=CPNE3 PE=1 SV=1
799	2110	P49720|PSB3_HUMAN	283.1	37	28	37	33	37	32	32	23	32	32	32	32	33	18627	52206	45311	33837	33388	29034	46257	41749	47367	33051	28678	25646	7	7	16	21	23	13	14	12	15	21	21	17	14	19		22949	Proteasome subunit beta type-3 OS=Homo sapiens OX=9606 GN=PSMB3 PE=1 SV=2
1742	1033	Q9NNW7|TRXR2_HUMAN	283.04	31	9	9	12	20	5	15	9	12	11	15	8	20	3088.6	6041.4	4390.5	6219.9	3628.3	4444.6	4291.8	4184.4	2977.8	5885.6	2720.2	5983.3	9	9	5	5	4	8	4	5	6	4	4	9	5	7	Carbamidomethylation	56507	Thioredoxin reductase 2 mitochondrial OS=Homo sapiens OX=9606 GN=TXNRD2 PE=1 SV=3
903	758	Q14157|UBP2L_HUMAN	283.03	17	12	5	13	6	8	10	13	15	11	13	8	13	12977	5358.5	17165	9404.4	12554	12200	25898	20410	23323	22499	13183	19555	11	11	20	6	21	8	10	12	24	15	16	20	13	16	Carbamidomethylation	114534	Ubiquitin-associated protein 2-like OS=Homo sapiens OX=9606 GN=UBAP2L PE=1 SV=2
1199	588	P49589|SYCC_HUMAN	282.87	19	14	6	12	7	6	10	11	14	8	12	10	8	7038.8	10499	9915.3	6177.6	3221.1	5499.7	8283.8	8066.8	9344.6	6759.3	7819.3	4357.2	10	10	17	6	12	5	4	13	13	12	7	12	12	7	Carbamidomethylation; Acetylation (N-term)	85473	Cysteine--tRNA ligase cytoplasmic OS=Homo sapiens OX=9606 GN=CARS1 PE=1 SV=3
1060	1246	O15355|PPM1G_HUMAN	282.7	28	26	10	21	16	11	19	25	24	18	22	16	16	23329	7009.8	17254	18131	7071.8	13199	20073	22507	16979	14937	19673	14394	9	9	14	6	14	12	9	12	14	17	11	13	10	13	Carbamidomethylation; Acetylation (N-term)	59272	Protein phosphatase 1G OS=Homo sapiens OX=9606 GN=PPM1G PE=1 SV=1
1673	584	P12081|HARS1_HUMAN	282.26	33	16	13	3	2	6	6	22	15	11	14	16	12	5704.1	16309	490.42	0	1219.9	994.02	4540.9	2655.1	2719.3	3275.9	2660.5	4009.7	12	9	8	7	3	1	4	5	11	6	4	8	8	5	Carbamidomethylation	57411	Histidine--tRNA ligase cytoplasmic OS=Homo sapiens OX=9606 GN=HARS1 PE=1 SV=2
1242	2080	Q00688|FKBP3_HUMAN	282.08	32	31	20	13	19	13	13	13	19	19	13	19	13	15100	24000	17055	16002	15384	10854	16210	19909	19521	12975	9511.6	12983	6	6	9	13	11	9	9	8	7	14	11	6	10	7	Acetylation (N-term)	25177	Peptidyl-prolyl cis-trans isomerase FKBP3 OS=Homo sapiens OX=9606 GN=FKBP3 PE=1 SV=1
2049	927	P55011|S12A2_HUMAN	282.04	12	7	2	5	2	5	7	7	2	2	5	7	4	6178.7	3725.7	1482	4515.3	5306	3353.2	5205.5	3130.3	925.61	371.95	3276.3	2741	7	7	6	1	5	1	3	6	5	1	5	2	5	5	Carbamidomethylation; Acetylation (N-term)	131447	Solute carrier family 12 member 2 OS=Homo sapiens OX=9606 GN=SLC12A2 PE=1 SV=1
1108	685	P46379|BAG6_HUMAN	281.83	18	11	12	15	8	7	7	10	13	12	8	5	8	9557.6	14646	12860	10582	4630.4	2828.5	5331.6	11884	10895	5849.9	1263	3269.9	11	11	14	12	21	13	8	6	8	20	10	9	6	9	Carbamidomethylation; Oxidation (M)	119409	Large proline-rich protein BAG6 OS=Homo sapiens OX=9606 GN=BAG6 PE=1 SV=2
1200	875	P61201|CSN2_HUMAN	281.81	29	18	14	15	11	13	3	20	27	11	16	16	11	6874.8	6648.7	7479.5	1678	3701.3	3891.1	12708	17558	7735	6168.7	4018.2	3924.7	9	9	11	10	11	5	10	4	16	20	9	8	9	7		51597	COP9 signalosome complex subunit 2 OS=Homo sapiens OX=9606 GN=COPS2 PE=1 SV=1
1887	510	P57740|NU107_HUMAN	281.6	19	1	5	3	8	9	6	2	2	4	7	3	8	658.69	3806.4	1825.3	9701.3	7146.8	2014.3	547.99	381.48	2003.2	3427.1	1875.1	2896.1	11	11	2	4	4	10	13	5	1	1	3	5	3	4	Carbamidomethylation	106374	Nuclear pore complex protein Nup107 OS=Homo sapiens OX=9606 GN=NUP107 PE=1 SV=1
1443	1383	P80303|NUCB2_HUMAN	281.6	31	2	9	13	21	24	15	6	7	8	14	10	19	2041	1760.6	2646.4	10074	9141.5	7660.4	4548.5	2670.2	2564.4	8684.9	4300.3	13634	11	11	2	9	5	14	8	10	3	2	5	7	10	16		50223	Nucleobindin-2 OS=Homo sapiens OX=9606 GN=NUCB2 PE=1 SV=3
921	1407	Q96A49|SYAP1_HUMAN	281.44	28	14	14	14	22	14	10	17	18	18	14	10	18	8836.1	23483	15441	18384	16498	10094	19004	19315	21056	12106	8580.8	11978	7	7	12	18	16	20	17	10	17	17	19	9	8	14		39933	Synapse-associated protein 1 OS=Homo sapiens OX=9606 GN=SYAP1 PE=1 SV=1
1343	736	Q86SF2|GALT7_HUMAN	281.4	25	5	3	11	9	9	13	13	14	6	18	18	17	5135.8	548.38	3783.3	6784.6	8555.1	7521.2	7431.6	8496.4	3305.8	13179	17865	21908	11	11	5	2	6	5	6	9	10	7	3	16	15	17	Carbamidomethylation	75389	N-acetylgalactosaminyltransferase 7 OS=Homo sapiens OX=9606 GN=GALNT7 PE=1 SV=1
838	662	A1L0T0|HACL2_HUMAN	281.39	28	16	12	13	18	21	19	10	21	13	18	16	13	6311	19385	17102	30276	24920	21427	13463	13622	18206	17630	17343	17373	9	9	10	12	16	25	20	22	15	16	11	18	16	15	Carbamidomethylation	67868	2-hydroxyacyl-CoA lyase 2 OS=Homo sapiens OX=9606 GN=ILVBL PE=1 SV=2
1149	1069	Q9UMX0|UBQL1_HUMAN	281.27	30	17	15	16	13	11	15	23	13	13	18	18	26	6085.6	17547	7763.4	17192	16306	8753.6	20534	22948	23275	6450.6	2986	5054.4	10	5	16	7	7	7	7	13	18	9	10	8	10	16	Acetylation (N-term)	62519	Ubiquilin-1 OS=Homo sapiens OX=9606 GN=UBQLN1 PE=1 SV=2
791	3062	P43487|RANG_HUMAN	281.22	54	54	35	52	35	52	52	35	52	35	51	52	34	35688	62518	56711	47480	51515	42316	46771	70045	68636	49865	34965	48109	8	8	20	20	18	14	14	13	17	21	16	20	16	19	Carbamidomethylation; Acetylation (N-term)	23310	Ran-specific GTPase-activating protein OS=Homo sapiens OX=9606 GN=RANBP1 PE=1 SV=1
1433	1259	O00515|LAD1_HUMAN	281.12	17	10	6	12	12	15	12	15	15	12	15	15	8	9073.5	2697	5815.3	7707	8423	6567.3	12647	13619	8878.5	15135	9365.3	2695.8	7	7	6	5	5	6	7	6	11	11	9	13	11	2	Carbamidomethylation	57131	Ladinin-1 OS=Homo sapiens OX=9606 GN=LAD1 PE=1 SV=2
1028	644	Q99959|PKP2_HUMAN	281.06	18	4	6	6	7	6	7	8	9	8	8	11	10	7555.3	11039	14579	18919	15711	16458	16879	18133	15276	21372	19643	19823	9	9	10	13	10	13	10	14	16	12	12	14	15	13	Carbamidomethylation; Acetylation (N-term)	97415	Plakophilin-2 OS=Homo sapiens OX=9606 GN=PKP2 PE=1 SV=2
1097	1543	Q9UBS4|DJB11_HUMAN	280.94	21	18	13	17	10	13	21	18	15	17	15	18	18	7055.9	9176.6	8189.1	14145	15607	20687	7762.3	7449.4	8302.8	18710	16779	29785	6	6	8	10	10	7	11	16	12	8	12	14	14	16	Carbamidomethylation; Oxidation (M)	40514	DnaJ homolog subfamily B member 11 OS=Homo sapiens OX=9606 GN=DNAJB11 PE=1 SV=1
883	1413	O14745|NHRF1_HUMAN	280.86	38	29	25	22	24	37	21	25	28	24	33	25	29	10985	9581.5	15440	6260.2	13597	13303	27202	22783	17037	24759	16569	20596	9	9	12	13	15	11	17	7	18	18	18	22	15	21		38868	Na(+)/H(+) exchange regulatory cofactor NHE-RF1 OS=Homo sapiens OX=9606 GN=NHERF1 PE=1 SV=4
2002	819	Q96GQ7|DDX27_HUMAN	280.69	16	10	4	6	0	0	2	7	8	5	0	0	0	7251.8	1083.2	4594			187.69	12826	4987.6	2008.2				10	10	14	6	6	0	0	1	9	6	6	0	0	0	Carbamidomethylation	89835	Probable ATP-dependent RNA helicase DDX27 OS=Homo sapiens OX=9606 GN=DDX27 PE=1 SV=2
860	2050	Q86V81|THOC4_HUMAN	280.65	47	37	27	21	26	17	37	27	37	12	37	32	35	55781	12222	14119	23789	18598	60639	26863	31960	16694	70702	100320	92571	8	8	18	8	9	14	9	25	12	15	8	23	24	26	Acetylation (N-term)	26888	THO complex subunit 4 OS=Homo sapiens OX=9606 GN=ALYREF PE=1 SV=3
1306	1026	A8MXV4|NUD19_HUMAN	280.5	40	10	4	3	13	17	37	17	3	0	40	20	33	2452.2	509.12	286.43	3200.7	6279.2	10004	4158	377.25		10223	10198	15203	9	9	9	1	1	7	9	17	11	1	0	15	15	19	Carbamidomethylation	42233	Acyl-coenzyme A diphosphatase NUDT19 OS=Homo sapiens OX=9606 GN=NUDT19 PE=1 SV=1
751	1379	Q9NX63|MIC19_HUMAN	280.39	43	36	19	25	25	25	36	25	19	25	19	36	30	19940	29617	24944	42001	48976	39122	30107	31935	32939	33310	40614	33291	8	8	13	17	13	22	28	24	12	16	15	16	26	20	Carbamidomethylation; Oxidation (M)	26152	MICOS complex subunit MIC19 OS=Homo sapiens OX=9606 GN=CHCHD3 PE=1 SV=1
9	3928	Q16777|H2A2C_HUMAN	280.25	36	36	36	36	36	36	36	36	36	36	36	36	36	113970	152110	91027	151370	164830	153300	184330	187760	139740	202450	178440	138250	6	1	359	377	354	313	353	357	402	376	349	356	315	332		13988	Histone H2A type 2-C OS=Homo sapiens OX=9606 GN=H2AC20 PE=1 SV=4
9	3929	Q6FI13|H2A2A_HUMAN	280.25	36	36	36	36	36	36	36	36	36	36	36	36	36	113970	152110	91027	151370	164830	153300	184330	187760	139740	202450	178440	138250	6	1	359	377	354	313	353	357	402	376	349	356	315	332		14095	Histone H2A type 2-A OS=Homo sapiens OX=9606 GN=H2AC19 PE=1 SV=3
9	4216	Q99878|H2A1J_HUMAN	280.25	37	37	37	37	37	37	37	37	37	37	37	37	37	113970	152110	91027	151370	164830	153300	184330	187760	139740	202450	178440	138250	6	1	359	377	354	313	353	357	402	376	349	356	315	332		13936	Histone H2A type 1-J OS=Homo sapiens OX=9606 GN=H2AC14 PE=1 SV=3
9	4217	Q96KK5|H2A1H_HUMAN	280.25	37	37	37	37	37	37	37	37	37	37	37	37	37	113970	152110	91027	151370	164830	153300	184330	187760	139740	202450	178440	138250	6	1	359	377	354	313	353	357	402	376	349	356	315	332		13906	Histone H2A type 1-H OS=Homo sapiens OX=9606 GN=H2AC12 PE=1 SV=3
9	4218	Q9BTM1|H2AJ_HUMAN	280.25	36	36	36	36	36	36	36	36	36	36	36	36	36	113970	152110	91027	151370	164830	153300	184330	187760	139740	202450	178440	138250	6	1	359	377	354	313	353	357	402	376	349	356	315	332		14019	Histone H2A.J OS=Homo sapiens OX=9606 GN=H2AJ PE=1 SV=1
9	4219	P20671|H2A1D_HUMAN	280.25	36	36	36	36	36	36	36	36	36	36	36	36	36	113970	152110	91027	151370	164830	153300	184330	187760	139740	202450	178440	138250	6	1	359	377	354	313	353	357	402	376	349	356	315	332		14107	Histone H2A type 1-D OS=Homo sapiens OX=9606 GN=H2AC7 PE=1 SV=2
9	4220	P0C0S8|H2A1_HUMAN	280.25	36	36	36	36	36	36	36	36	36	36	36	36	36	113970	152110	91027	151370	164830	153300	184330	187760	139740	202450	178440	138250	6	1	359	377	354	313	353	357	402	376	349	356	315	332		14091	Histone H2A type 1 OS=Homo sapiens OX=9606 GN=H2AC17 PE=1 SV=2
830	1445	P40925|MDHC_HUMAN	280.25	36	28	23	36	20	24	28	36	28	23	28	28	28	78809	26134	50103	17049	20994	39543	59131	41266	30856	31671	33745	32125	7	7	25	12	22	7	11	20	22	18	13	17	17	14	Carbamidomethylation	36426	Malate dehydrogenase cytoplasmic OS=Homo sapiens OX=9606 GN=MDH1 PE=1 SV=4
898	1055	P20810|ICAL_HUMAN	280.2	21	12	12	9	12	14	14	17	14	12	17	14	18	5161.4	6187.9	5218	7167	11877	4287.3	5479.3	12043	10833	12369	8931.7	8490.8	9	9	14	11	10	7	13	15	16	18	15	20	21	23	Carbamidomethylation	76573	Calpastatin OS=Homo sapiens OX=9606 GN=CAST PE=1 SV=4
1594	391	Q9H6R4|NOL6_HUMAN	280.16	19	6	10	7	1	1	1	4	11	10	1	1	1	2045.1	12135	10348	718.49	198.66	348.1	4934.4	12621	13482	801.67	633.19	921.7	12	12	7	15	8	2	1	2	8	13	12	3	2	4	Carbamidomethylation	127593	Nucleolar protein 6 OS=Homo sapiens OX=9606 GN=NOL6 PE=1 SV=2
895	2688	Q15427|SF3B4_HUMAN	279.72	24	9	10	20	20	24	24	18	20	20	24	24	24	1832	9364.3	6779.2	10199	16953	18805	7235	9219.5	8557.9	19374	18840	40321	6	6	2	12	12	15	22	20	11	18	12	18	17	25		44386	Splicing factor 3B subunit 4 OS=Homo sapiens OX=9606 GN=SF3B4 PE=1 SV=1
796	1748	Q86U42|PABP2_HUMAN	279.67	29	27	25	25	29	27	27	29	25	25	27	29	29	26322	27630	26593	44255	47928	44584	41609	25045	35199	48111	51902	67225	6	6	19	13	12	17	16	15	17	15	15	19	22	27	Carbamidomethylation; Acetylation (N-term)	32749	Polyadenylate-binding protein 2 OS=Homo sapiens OX=9606 GN=PABPN1 PE=1 SV=3
978	1212	Q9UGI8|TES_HUMAN	279.63	32	23	12	15	17	14	16	25	21	19	19	25	29	8762.3	10533	5223.4	5184.9	11319	8242	11681	9155.7	8043.1	13219	10255	8654.5	9	9	19	11	9	14	12	13	16	12	14	12	16	16	Carbamidomethylation; Oxidation (M)	47996	Testin OS=Homo sapiens OX=9606 GN=TES PE=1 SV=1
728	2053	P62753|RS6_HUMAN	279.62	31	31	24	31	15	20	12	31	31	26	20	24	26	44332	36314	53650	820.17	2808.6	13384	88189	49854	51915	14436	14363	17512	6	6	22	18	34	4	7	11	27	33	26	13	16	18	Carbamidomethylation; Oxidation (M); Acetylation (N-term)	28681	Small ribosomal subunit protein eS6 OS=Homo sapiens OX=9606 GN=RPS6 PE=1 SV=1
1014	980	P55809|SCOT1_HUMAN	279.48	31	5	12	12	16	19	25	19	8	12	25	21	25	2918.4	16187	12157	28991	30894	28987	8195.7	11237	16201	20723	27413	39859	9	9	7	9	6	14	18	20	13	6	6	16	15	25	Oxidation (M)	56158	Succinyl-CoA:3-ketoacid coenzyme A transferase 1 mitochondrial OS=Homo sapiens OX=9606 GN=OXCT1 PE=1 SV=1
1195	699	P63151|2ABA_HUMAN	279.46	48	10	33	26	13	14	21	20	18	13	23	18	10	5959.7	9095.5	12043	2615	2705.1	5899.2	11112	3823.9	8237.5	4155.6	8434.2	5142.7	12	12	8	17	15	7	6	8	12	10	13	8	11	6	Carbamidomethylation; Acetylation (N-term)	51692	Serine/threonine-protein phosphatase 2A 55 kDa regulatory subunit B alpha isoform OS=Homo sapiens OX=9606 GN=PPP2R2A PE=1 SV=1
885	2016	O14950|ML12B_HUMAN	279.41	57	47	18	40	40	40	47	47	47	40	57	47	47	20609	6655.6	12189	10458	12716	25480	30399	18874	10035	25674	32474	29083	7	4	18	6	10	9	12	19	21	21	10	22	20	19	Carbamidomethylation; Acetylation (N-term)	19779	Myosin regulatory light chain 12B OS=Homo sapiens OX=9606 GN=MYL12B PE=1 SV=2
885	2103	P19105|ML12A_HUMAN	279.41	57	47	18	40	40	40	47	47	47	40	57	47	47	20609	6655.6	12189	10458	12716	25480	30399	18874	10035	25674	32474	29083	7	4	18	6	10	9	12	19	21	21	10	22	20	19	Carbamidomethylation; Acetylation (N-term)	19794	Myosin regulatory light chain 12A OS=Homo sapiens OX=9606 GN=MYL12A PE=1 SV=2
763	634	Q969Z0|FAKD4_HUMAN	279.26	35	9	24	27	31	29	25	11	27	24	22	20	22	4357.2	16597	13276	19369	22989	8888.3	9394.7	19663	21527	12095	8740.9	13904	12	12	4	15	16	28	25	18	8	20	22	19	19	22	Carbamidomethylation	70738	FAST kinase domain-containing protein 4 OS=Homo sapiens OX=9606 GN=TBRG4 PE=1 SV=1
1486	2128	O60762|DPM1_HUMAN	279.21	36	4	18	8	31	31	25	13	13	13	26	31	20	1827.5	2257.7	1596.6	11783	10428	8861.8	2736.4	2723.1	2283.7	9344.3	9908.9	7580.4	7	7	4	5	2	16	10	10	4	5	4	10	11	7		29634	Dolichol-phosphate mannosyltransferase subunit 1 OS=Homo sapiens OX=9606 GN=DPM1 PE=1 SV=1
495	3430	P10599|THIO_HUMAN	279.19	70	33	70	48	21	21	48	48	48	48	48	48	48	121730	78967	51317	52679	46221	50345	103340	47942	47357	41039	60574	64720	6	6	53	27	26	21	23	24	31	20	20	21	29	31	Carbamidomethylation; Oxidation (M); Acetylation (N-term)	11737	Thioredoxin OS=Homo sapiens OX=9606 GN=TXN PE=1 SV=3
1478	757	P30520|PURA2_HUMAN	278.8	35	13	15	14	3	7	6	14	14	9	6	3	3	10726	8942	16258	4695.4	5952.2	1790.5	7049.4	16694	28340	7300	1156.1	1281	11	11	5	12	11	5	9	3	14	11	13	2	2	1	Carbamidomethylation	50097	Adenylosuccinate synthetase isozyme 2 OS=Homo sapiens OX=9606 GN=ADSS2 PE=1 SV=3
1189	2321	O75431|MTX2_HUMAN	278.62	48	14	33	33	33	29	29	16	29	29	27	42	22	3183.7	16805	15553	23418	31995	23801	7944	16210	19494	20165	23830	23049	8	8	3	14	8	14	15	9	5	9	11	11	13	10	Carbamidomethylation; Acetylation (N-term)	29763	Metaxin-2 OS=Homo sapiens OX=9606 GN=MTX2 PE=1 SV=1
52	2127	Q99880|H2B1L_HUMAN	278.6	38	38	38	38	38	36	36	31	38	38	36	36	36	191360	141030	116990	119180	154730	151560	155520	216010	199930	183610	178970	139490	6	2	134	145	143	154	129	146	150	149	150	139	146	172	Oxidation (M); Acetylation (N-term)	13952	Histone H2B type 1-L OS=Homo sapiens OX=9606 GN=H2BC13 PE=1 SV=3
52	2234	Q5QNW6|H2B2F_HUMAN	278.6	38	38	38	38	38	36	36	31	38	38	36	36	36	191360	141030	116990	119180	154730	151560	155520	216010	199930	183610	178970	139490	6	2	134	145	143	154	129	146	150	149	150	139	146	172	Oxidation (M); Acetylation (N-term)	13920	Histone H2B type 2-F OS=Homo sapiens OX=9606 GN=H2BC18 PE=1 SV=3
52	2235	O60814|H2B1K_HUMAN	278.6	38	38	38	38	38	36	36	31	38	38	36	36	36	191360	141030	116990	119180	154730	151560	155520	216010	199930	183610	178970	139490	6	2	134	145	143	154	129	146	150	149	150	139	146	172	Oxidation (M); Acetylation (N-term)	13890	Histone H2B type 1-K OS=Homo sapiens OX=9606 GN=H2BC12 PE=1 SV=3
52	2236	P58876|H2B1D_HUMAN	278.6	38	38	38	38	38	36	36	31	38	38	36	36	36	191360	141030	116990	119180	154730	151560	155520	216010	199930	183610	178970	139490	6	2	134	145	143	154	129	146	150	149	150	139	146	172	Oxidation (M); Acetylation (N-term)	13936	Histone H2B type 1-D OS=Homo sapiens OX=9606 GN=H2BC5 PE=1 SV=2
52	2237	Q99879|H2B1M_HUMAN	278.6	38	38	38	38	38	36	36	31	38	38	36	36	36	191360	141030	116990	119180	154730	151560	155520	216010	199930	183610	178970	139490	6	2	134	145	143	154	129	146	150	149	150	139	146	172	Oxidation (M); Acetylation (N-term)	13989	Histone H2B type 1-M OS=Homo sapiens OX=9606 GN=H2BC14 PE=1 SV=3
52	2238	Q93079|H2B1H_HUMAN	278.6	38	38	38	38	38	36	36	31	38	38	36	36	36	191360	141030	116990	119180	154730	151560	155520	216010	199930	183610	178970	139490	6	2	134	145	143	154	129	146	150	149	150	139	146	172	Oxidation (M); Acetylation (N-term)	13892	Histone H2B type 1-H OS=Homo sapiens OX=9606 GN=H2BC9 PE=1 SV=3
52	2239	Q99877|H2B1N_HUMAN	278.6	38	38	38	38	38	36	36	31	38	38	36	36	36	191360	141030	116990	119180	154730	151560	155520	216010	199930	183610	178970	139490	6	2	134	145	143	154	129	146	150	149	150	139	146	172	Oxidation (M); Acetylation (N-term)	13922	Histone H2B type 1-N OS=Homo sapiens OX=9606 GN=H2BC15 PE=1 SV=3
52	2240	P62807|H2B1C_HUMAN	278.6	38	38	38	38	38	36	36	31	38	38	36	36	36	191360	141030	116990	119180	154730	151560	155520	216010	199930	183610	178970	139490	6	2	134	145	143	154	129	146	150	149	150	139	146	172	Oxidation (M); Acetylation (N-term)	13906	Histone H2B type 1-C/E/F/G/I OS=Homo sapiens OX=9606 GN=H2BC10 PE=1 SV=4
52	2435	P57053|H2BFS_HUMAN	278.6	38	38	38	38	38	36	36	31	38	38	36	36	36	191360	141030	116990	119180	154730	151560	155520	216010	199930	183610	178970	139490	6	2	134	145	143	154	129	146	150	149	150	139	146	172	Oxidation (M); Acetylation (N-term)	13944	Histone H2B type F-S OS=Homo sapiens OX=9606 GN=H2BC12L PE=1 SV=2
652	1271	Q00325|S25A3_HUMAN	278.57	26	16	16	16	24	19	23	16	16	20	23	25	23	31045	27753	37301	47016	48362	64463	42550	45823	39513	70784	83232	52895	10	10	13	12	16	24	21	25	22	16	21	20	32	30	Carbamidomethylation	40095	Solute carrier family 25 member 3 OS=Homo sapiens OX=9606 GN=SLC25A3 PE=1 SV=2
1022	934	Q9Y4W6|AFG32_HUMAN	278.52	15	8	8	4	9	11	12	11	9	6	10	15	12	5178.3	7843.7	7854.9	13164	16978	16136	10430	8794.8	6654.8	11620	15412	15879	8	8	7	11	6	16	17	20	11	11	10	11	16	17	Carbamidomethylation	88584	AFG3-like protein 2 OS=Homo sapiens OX=9606 GN=AFG3L2 PE=1 SV=2
1642	670	P11171|EPB41_HUMAN	278.51	18	6	4	3	10	9	7	5	10	4	6	7	5	3767.1	1200.9	3162.7	1991.7	1622	3923	3444.3	2402.9	783.67	2780.5	2190.3	3047.9	9	9	5	3	4	10	8	6	5	6	4	7	7	8	Carbamidomethylation	97017	Protein 4.1 OS=Homo sapiens OX=9606 GN=EPB41 PE=1 SV=4
1902	814	Q9Y4W2|LAS1L_HUMAN	278.45	20	0	7	7	8	2	5	6	4	7	7	6	4		2851.6	1844.3	683.34	401.36	306.35	1871.3	1413.9	1715.7	1298.2	485.52	1490.5	9	9	0	8	7	5	1	3	6	5	8	5	3	3	Carbamidomethylation	83065	Ribosomal biogenesis protein LAS1L OS=Homo sapiens OX=9606 GN=LAS1L PE=1 SV=2
1196	949	P12955|PEPD_HUMAN	278.44	28	18	20	15	5	9	11	22	28	18	11	15	15	13071	26490	13965	11402	13114	6010.5	18823	25612	25152	11924	6276.6	8340.1	7	7	15	11	7	4	6	6	15	18	14	7	10	8	Carbamidomethylation; Acetylation (N-term)	54548	Xaa-Pro dipeptidase OS=Homo sapiens OX=9606 GN=PEPD PE=1 SV=3
1158	745	Q9Y305|ACOT9_HUMAN	278.33	35	3	10	7	22	15	26	15	17	16	21	23	23	839.22	4712.7	1475.3	12454	9026.4	15652	2079.7	3901.6	2951.1	7456.5	10416	12719	11	11	5	10	3	12	7	22	7	13	6	9	15	18	Carbamidomethylation; Oxidation (M)	49902	Acyl-coenzyme A thioesterase 9 mitochondrial OS=Homo sapiens OX=9606 GN=ACOT9 PE=1 SV=2
1341	591	Q15020|SART3_HUMAN	278.08	17	8	0	6	5	8	13	9	8	4	10	13	10	9163.4		3533.9	2901.3	4069.9	12536	5810.1	4784.3	2167.6	8201.6	13212	11133	10	10	8	0	3	4	10	18	6	9	5	14	13	11	Carbamidomethylation	109935	Squamous cell carcinoma antigen recognized by T-cells 3 OS=Homo sapiens OX=9606 GN=SART3 PE=1 SV=1
1473	473	Q86U86|PB1_HUMAN	277.99	9	0	3	3	6	7	5	3	3	2	8	4	7		1485.8	1829.5	5147.2	5243.7	5513.1	1539.5	2589.1	2536.3	6302.6	3165.5	8246.5	9	9	0	3	4	13	10	11	4	7	3	13	7	13	Carbamidomethylation	192946	Protein polybromo-1 OS=Homo sapiens OX=9606 GN=PBRM1 PE=1 SV=1
77	971	P0CG39|POTEJ_HUMAN	277.85	7	2	5	2	2	2	2	7	2	2	2	5	2		211.42					0				525.5		6	1	44	116	88	158	150	130	52	132	133	174	140	119	Carbamidomethylation; Acetylation (N-term)	117390	POTE ankyrin domain family member J OS=Homo sapiens OX=9606 GN=POTEJ PE=3 SV=1
724	1217	P08754|GNAI3_HUMAN	277.78	36	12	23	19	23	23	29	23	23	23	33	28	29	0	4505.8	7065.8	8271.1	10776	7638.2	4654.5	4484.2	8712.4	9548.4	6338.4	8915.1	9	4	6	18	16	27	24	25	15	19	13	30	18	19	Carbamidomethylation	40532	Guanine nucleotide-binding protein G(i) subunit alpha-3 OS=Homo sapiens OX=9606 GN=GNAI3 PE=1 SV=3
1114	789	P98175|RBM10_HUMAN	277.71	18	5	8	6	15	10	15	8	5	6	10	13	12	3069.2	10558	9013.8	17658	17618	16601	4804.7	8785.2	10081	14090	11722	26841	8	8	5	11	9	18	17	14	8	6	9	10	10	17	Acetylation (N-term)	103533	RNA-binding protein 10 OS=Homo sapiens OX=9606 GN=RBM10 PE=1 SV=3
874	1763	P30405|PPIF_HUMAN	277.61	57	57	21	37	36	39	57	57	44	39	57	57	57	45196	6038.7	11187	20087	16730	55421	39926	16144	13939	48263	82406	106280	7	7	19	5	7	13	10	21	16	12	10	23	24	28	Carbamidomethylation	22040	Peptidyl-prolyl cis-trans isomerase F mitochondrial OS=Homo sapiens OX=9606 GN=PPIF PE=1 SV=1
1083	1221	Q9NX58|LYAR_HUMAN	277.5	32	10	10	10	14	18	14	9	14	10	20	14	23	616.53	2130.6	497.71	6577.5	12410	9918.9	7667.2	11042	4493.3	20740	11825	25019	10	10	2	5	5	10	19	12	9	14	8	18	15	25	Carbamidomethylation	43634	Cell growth-regulating nucleolar protein OS=Homo sapiens OX=9606 GN=LYAR PE=1 SV=3
1138	1228	Q96GD4|AURKB_HUMAN	277.41	32	0	20	13	24	24	28	22	18	19	26	28	26		5086.3	1789.6	17828	16595	13286	2002.2	3884.9	5342.1	9633.5	8068	9705.9	8	8	0	9	5	17	16	12	7	8	13	15	15	13	Carbamidomethylation	39311	Aurora kinase B OS=Homo sapiens OX=9606 GN=AURKB PE=1 SV=3
1796	536	O43395|PRPF3_HUMAN	277.39	31	0	2	2	18	17	6	2	2	2	14	9	20		1169.2	0	7469.1	5085.1	1184	323.7	305.86	364.6	4405.8	1651.5	5813.2	11	11	0	2	1	11	9	3	2	2	1	11	6	14	Carbamidomethylation	77529	U4/U6 small nuclear ribonucleoprotein Prp3 OS=Homo sapiens OX=9606 GN=PRPF3 PE=1 SV=2
1298	529	O60763|USO1_HUMAN	277.33	18	5	6	3	6	5	5	3	9	6	9	9	6	1291.5	4391	3027	3348.6	4285.8	2235.4	4558.1	6002.7	5506.9	6710.4	6398.8	1862	11	11	7	5	3	7	10	6	8	15	12	13	16	5	Carbamidomethylation	107895	General vesicular transport factor p115 OS=Homo sapiens OX=9606 GN=USO1 PE=1 SV=2
1511	1203	P12277|KCRB_HUMAN	277	40	8	23	19	16	8	24	12	15	8	29	23	30	3822.6	5287	5643.8	3605.6	4105.8	4044.2	5311	3852.1	3583	4181.3	6869.8	5767.9	8	8	5	8	7	4	4	7	5	6	4	9	13	14	Carbamidomethylation	42644	Creatine kinase B-type OS=Homo sapiens OX=9606 GN=CKB PE=1 SV=1
1236	750	Q9UBT2|SAE2_HUMAN	276.3	25	16	14	18	12	14	6	14	18	14	10	8	2	14051	5154.9	9902.9	4949.4	4707.1	1513.4	15343	13450	10121	4138.1	2999.3	1110.5	10	10	18	10	11	7	8	3	17	14	14	7	5	1	Carbamidomethylation; Oxidation (M)	71224	SUMO-activating enzyme subunit 2 OS=Homo sapiens OX=9606 GN=UBA2 PE=1 SV=2
10	6316	P04908|H2A1B_HUMAN	276.14	36	36	36	36	36	36	36	36	36	36	36	36	36	28061	44028	23207	38122	34282	31000	47513	45081	35820	41290	40761	25725	6	1	353	370	348	298	337	351	394	364	344	347	314	328		14135	Histone H2A type 1-B/E OS=Homo sapiens OX=9606 GN=H2AC8 PE=1 SV=2
10	6317	Q7L7L0|H2A3_HUMAN	276.14	36	36	36	36	36	36	36	36	36	36	36	36	36	28061	44028	23207	38122	34282	31000	47513	45081	35820	41290	40761	25725	6	1	353	370	348	298	337	351	394	364	344	347	314	328		14121	Histone H2A type 3 OS=Homo sapiens OX=9606 GN=H2AC25 PE=1 SV=3
10	6318	Q93077|H2A1C_HUMAN	276.14	36	36	36	36	36	36	36	36	36	36	36	36	36	28061	44028	23207	38122	34282	31000	47513	45081	35820	41290	40761	25725	6	1	353	370	348	298	337	351	394	364	344	347	314	328		14105	Histone H2A type 1-C OS=Homo sapiens OX=9606 GN=H2AC6 PE=1 SV=3
930	939	Q9NW64|RBM22_HUMAN	276.08	34	7	10	17	20	23	22	14	12	7	20	22	25	727.05	2662.9	5690	10726	14508	17530	5814.8	5076.6	5716.3	15672	12091	22364	10	10	3	7	15	15	20	20	13	10	10	24	18	20	Carbamidomethylation; Oxidation (M)	46896	Pre-mRNA-splicing factor RBM22 OS=Homo sapiens OX=9606 GN=RBM22 PE=1 SV=1
1307	1028	Q8TD30|ALAT2_HUMAN	275.95	31	16	2	17	16	9	24	19	19	14	14	19	15	8772.7	302.95	2724.7	1614.3	528.15	6101.3	9522.5	4011	895.57	2945.6	5853.9	2821.4	9	9	20	1	7	8	2	13	13	9	3	9	11	9	Carbamidomethylation	57904	Alanine aminotransferase 2 OS=Homo sapiens OX=9606 GN=GPT2 PE=1 SV=1
1167	772	P17812|PYRG1_HUMAN	275.74	29	17	11	20	6	9	12	16	19	15	12	7	7	7758.8	11626	10291	1969.3	5244.8	3669.1	6200.1	10339	10767	2980.1	2912.3	864.24	11	11	12	11	14	6	13	9	16	16	10	8	8	3	Carbamidomethylation	66690	CTP synthase 1 OS=Homo sapiens OX=9606 GN=CTPS1 PE=1 SV=2
1629	475	Q9NZB2|F120A_HUMAN	275.65	18	8	12	5	9	8	0	3	10	8	6	3	0	3585.5	6737.1	2635.1	3359.4	5763.9		1360.8	2939.5	4797.5	1061.5	896.2		11	11	7	11	6	7	11	0	4	10	11	4	3	0	Carbamidomethylation	121888	Constitutive coactivator of PPAR-gamma-like protein 1 OS=Homo sapiens OX=9606 GN=FAM120A PE=1 SV=2
899	1380	Q13573|SNW1_HUMAN	275.17	24	9	11	10	11	11	21	9	9	16	16	14	23	4612.1	12751	16479	31622	41943	31962	11384	21719	13448	34908	19097	43380	8	8	7	11	11	16	21	22	11	9	12	19	16	28	Acetylation (N-term)	61495	SNW domain-containing protein 1 OS=Homo sapiens OX=9606 GN=SNW1 PE=1 SV=1
1112	1610	Q9HC38|GLOD4_HUMAN	275.03	30	30	18	23	18	18	18	27	18	18	18	14	18	15209	9357.9	12695	8499.2	8875.2	14282	21487	14184	5374.7	12378	10751	10092	7	7	21	11	14	10	10	9	20	9	7	10	5	9	Carbamidomethylation; Acetylation (N-term)	34793	Glyoxalase domain-containing protein 4 OS=Homo sapiens OX=9606 GN=GLOD4 PE=1 SV=1
1010	1674	P09417|DHPR_HUMAN	274.78	59	39	17	35	17	22	29	36	34	22	18	36	36	9410	8217	6860.1	7928.3	12569	7944.9	12697	11768	9723.7	8272.5	10216	7122.3	8	8	10	13	11	11	12	12	14	15	16	16	14	12	Carbamidomethylation; Oxidation (M)	25790	Dihydropteridine reductase OS=Homo sapiens OX=9606 GN=QDPR PE=1 SV=2
1075	783	Q9UKF6|CPSF3_HUMAN	274.76	24	7	7	12	15	13	15	7	7	12	15	15	19	3067.9	3980.6	9201.4	12165	13532	10711	10314	9790	10537	13249	9235.5	9843.7	10	10	7	4	14	17	15	10	9	13	13	18	13	10	Carbamidomethylation; Acetylation (N-term)	77486	Cleavage and polyadenylation specificity factor subunit 3 OS=Homo sapiens OX=9606 GN=CPSF3 PE=1 SV=1
1450	1119	P52294|IMA5_HUMAN	274.69	28	10	13	14	5	3	17	10	14	3	17	14	17	5229.8	1153.3	4134.3			4124.8	6042.3	2952.3		3308	4407.5	3190.3	8	4	6	6	10	4	4	11	8	9	2	11	8	12	Carbamidomethylation	60222	Importin subunit alpha-5 OS=Homo sapiens OX=9606 GN=KPNA1 PE=1 SV=3
556	1282	Q15637|SF01_HUMAN	274.68	20	14	17	20	20	20	20	19	20	16	20	20	20	29558	35552	39222	34977	40746	43736	50179	42746	37241	44538	43723	50398	10	10	14	21	26	21	25	30	24	23	20	27	24	29	Oxidation (M); Acetylation (N-term)	68330	Splicing factor 1 OS=Homo sapiens OX=9606 GN=SF1 PE=1 SV=4
806	1484	P63096|GNAI1_HUMAN	274.56	30	16	17	12	17	17	23	21	17	21	25	25	21	3639.3	2693.1	3063.2	3562.6	3199	5024.6	4891.1	3297.3	3456.6	6124.7	7164.8	6462.9	9	3	9	15	11	22	23	19	14	19	18	23	19	13	Carbamidomethylation	40361	Guanine nucleotide-binding protein G(i) subunit alpha-1 OS=Homo sapiens OX=9606 GN=GNAI1 PE=1 SV=2
1117	707	Q5VT52|RPRD2_HUMAN	274.55	10	1	5	7	9	7	6	5	5	6	6	4	6	0	5418.2	4323.3	13544	11477	6195.7	4270.2	3619.3	4526.5	7928.2	3898.4	6150.2	8	8	1	9	14	18	18	13	10	7	9	15	8	11	Carbamidomethylation	156019	Regulation of nuclear pre-mRNA domain-containing protein 2 OS=Homo sapiens OX=9606 GN=RPRD2 PE=1 SV=1
1159	1801	P0DPI2|GAL3A_HUMAN	274.45	56	28	29	42	29	29	37	31	41	47	32	32	50	5123.7	8112.7	5227.5	5250.7	5894.1	6353.5	6784	6914	5988.7	7911.5	9158.5	13773	9	9	7	8	13	13	9	10	10	13	10	10	12	12	Carbamidomethylation	28170	Glutamine amidotransferase-like class 1 domain-containing protein 3 mitochondrial OS=Homo sapiens OX=9606 GN=GATD3 PE=1 SV=1
1159	1802	A0A0B4J2D5|GAL3B_HUMAN	274.45	56	28	29	42	29	29	37	31	41	47	32	32	50	5123.7	8112.7	5227.5	5250.7	5894.1	6353.5	6784	6914	5988.7	7911.5	9158.5	13773	9	9	7	8	13	13	9	10	10	13	10	10	12	12	Carbamidomethylation	28142	Putative glutamine amidotransferase-like class 1 domain-containing protein 3B mitochondrial OS=Homo sapiens OX=9606 GN=GATD3B PE=5 SV=1
800	1686	P52565|GDIR1_HUMAN	274.27	64	36	48	48	22	22	22	28	42	48	21	22	41	67965	22286	30631	6243.4	7020.8	22173	76711	35219	25316	18599	26980	25878	7	7	26	17	25	6	8	10	34	22	22	8	14	13	Carbamidomethylation; Oxidation (M); Acetylation (N-term)	23207	Rho GDP-dissociation inhibitor 1 OS=Homo sapiens OX=9606 GN=ARHGDIA PE=1 SV=3
1172	1576	Q01085|TIAR_HUMAN	274.24	34	20	18	15	18	18	19	19	15	15	15	21	15	7674.5	6982.3	9207.8	8853.8	8186.1	5738.2	7022	8256.4	8424.6	5697.6	3591.7	4534.5	7	6	11	12	17	13	10	10	12	11	9	8	6	6	Carbamidomethylation	41591	Nucleolysin TIAR OS=Homo sapiens OX=9606 GN=TIAL1 PE=1 SV=1
1045	652	Q15008|PSMD6_HUMAN	274.24	30	30	19	12	21	21	14	15	21	18	18	27	16	13037	16878	11318	12485	17039	7527	14448	18002	14966	12044	9270	7446.2	9	9	17	13	11	11	16	8	8	13	16	15	10	9	Carbamidomethylation	45531	26S proteasome non-ATPase regulatory subunit 6 OS=Homo sapiens OX=9606 GN=PSMD6 PE=1 SV=1
1064	988	O14744|ANM5_HUMAN	274.06	22	10	7	10	10	7	10	16	11	7	13	14	14	16887	22207	20613	15252	13097	14373	19089	18291	19655	14158	11416	8409.5	9	9	16	11	13	11	9	11	19	13	9	15	11	7	Carbamidomethylation	72684	Protein arginine N-methyltransferase 5 OS=Homo sapiens OX=9606 GN=PRMT5 PE=1 SV=4
940	806	Q96A33|CCD47_HUMAN	274.02	34	8	13	13	27	22	25	25	20	18	28	32	32	2729.3	3514.8	3003.3	11670	12680	16897	12520	6534.1	5547.3	16829	18572	27211	10	10	8	5	6	18	14	22	12	16	11	17	18	26	Carbamidomethylation	55874	PAT complex subunit CCDC47 OS=Homo sapiens OX=9606 GN=CCDC47 PE=1 SV=1
962	1205	O00505|IMA4_HUMAN	273.93	34	7	16	16	22	25	20	20	27	16	29	34	24	1422	5183.4	4793.4	3634.9	4749.1	3467	5413.7	7640.3	7079.4	18223	9360.2	8078	10	7	7	7	13	13	13	12	15	22	14	20	20	11	Carbamidomethylation	57811	Importin subunit alpha-4 OS=Homo sapiens OX=9606 GN=KPNA3 PE=1 SV=2
1017	702	Q16181|SEPT7_HUMAN	273.84	40	23	22	27	26	30	19	22	32	34	27	27	26	10189	19204	18001	14558	16474	11225	14075	20308	19672	13691	5881.6	5989.2	11	10	17	12	13	11	14	7	13	16	18	11	13	9	Carbamidomethylation	50680	Septin-7 OS=Homo sapiens OX=9606 GN=SEPTIN7 PE=1 SV=2
1349	1027	P22570|ADRO_HUMAN	273.73	34	7	14	17	20	21	24	9	16	9	16	16	22	2291.9	6983	7477.2	21937	21756	19897	2127.9	7514.3	6198.9	12253	11736	12569	8	8	6	7	5	14	9	13	3	7	5	8	10	14	Carbamidomethylation	53837	NADPH:adrenodoxin oxidoreductase mitochondrial OS=Homo sapiens OX=9606 GN=FDXR PE=1 SV=3
1037	1779	P49721|PSB2_HUMAN	273.58	55	14	44	44	31	23	24	34	51	44	34	48	33	11200	16596	14749	10247	12313	9694.8	14276	15032	15940	11551	9991.6	10702	9	9	10	11	15	10	7	11	15	17	16	9	17	12	Carbamidomethylation; Acetylation (N-term)	22836	Proteasome subunit beta type-2 OS=Homo sapiens OX=9606 GN=PSMB2 PE=1 SV=1
1272	956	Q8TDN6|BRX1_HUMAN	273.4	43	20	28	36	4	0	0	25	43	43	4	0	0	5617.4	15564	15004	1119.2			10608	29252	29223	299.16			9	9	6	13	20	2	0	0	10	27	31	1	0	0		41401	Ribosome biogenesis protein BRX1 homolog OS=Homo sapiens OX=9606 GN=BRIX1 PE=1 SV=2
1152	1579	Q9ULC4|MCTS1_HUMAN	273.26	62	43	47	49	47	9	50	38	55	30	48	30	41	9179.8	21942	9246.6	9289.5	6586.3	11840	14094	14565	12404	10015	7851.4	8570.8	8	8	10	13	11	7	4	9	13	17	9	14	7	14	Carbamidomethylation	20555	Malignant T-cell-amplified sequence 1 OS=Homo sapiens OX=9606 GN=MCTS1 PE=1 SV=1
1020	1262	O15144|ARPC2_HUMAN	273.05	41	20	37	36	17	20	25	28	37	34	34	31	16	8729.2	16231	11995	10687	14743	5423.7	14936	18383	22076	14850	9676.4	2921.2	10	10	11	16	14	9	14	7	14	14	19	16	14	6	Carbamidomethylation; Oxidation (M)	34333	Actin-related protein 2/3 complex subunit 2 OS=Homo sapiens OX=9606 GN=ARPC2 PE=1 SV=1
1095	1421	O43488|ARK72_HUMAN	272.91	30	18	13	23	26	26	23	18	26	18	26	26	26	19380	5919.9	10968	6614.2	11500	11729	10519	12950	10047	9196.2	12567	12808	6	6	16	4	14	9	10	18	9	11	11	11	14	12	Carbamidomethylation	39589	Aflatoxin B1 aldehyde reductase member 2 OS=Homo sapiens OX=9606 GN=AKR7A2 PE=1 SV=3
1532	304	Q12789|TF3C1_HUMAN	272.78	13	2	1	4	5	4	6	3	6	2	6	4	4	644.62	1102.9	2232.4	2301.3	3255	4208.2	3053.4	2144.6	452.73	5570.7	2665.6	2228.4	14	14	4	5	5	7	7	13	8	6	2	14	7	5	Carbamidomethylation	238873	General transcription factor 3C polypeptide 1 OS=Homo sapiens OX=9606 GN=GTF3C1 PE=1 SV=4
985	1640	P28070|PSB4_HUMAN	272.67	47	35	30	36	30	36	36	27	36	44	36	39	30	14653	15285	20178	13132	15307	16892	28623	21454	13583	16818	19381	13153	7	7	13	11	14	11	12	14	18	17	19	10	15	8	Acetylation (N-term)	29204	Proteasome subunit beta type-4 OS=Homo sapiens OX=9606 GN=PSMB4 PE=1 SV=4
1118	777	O75874|IDHC_HUMAN	272.67	35	22	14	11	14	11	11	22	22	14	22	20	20	15091	12217	11478	11003	9791.4	7877.5	17125	17514	18499	16104	11162	10053	9	9	16	9	8	11	6	6	12	12	13	15	14	11	Carbamidomethylation; Acetylation (N-term)	46659	Isocitrate dehydrogenase [NADP] cytoplasmic OS=Homo sapiens OX=9606 GN=IDH1 PE=1 SV=2
1463	413	Q14203|DCTN1_HUMAN	272.64	15	9	3	4	6	5	4	5	4	4	5	6	7	4938.1	4661.4	3748	4695.1	5151	2522.9	4027.4	2735.3	5197.4	3347.9	1932.4	2650.5	12	12	11	8	6	9	10	6	8	5	5	8	6	7	Carbamidomethylation	141694	Dynactin subunit 1 OS=Homo sapiens OX=9606 GN=DCTN1 PE=1 SV=3
1026	1613	Q08257|QOR_HUMAN	272.35	27	27	20	20	24	20	20	23	20	20	20	23	20	16931	26895	31892	47498	37495	40108	17701	26567	24072	34124	34002	39965	5	5	18	11	12	16	17	15	9	10	11	12	12	10	Carbamidomethylation	35207	Quinone oxidoreductase OS=Homo sapiens OX=9606 GN=CRYZ PE=1 SV=1
1098	850	O95793|STAU1_HUMAN	272.15	22	14	7	16	9	13	11	16	18	16	13	16	20	5501.9	3138.6	11320	7343.7	7389.3	8304.2	9465.9	14262	9974.6	11656	9628.4	17868	9	9	12	6	11	11	13	13	9	13	13	11	9	17		63182	Double-stranded RNA-binding protein Staufen homolog 1 OS=Homo sapiens OX=9606 GN=STAU1 PE=1 SV=2
1391	432	Q15437|SC23B_HUMAN	272.13	24	5	13	6	10	8	10	9	10	12	6	6	6	1263.8	6486.6	4487.8	3196.8	2143.8	3056.5	2602	5107	4959.5	3112.3	1394.7	2926.6	12	10	4	15	7	8	6	11	6	12	9	7	4	7	Carbamidomethylation; Oxidation (M)	86479	Protein transport protein Sec23B OS=Homo sapiens OX=9606 GN=SEC23B PE=1 SV=2
706	2031	Q92804|RBP56_HUMAN	272.08	22	22	13	16	16	16	16	16	16	16	16	16	16	28677	22175	13261	53533	58342	43150	14635	29096	20223	44394	31784	41555	7	5	16	18	10	27	22	25	12	19	17	28	20	24	Carbamidomethylation; Oxidation (M)	61830	TATA-binding protein-associated factor 2N OS=Homo sapiens OX=9606 GN=TAF15 PE=1 SV=1
1226	508	Q9Y446|PKP3_HUMAN	272.08	22	12	8	13	11	11	12	18	11	11	11	7	11	8532.8	15841	6415.5	9343.3	9366.2	8370.6	11754	11991	11681	5205.7	1958	2899.5	11	11	9	7	8	12	14	12	13	12	12	9	3	5	Carbamidomethylation	87082	Plakophilin-3 OS=Homo sapiens OX=9606 GN=PKP3 PE=1 SV=1
890	2275	P39687|AN32A_HUMAN	272.08	31	31	24	27	21	16	24	24	31	24	22	25	18	31173	31188	31371	30647	32492	26554	43670	42676	43851	30758	22916	23292	8	5	24	14	16	14	9	15	17	16	18	13	17	12	Carbamidomethylation	28585	Acidic leucine-rich nuclear phosphoprotein 32 family member A OS=Homo sapiens OX=9606 GN=ANP32A PE=1 SV=1
1468	1202	P53041|PPP5_HUMAN	271.97	26	15	7	13	3	5	9	14	16	9	12	6	9	10494	859.23	3109.5	1895.3	2676.6	5419.6	6215.9	4627.8	2407.3	3220.8	4062.1	2682.9	8	8	12	3	10	2	8	9	10	11	5	9	3	7	Carbamidomethylation	56879	Serine/threonine-protein phosphatase 5 OS=Homo sapiens OX=9606 GN=PPP5C PE=1 SV=1
1168	1352	Q9NRG9|AAAS_HUMAN	271.95	23	2	6	17	16	10	14	5	16	17	20	14	14	1218.2	2493.3	5162.4	10127	8503.4	8370.6	681.88	7160.5	4790.8	4735.2	3689.7	7575.2	7	7	11	6	9	13	13	17	2	10	10	12	10	13	Carbamidomethylation	59574	Aladin OS=Homo sapiens OX=9606 GN=AAAS PE=1 SV=1
805	2030	Q9Y221|NIP7_HUMAN	271.87	69	39	66	66	66	66	66	69	69	56	66	66	56	5227.3	30259	25336	37003	39087	31380	15773	44534	35663	37634	27418	31673	7	7	6	15	13	22	22	17	14	23	16	20	20	18	Carbamidomethylation	20463	60S ribosome subunit biogenesis protein NIP7 homolog OS=Homo sapiens OX=9606 GN=NIP7 PE=1 SV=1
550	2311	P25787|PSA2_HUMAN	271.85	44	30	38	44	32	32	32	38	38	32	32	38	32	25640	56200	57497	38754	33223	36347	59391	57724	63618	46225	36119	43771	7	7	17	22	25	19	17	23	30	27	24	25	28	32	Acetylation (N-term)	25899	Proteasome subunit alpha type-2 OS=Homo sapiens OX=9606 GN=PSMA2 PE=1 SV=2
322	1247	P61981|1433G_HUMAN	271.84	54	32	43	35	35	35	35	38	35	35	35	43	35	45777	92828	70007	64241	51020	44408	40184	56098	61553	48781	40862	39321	8	6	29	50	49	42	41	39	32	40	48	41	29	36	Carbamidomethylation; Oxidation (M)	28303	14-3-3 protein gamma OS=Homo sapiens OX=9606 GN=YWHAG PE=1 SV=2
880	7324	P60866|RS20_HUMAN	271.81	30	30	24	24	24	24	24	30	30	24	24	24	24	48375	44234	36103	20957	25711	16163	55506	68731	51414	26298	20263	16041	5	5	25	14	14	7	16	10	19	29	20	12	10	12		13373	Small ribosomal subunit protein uS10 OS=Homo sapiens OX=9606 GN=RPS20 PE=1 SV=1
1641	925	P61964|WDR5_HUMAN	271.62	46	7	7	7	7	12	33	22	16	11	27	16	32	2024.2	5971.9	1663.6	11315	3891.4	9968.8	6303.9	3387.1	4816.6	11407	4308.4	11903	8	8	2	4	1	4	2	11	6	4	3	9	11	16	Carbamidomethylation	36589	WD repeat-containing protein 5 OS=Homo sapiens OX=9606 GN=WDR5 PE=1 SV=1
919	1460	O00154|BACH_HUMAN	271.49	26	21	17	26	17	17	22	26	22	17	17	17	17	28626	13392	25130	13230	10275	13298	29313	21744	17624	10600	11894	6378.8	7	7	20	13	18	11	12	13	25	15	16	11	11	12		41796	Cytosolic acyl coenzyme A thioester hydrolase OS=Homo sapiens OX=9606 GN=ACOT7 PE=1 SV=3
1252	1858	P07858|CATB_HUMAN	271.46	24	12	14	14	14	14	17	14	14	14	14	24	17	3531.5	7641	9456.5	22323	26045	14579	6428.2	13901	13987	19098	17226	24534	5	5	5	7	7	10	10	13	6	8	9	11	14	13	Carbamidomethylation	37822	Cathepsin B OS=Homo sapiens OX=9606 GN=CTSB PE=1 SV=3
679	1526	P04792|HSPB1_HUMAN	271.41	47	47	32	32	32	27	32	25	32	27	32	32	32	101410	33670	60960	62336	43392	92336	53989	47295	29816	79376	73678	67160	7	7	29	12	21	22	20	25	22	20	13	20	20	20		22783	Heat shock protein beta-1 OS=Homo sapiens OX=9606 GN=HSPB1 PE=1 SV=2
1453	729	O95758|PTBP3_HUMAN	271.34	36	20	6	12	9	9	19	9	6	9	12	12	6	4947.6	12210	1585.8	41127	21114	3852.5	16953	12575	37134	23681	11374	1033.6	11	10	12	4	7	6	8	10	7	7	6	10	8	5	Carbamidomethylation; Oxidation (M); Acetylation (N-term)	59690	Polypyrimidine tract-binding protein 3 OS=Homo sapiens OX=9606 GN=PTBP3 PE=1 SV=2
955	3038	Q92688|AN32B_HUMAN	271.15	25	25	18	21	21	21	18	18	25	18	22	25	14	10900	72210	49209	9930.7	22460	20872	29218	37690	58185	13713	15627	10071	7	4	14	23	16	13	18	11	11	16	17	10	14	7	Carbamidomethylation	28788	Acidic leucine-rich nuclear phosphoprotein 32 family member B OS=Homo sapiens OX=9606 GN=ANP32B PE=1 SV=1
900	1672	P61019|RAB2A_HUMAN	270.58	47	36	21	36	34	41	47	36	34	33	41	41	41	6799.9	5049.6	7893.2	4804.7	4124.4	9508.7	11193	4623.9	7362.6	7358.2	11864	12231	8	4	15	6	11	11	15	25	17	11	11	20	22	19	Carbamidomethylation	23546	Ras-related protein Rab-2A OS=Homo sapiens OX=9606 GN=RAB2A PE=1 SV=1
1408	665	O15294|OGT1_HUMAN	270.48	16	7	12	12	12	8	3	6	4	9	0	0	0	5045.7	10416	10988	9593.1	6234.9	3301.8	5130.4	3799.8	5094				10	10	10	11	14	13	13	4	7	9	14	0	0	0	Carbamidomethylation; Oxidation (M); Acetylation (N-term)	116924	UDP-N-acetylglucosamine--peptide N-acetylglucosaminyltransferase 110 kDa subunit OS=Homo sapiens OX=9606 GN=OGT PE=1 SV=3
1348	763	Q8N1G4|LRC47_HUMAN	270.39	30	15	10	12	8	8	6	16	16	20	16	6	5	7166.8	10288	6079.1	4562.4	5683	2230.6	9322.2	10987	19221	4479.3	1621.8	3840.7	11	11	7	8	8	6	6	5	13	15	17	8	3	5	Carbamidomethylation; Acetylation (N-term)	63473	Leucine-rich repeat-containing protein 47 OS=Homo sapiens OX=9606 GN=LRRC47 PE=1 SV=1
1731	974	Q12907|LMAN2_HUMAN	270.04	39	7	4	11	22	19	15	6	10	10	15	23	24	840.24	630.3	2433.5	5908.4	6092.1	7049.8	2465.1	3807.8	2620.5	8208.7	10758	11087	9	9	1	1	3	11	5	8	3	5	3	6	12	9	Carbamidomethylation	40229	Vesicular integral-membrane protein VIP36 OS=Homo sapiens OX=9606 GN=LMAN2 PE=1 SV=1
1370	1997	Q8TBX8|PI42C_HUMAN	269.98	24	10	14	18	14	14	10	17	21	17	17	10	14	2004.8	6323.1	5534.4	3728.2	5182.5	3531.6	9679.6	9704.6	9871.2	8178.4	5042.4	5191.8	6	6	5	6	8	6	8	5	10	14	12	11	8	6	Carbamidomethylation; Acetylation (N-term)	47300	Phosphatidylinositol 5-phosphate 4-kinase type-2 gamma OS=Homo sapiens OX=9606 GN=PIP4K2C PE=1 SV=3
454	1789	Q58FF6|H90B4_HUMAN	269.86	12	8	10	8	8	8	8	8	12	12	12	8	8		0						0	0	0			6	1	40	32	28	21	25	16	36	43	38	31	27	21	Carbamidomethylation; Acetylation (N-term)	58264	Putative heat shock protein HSP 90-beta 4 OS=Homo sapiens OX=9606 GN=HSP90AB4P PE=5 SV=1
1053	800	Q9UPT8|ZC3H4_HUMAN	269.47	14	0	5	1	6	6	12	7	4	6	7	9	10		4734.6	2996.2	9714.6	11170	9342.9	1813.3	3082.4	4986.5	9689.5	6543.5	10530	9	9	0	8	8	13	16	20	7	11	12	18	15	18		140256	Zinc finger CCCH domain-containing protein 4 OS=Homo sapiens OX=9606 GN=ZC3H4 PE=1 SV=3
1377	1580	Q9Y676|RT18B_HUMAN	269.35	40	15	19	15	40	40	27	21	15	32	40	22	27	2163.5	9072.8	5511.8	16768	13396	9293.7	5783.3	7719.4	10317	12351	7394.5	15170	6	6	4	6	7	12	13	8	4	8	8	10	7	11	Oxidation (M)	29396	Small ribosomal subunit protein mS40 OS=Homo sapiens OX=9606 GN=MRPS18B PE=1 SV=1
1170	673	Q6NUK1|SCMC1_HUMAN	269.05	34	7	10	15	19	22	18	10	15	15	19	14	21	801.32	15269	12979	24009	24536	19158	11846	12447	13002	21740	17839	20077	10	10	2	6	8	15	13	13	8	9	11	13	14	13	Carbamidomethylation; Oxidation (M); Acetylation (N-term)	53354	Mitochondrial adenyl nucleotide antiporter SLC25A24 OS=Homo sapiens OX=9606 GN=SLC25A24 PE=1 SV=2
1403	1188	Q14318|FKBP8_HUMAN	268.84	21	17	11	11	11	11	11	11	13	11	11	11	11	3780.2	6678.4	7165.2	9000.4	11865	8734	6665.3	6081.9	8171.6	5542	5593	5226.2	6	6	7	6	10	6	9	10	6	7	8	9	9	9	Carbamidomethylation	44562	Peptidyl-prolyl cis-trans isomerase FKBP8 OS=Homo sapiens OX=9606 GN=FKBP8 PE=1 SV=2
2010	698	Q13769|THOC5_HUMAN	268.73	24	0	3	3	10	7	8	3	2	3	9	10	17		770.65	632.31	4985	4196.5	1468.9	158.3	252.8	407.83	6148.3	4379.6	8412.5	9	9	0	1	1	7	5	5	1	2	1	8	7	9	Carbamidomethylation	78508	THO complex subunit 5 homolog OS=Homo sapiens OX=9606 GN=THOC5 PE=1 SV=2
1282	468	Q9Y2L1|RRP44_HUMAN	268.68	15	7	7	9	8	6	6	9	9	8	5	6	3	7491.8	7518.5	5584.7	7850.1	8826.1	5196.8	9603.8	7531.1	8028.7	5895.3	5929	3684.2	11	11	13	6	6	10	11	5	13	12	10	5	10	8	Carbamidomethylation	109003	Exosome complex exonuclease RRP44 OS=Homo sapiens OX=9606 GN=DIS3 PE=1 SV=2
1792	369	Q14789|GOGB1_HUMAN	268.58	6	0	0	0	3	2	2	1	0	0	3	2	5				3418.3	2507.9	2416.5	144.05		203.73	3402.3	1124.1	11053	11	11	0	0	0	8	9	6	1	0	1	9	6	22	Carbamidomethylation	376019	Golgin subfamily B member 1 OS=Homo sapiens OX=9606 GN=GOLGB1 PE=1 SV=2
1875	708	Q9BZE4|GTPB4_HUMAN	268.37	25	6	4	4	0	0	1	11	19	13	1	0	5	1504.4	2318.2	991.68			129.63	5368.6	8826.7	3713.9	346.77		295.83	11	11	4	3	4	0	0	1	9	20	11	1	0	3	Carbamidomethylation	73965	GTP-binding protein 4 OS=Homo sapiens OX=9606 GN=GTPBP4 PE=1 SV=3
1961	579	Q9UK61|TASOR_HUMAN	268.26	9	0	0	1	7	7	7	0	1	0	3	2	4			444.04	6544.9	4129.6	4876.6		590.01		734.43	2162.1	2896.2	10	10	0	0	2	12	12	10	0	1	0	2	2	9	Carbamidomethylation	189030	Protein TASOR OS=Homo sapiens OX=9606 GN=TASOR PE=1 SV=3
1749	1084	Q9NY93|DDX56_HUMAN	268.2	30	8	27	13	0	0	0	9	16	20	0	0	0	1157.3	13980	8191.1				5790.7	8879.8	9538.1				10	10	6	17	10	0	0	0	7	13	13	0	0	0	Carbamidomethylation; Acetylation (N-term)	61590	Probable ATP-dependent RNA helicase DDX56 OS=Homo sapiens OX=9606 GN=DDX56 PE=1 SV=1
1151	840	O14579|COPE_HUMAN	268.18	60	36	45	33	13	22	19	43	32	24	13	27	22	15196	9022.9	15744	5765.2	34941	8739.4	13794	36217	11125	3502.1	10635	3839.3	10	10	14	12	13	8	8	11	12	12	13	6	12	7	Carbamidomethylation; Oxidation (M)	34482	Coatomer subunit epsilon OS=Homo sapiens OX=9606 GN=COPE PE=1 SV=3
1395	499	P53992|SC24C_HUMAN	268.17	16	10	4	10	4	7	7	6	7	9	1	5	1	6624.2	6907.9	4565.8	4908.1	10503	6286	6169.2	5321.5	6610	286.86	5916.6	693.7	13	13	14	8	8	6	9	9	10	9	13	2	6	2	Carbamidomethylation	118325	Protein transport protein Sec24C OS=Homo sapiens OX=9606 GN=SEC24C PE=1 SV=3
1394	1440	Q9BQ04|RBM4B_HUMAN	268.15	29	18	15	13	16	16	19	18	9	9	19	17	13	0	176.33	1102.8	527.62	1193.5	1316.9	1346.3	1335.9	1029.9	1446.1	1320.5	1731.6	7	2	8	6	7	7	5	11	8	5	6	11	11	11	Carbamidomethylation	40150	RNA-binding protein 4B OS=Homo sapiens OX=9606 GN=RBM4B PE=1 SV=1
1812	793	Q92925|SMRD2_HUMAN	268.14	24	0	7	7	16	12	13	0	7	7	13	13	13		943.84	1521.2	1194.7	2537.4	2872.5		2293.6	732.05	3787.4	3813.4	5313.7	9	6	0	3	3	8	8	7	0	4	3	10	8	7	Carbamidomethylation	58921	SWI/SNF-related matrix-associated actin-dependent regulator of chromatin subfamily D member 2 OS=Homo sapiens OX=9606 GN=SMARCD2 PE=1 SV=3
1465	737	P48147|PPCE_HUMAN	268	21	9	11	8	8	9	3	12	15	13	4	7	2	3164.4	7417.4	5756.2	2440.5	5191.4	336.67	21503	23437	11264	2355.6	3851.1	0	10	10	5	12	9	5	7	1	10	18	12	5	4	1	Carbamidomethylation	80700	Prolyl endopeptidase OS=Homo sapiens OX=9606 GN=PREP PE=1 SV=2
1432	1880	Q13155|AIMP2_HUMAN	267.93	38	20	19	31	11	19	23	21	27	27	19	23	23	12461	16771	15812	8028.9	9241.5	11915	7810.2	17541	18642	13420	10928	9783.2	7	7	11	8	9	5	5	8	6	9	11	7	8	6	Carbamidomethylation; Acetylation (N-term)	35349	Aminoacyl tRNA synthase complex-interacting multifunctional protein 2 OS=Homo sapiens OX=9606 GN=AIMP2 PE=1 SV=2
1386	1354	P25685|DNJB1_HUMAN	267.47	25	19	5	19	13	10	17	21	13	16	8	14	17	16223	4736.6	15783	7932.5	8409.1	13279	23594	13855	11653	10660	12255	10643	8	8	13	3	13	4	3	8	21	7	6	4	5	10	Carbamidomethylation	38044	DnaJ homolog subfamily B member 1 OS=Homo sapiens OX=9606 GN=DNAJB1 PE=1 SV=4
1392	1016	O43264|ZW10_HUMAN	267.31	18	7	11	8	7	10	4	10	8	8	15	8	7	2389.1	7644.6	5333.3	3561.3	4638.4	1663	3878.5	8294.9	5427.6	5078.9	4418	2718.8	10	10	6	9	7	8	10	4	11	9	8	9	9	6	Carbamidomethylation; Acetylation (N-term)	88830	Centromere/kinetochore protein zw10 homolog OS=Homo sapiens OX=9606 GN=ZW10 PE=1 SV=3
1176	977	Q08752|PPID_HUMAN	267.19	39	16	16	20	8	11	10	34	24	24	8	10	15	2655.9	18176	16103	7081.5	8840.5	4149.8	18899	12660	16065	4669.5	3193.2	2437.5	9	9	5	14	13	6	9	7	23	13	15	5	9	5	Carbamidomethylation; Oxidation (M)	40764	Peptidyl-prolyl cis-trans isomerase D OS=Homo sapiens OX=9606 GN=PPID PE=1 SV=3
1268	528	Q10567|AP1B1_HUMAN	267.05	20	4	3	7	3	10	7	11	7	8	9	8	6		6405.9	1734.9	2328.2	1989.8	3722.3	1939	4884.8	3634.4	5799.3	3565.3	978.17	12	5	10	6	7	8	10	9	10	11	10	13	10	6	Carbamidomethylation	104607	AP-1 complex subunit beta-1 OS=Homo sapiens OX=9606 GN=AP1B1 PE=1 SV=3
1286	944	P40937|RFC5_HUMAN	267.01	39	8	29	21	28	23	24	21	29	29	13	13	6	3135	10290	4617.7	7220.8	9158.8	3754.5	7569.2	5555.4	8158.7	3096.4	2123.8	402.11	9	9	4	11	8	12	10	10	11	14	12	9	5	2	Carbamidomethylation; Acetylation (N-term)	38497	Replication factor C subunit 5 OS=Homo sapiens OX=9606 GN=RFC5 PE=1 SV=1
1146	1559	P16152|CBR1_HUMAN	267.01	38	33	21	27	16	16	27	31	21	21	31	31	31	10726	1426.3	4875.6	3256.4	3036	6624.2	8766.1	4475	2524.1	6417.5	6204.1	7388.4	7	5	17	6	10	8	6	15	12	8	8	15	11	13	Carbamidomethylation; Acetylation (N-term)	30375	Carbonyl reductase [NADPH] 1 OS=Homo sapiens OX=9606 GN=CBR1 PE=1 SV=3
534	2375	P62277|RS13_HUMAN	266.88	42	36	42	42	36	28	36	36	36	36	36	34	36	94460	143580	91635	36332	39109	33304	112230	158930	140840	29472	18706	17674	9	9	39	34	32	17	17	17	30	36	36	13	11	13	Acetylation (N-term)	17222	Small ribosomal subunit protein uS15 OS=Homo sapiens OX=9606 GN=RPS13 PE=1 SV=2
1523	548	P21399|ACOHC_HUMAN	266.87	23	4	13	11	6	5	8	8	10	7	6	5	7	1668.8	5804.6	3951.1	2930	1688.5	1633	2952.8	5365.6	4199.4	2535.7	863.62	1864.7	12	12	4	9	11	6	3	7	8	12	9	6	3	6	Acetylation (N-term)	98399	Cytoplasmic aconitate hydratase OS=Homo sapiens OX=9606 GN=ACO1 PE=1 SV=3
861	3290	P10412|H14_HUMAN	266.8	26	26	26	26	21	19	26	26	26	26	26	26	26	2991.3	10331	6725.3	10281	9284.1	5899.8	12005	11856	13193	13812	11731	6670.1	6	2	20	11	17	10	6	10	25	22	19	19	18	15	Acetylation (N-term)	21865	Histone H1.4 OS=Homo sapiens OX=9606 GN=H1-4 PE=1 SV=2
535	1483	P54727|RD23B_HUMAN	266.64	30	26	22	26	22	22	22	30	26	22	26	28	28	24239	63899	35754	57490	56744	32411	44696	55384	62589	47302	36424	53039	8	8	24	27	20	22	29	19	26	27	27	23	24	25	Carbamidomethylation; Acetylation (N-term)	43171	UV excision repair protein RAD23 homolog B OS=Homo sapiens OX=9606 GN=RAD23B PE=1 SV=1
1387	828	P14550|AK1A1_HUMAN	266.56	44	22	16	16	25	18	10	23	18	27	30	14	16	11591	25763	17798	14504	9147	8120.7	9724	17510	17955	14038	9141.2	8813.7	9	8	10	11	7	8	5	5	8	8	11	10	6	8	Carbamidomethylation; Oxidation (M); Acetylation (N-term)	36573	Aldo-keto reductase family 1 member A1 OS=Homo sapiens OX=9606 GN=AKR1A1 PE=1 SV=3
915	1795	Q96EY1|DNJA3_HUMAN	266.56	20	6	16	11	16	13	8	9	13	13	16	16	20	2639.9	10302	4744.2	19541	16085	10212	3453.8	5363.7	9236.3	9188.7	9710.8	17098	7	7	5	13	8	24	18	16	8	10	14	18	18	27		52489	DnaJ homolog subfamily A member 3 mitochondrial OS=Homo sapiens OX=9606 GN=DNAJA3 PE=1 SV=2
447	2202	P57721|PCBP3_HUMAN	266.44	19	16	13	16	16	12	9	19	19	13	12	12	9					256.49		460.74	518.47					5	1	58	12	47	14	12	33	39	32	23	27	36	30	Carbamidomethylation; Oxidation (M); Acetylation (N-term)	39465	Poly(rC)-binding protein 3 OS=Homo sapiens OX=9606 GN=PCBP3 PE=1 SV=2
1736	2059	P10619|PPGB_HUMAN	266.39	17	7	7	7	5	8	9	9	7	9	12	7	9	2733.1	1026.8	2372.6	2613	3348.8	6325.1	5389.8	5605.8	4045.4	8360.2	6351.3	8294.4	6	6	4	5	4	4	8	5	5	4	8	7	4	9	Carbamidomethylation	54466	Lysosomal protective protein OS=Homo sapiens OX=9606 GN=CTSA PE=1 SV=2
1333	1314	Q12824|SNF5_HUMAN	266.31	37	22	10	17	12	17	26	14	17	17	21	26	32	4663.3	2933.3	5192	5096.2	7260.1	13257	8417.5	9894.5	8563.9	10867	14710	18715	8	8	8	3	6	4	5	14	7	8	6	10	15	16	Carbamidomethylation	44141	SWI/SNF-related matrix-associated actin-dependent regulator of chromatin subfamily B member 1 OS=Homo sapiens OX=9606 GN=SMARCB1 PE=1 SV=2
1240	1139	Q9UHI6|DDX20_HUMAN	266.31	18	4	14	16	9	13	12	12	8	14	8	9	6	3407.6	11764	7140.4	6923.2	7203.7	4512.2	7862.9	7153.4	6823.7	4202.8	2986.6	2154.8	7	7	7	10	12	12	12	9	9	9	14	8	7	5	Carbamidomethylation; Acetylation (N-term)	92241	Probable ATP-dependent RNA helicase DDX20 OS=Homo sapiens OX=9606 GN=DDX20 PE=1 SV=2
1256	963	P52788|SPSY_HUMAN	266.17	52	22	26	20	13	25	25	25	28	20	25	32	25	4357.3	4120.7	9365.8	3393.8	6614.9	1866.7	8875.8	16949	9838.6	5640.8	3339.7	5196.9	11	11	7	6	9	4	9	5	14	17	12	11	10	8	Carbamidomethylation	41268	Spermine synthase OS=Homo sapiens OX=9606 GN=SMS PE=1 SV=2
1143	769	Q96TA2|YMEL1_HUMAN	266.09	16	8	5	8	7	9	11	8	11	7	10	12	11	13885	6027.8	22789	15092	25566	12319	9513.2	11004	10230	28730	12338	15020	7	7	8	7	10	13	12	10	9	11	12	12	10	15	Carbamidomethylation; Acetylation (N-term)	86455	ATP-dependent zinc metalloprotease YME1L1 OS=Homo sapiens OX=9606 GN=YME1L1 PE=1 SV=2
618	3403	P62888|RL30_HUMAN	266.01	51	51	51	51	51	51	51	51	51	51	51	51	51	64612	57526	48371	31407	28747	23781	69396	80960	67429	31082	25238	17598	6	6	21	25	23	16	15	20	28	28	26	22	17	21	Carbamidomethylation; Acetylation (N-term)	12784	Large ribosomal subunit protein eL30 OS=Homo sapiens OX=9606 GN=RPL30 PE=1 SV=2
1153	990	O95232|LC7L3_HUMAN	265.97	29	12	16	12	15	15	18	15	15	12	15	23	18	9913.5	10593	14248	30706	27954	34914	11522	18844	12065	27979	26157	29103	9	9	9	7	6	10	10	16	9	12	8	14	16	11	Carbamidomethylation; Acetylation (N-term)	51466	Luc7-like protein 3 OS=Homo sapiens OX=9606 GN=LUC7L3 PE=1 SV=2
1164	620	Q02127|PYRD_HUMAN	265.94	40	21	18	13	17	22	17	19	17	22	23	23	28	3090.2	6242.8	6086.8	8500	7245.5	9989.9	6060.1	4075	4498.7	8067.7	8174.9	11413	10	10	9	9	8	9	9	14	11	6	10	13	13	16		42867	Dihydroorotate dehydrogenase (quinone) mitochondrial OS=Homo sapiens OX=9606 GN=DHODH PE=1 SV=3
1371	1675	Q6FI81|CPIN1_HUMAN	265.65	35	25	21	26	4	15	10	13	24	14	10	10	17	4659.6	6994.3	6292.1	1856.7	2383.7	1972.7	6886.2	7930.1	9753.2	4506.1	3500.8	6013.6	7	7	12	10	13	3	8	7	7	10	11	6	5	7	Carbamidomethylation	33582	Anamorsin OS=Homo sapiens OX=9606 GN=CIAPIN1 PE=1 SV=2
1519	1172	Q92785|REQU_HUMAN	265.53	37	4	17	9	23	23	32	5	18	4	23	27	33	400.63	4756.8	699.04	11379	8427.7	6773.8	759.46	2723.4	1699.3	8825.5	6788.4	11631	7	7	1	5	1	9	9	14	1	5	2	13	12	13	Carbamidomethylation	44156	Zinc finger protein ubi-d4 OS=Homo sapiens OX=9606 GN=DPF2 PE=1 SV=2
1198	999	Q96HS1|PGAM5_HUMAN	265.53	50	27	17	23	33	23	27	27	23	16	30	46	41	10049	22110	24078	14291	17748	15394	12581	17832	23341	20378	19001	18005	9	9	14	7	11	8	7	8	8	8	8	13	18	10	Carbamidomethylation	32004	Serine/threonine-protein phosphatase PGAM5 mitochondrial OS=Homo sapiens OX=9606 GN=PGAM5 PE=1 SV=2
1169	1007	P51398|RT29_HUMAN	265.46	32	16	13	6	14	11	17	16	12	11	17	17	17	6860	9107.4	7184.2	11143	11612	11097	4724.3	8499.1	8854.9	11831	13085	11468	8	8	8	11	5	10	11	11	10	10	8	14	14	14	Carbamidomethylation	45566	Small ribosomal subunit protein mS29 OS=Homo sapiens OX=9606 GN=DAP3 PE=1 SV=1
2074	386	Q5VYK3|ECM29_HUMAN	265.39	11	3	4	3	0	1	1	4	3	2	1	1	0	1255.6	3025.5	726.58		140.9	207.35	1128.1	1843.8	397.48	590.53	98.535		16	16	6	9	6	0	1	2	6	7	3	3	1	0	Carbamidomethylation; Acetylation (N-term)	204289	Proteasome adapter and scaffold protein ECM29 OS=Homo sapiens OX=9606 GN=ECPAS PE=1 SV=2
1350	871	Q9NP81|SYSM_HUMAN	265.38	23	9	6	9	13	13	13	13	12	6	16	19	13	3364.3	1781.2	4837.8	10201	8553.6	6513.3	3596.1	6669.2	1593.3	8821.7	7834.2	8652.5	7	7	5	3	7	11	13	8	5	10	6	14	11	8	Carbamidomethylation	58283	Serine--tRNA ligase mitochondrial OS=Homo sapiens OX=9606 GN=SARS2 PE=1 SV=1
1162	723	Q9UG63|ABCF2_HUMAN	265.34	19	15	7	15	9	7	9	13	15	13	9	7	7	15356	18850	17015	6218.2	6734.6	6324.2	14884	13804	16876	6720.6	6267.4	2071.7	9	9	20	8	14	10	5	8	16	15	13	7	6	5	Carbamidomethylation	71290	ATP-binding cassette sub-family F member 2 OS=Homo sapiens OX=9606 GN=ABCF2 PE=1 SV=2
1396	542	Q9Y2U8|MAN1_HUMAN	265.32	21	7	7	3	5	6	12	7	5	6	9	12	15	3617.8	1782.9	466.5	1613.8	2837.5	3976.7	1648.7	319.07	2725.4	4237.4	6815.1	6699.5	10	10	7	5	1	8	9	10	3	2	11	12	12	16	Carbamidomethylation; Acetylation (N-term)	99997	Inner nuclear membrane protein Man1 OS=Homo sapiens OX=9606 GN=LEMD3 PE=1 SV=2
1288	1185	Q9NZI8|IF2B1_HUMAN	265.08	18	14	8	11	12	10	11	11	12	14	13	13	11	24735	3894.6	13379	10205	8659.5	12365	33907	12841	10734	15441	23439	16988	8	8	13	3	7	10	7	7	8	8	11	7	14	13		63481	Insulin-like growth factor 2 mRNA-binding protein 1 OS=Homo sapiens OX=9606 GN=IGF2BP1 PE=1 SV=2
1609	778	Q8NE62|CHDH_HUMAN	264.91	27	2	5	11	17	25	12	4	14	9	12	10	14	2924.5	0	112.47	4925.9	6308.9	3051.4	74.132	923.54	373.71	1761	2329.2	3911.9	8	8	1	1	3	14	17	8	1	6	3	9	4	9	Carbamidomethylation	65359	Choline dehydrogenase mitochondrial OS=Homo sapiens OX=9606 GN=CHDH PE=1 SV=2
1251	1428	P60981|DEST_HUMAN	264.86	62	32	28	47	11	25	26	33	42	35	24	35	24	16020	7509.3	7136.5	1309	2620.9	4462.9	23335	9997.6	7167.1	4291.9	4898.2	3122	10	10	13	9	16	3	7	4	10	14	12	10	8	7	Carbamidomethylation; Oxidation (M); Acetylation (N-term)	18506	Destrin OS=Homo sapiens OX=9606 GN=DSTN PE=1 SV=3
1048	1602	Q9UBQ7|GRHPR_HUMAN	264.83	29	29	22	24	23	22	29	25	29	20	24	29	25	11294	3543.6	8621.9	4280	7949	12391	10617	8703.4	4949.4	11561	14608	6966.3	6	6	12	5	13	11	12	16	15	12	11	14	17	9	Carbamidomethylation; Acetylation (N-term)	35668	Glyoxylate reductase/hydroxypyruvate reductase OS=Homo sapiens OX=9606 GN=GRHPR PE=1 SV=1
1527	794	P13674|P4HA1_HUMAN	264.65	25	3	7	6	12	9	12	12	15	12	19	16	13	199.21	6690.6	4498.6	5310.9	3967.2	5774.1	2520.9	5625.8	7856.7	8881.6	8628.3	8233.3	8	8	1	5	6	5	6	8	5	9	10	12	8	9		61049	Prolyl 4-hydroxylase subunit alpha-1 OS=Homo sapiens OX=9606 GN=P4HA1 PE=1 SV=2
638	4964	Q96FJ2|DYL2_HUMAN	264.52	64	52	27	27	39	39	52	52	39	27	64	64	52	6095.2	4941.1	3927.6	8257.2	6750.5	9973.1	5624.3	4271.9	4209.4	7764.8	8562.8	10061	5	2	25	15	23	19	23	22	16	17	14	27	31	24	Carbamidomethylation	10350	Dynein light chain 2 cytoplasmic OS=Homo sapiens OX=9606 GN=DYNLL2 PE=1 SV=1
1231	1438	P49903|SPS1_HUMAN	264.35	39	19	26	20	20	20	9	18	20	20	12	17	15	10075	15613	11250	9263.2	9769.7	8102	9449.9	9976.4	13633	7892.8	9148.8	7818.1	8	8	9	11	10	9	9	7	11	9	13	9	10	9	Carbamidomethylation	42911	Selenide water dikinase 1 OS=Homo sapiens OX=9606 GN=SEPHS1 PE=1 SV=2
959	1572	Q04917|1433F_HUMAN	264.33	42	35	35	27	27	35	21	35	35	35	28	31	27	17410	8454.8	15654	10647	7497.6	8128.1	14169	16275	8723	10691	5063.3	6500.1	7	6	12	12	10	14	15	12	16	16	21	17	10	12	Carbamidomethylation	28219	14-3-3 protein eta OS=Homo sapiens OX=9606 GN=YWHAH PE=1 SV=4
440	2362	P17931|LEG3_HUMAN	264.3	26	26	26	26	26	26	26	26	26	21	26	26	26	54018	49967	48501	41468	39855	39169	84299	91441	69735	55757	47903	70783	5	5	33	28	26	23	26	30	35	34	30	30	33	41	Oxidation (M)	26152	Galectin-3 OS=Homo sapiens OX=9606 GN=LGALS3 PE=1 SV=5
1565	641	Q9BY44|EIF2A_HUMAN	264.12	24	22	8	16	0	4	9	16	17	12	4	9	5	12331	1897.6	10364		648.12	4375.6	11392	10333	5996.4	165.07	2710.3	1411.7	9	9	15	7	12	0	2	4	9	15	10	1	3	2	Oxidation (M)	64990	Eukaryotic translation initiation factor 2A OS=Homo sapiens OX=9606 GN=EIF2A PE=1 SV=3
1277	474	P14735|IDE_HUMAN	264.1	17	8	14	9	6	5	8	6	10	9	6	5	3	11359	11958	9525.5	8651.1	10324	6648.3	11925	12522	8057.2	6035.4	4712.9	2662.6	11	11	13	14	10	11	8	7	10	12	10	6	7	2		117968	Insulin-degrading enzyme OS=Homo sapiens OX=9606 GN=IDE PE=1 SV=4
1507	1770	P43897|EFTS_HUMAN	264.1	37	11	15	24	15	13	25	13	7	15	25	13	30	4482.1	8338.3	8123.2	14314	12680	8986	3089.4	5672.7	9985.4	11492	8929.6	11565	6	6	5	6	10	9	8	8	3	3	7	9	6	12	Carbamidomethylation; Oxidation (M)	35391	Elongation factor Ts mitochondrial OS=Homo sapiens OX=9606 GN=TSFM PE=1 SV=2
1672	549	P52732|KIF11_HUMAN	263.94	15	0	5	5	10	11	6	3	0	1	5	9	2		3688.7	1558.8	6305.2	6208.6	4486.7	1004.1		790.93	1607.8	3302.6	1757.3	10	10	0	6	3	12	11	12	5	0	2	5	12	2	Carbamidomethylation	119159	Kinesin-like protein KIF11 OS=Homo sapiens OX=9606 GN=KIF11 PE=1 SV=2
1041	1904	P55145|MANF_HUMAN	263.82	38	32	9	26	19	26	32	34	32	26	32	34	34	15565	7907.1	19440	13502	16290	30038	20352	23339	19346	29767	29538	42077	7	7	10	3	9	7	15	17	13	13	12	16	16	18	Carbamidomethylation	20700	Mesencephalic astrocyte-derived neurotrophic factor OS=Homo sapiens OX=9606 GN=MANF PE=1 SV=3
1299	1080	Q9Y4P3|TBL2_HUMAN	263.79	20	11	11	8	15	15	20	13	17	15	20	20	13	4938.3	18114	14767	23033	26714	19730	10416	15963	16219	19291	17137	14502	7	7	5	7	5	12	9	12	6	9	8	12	14	8		49798	Transducin beta-like protein 2 OS=Homo sapiens OX=9606 GN=TBL2 PE=1 SV=1
1636	2622	O14828|SCAM3_HUMAN	263.6	24	16	8	13	8	8	24	16	13	8	23	24	24	3149.3	225.34	1243.1	1479.3	2158.8	6564.7	5091.5	1988.2	1825.6	3384	7235.3	7213.4	6	6	10	1	3	2	2	11	9	3	3	7	12	11		38287	Secretory carrier-associated membrane protein 3 OS=Homo sapiens OX=9606 GN=SCAMP3 PE=1 SV=3
635	3360	P31949|S10AB_HUMAN	263.54	47	47	47	47	38	38	38	47	38	38	38	38	26	46627	98818	66849	56195	53374	60679	109020	80081	101150	66790	62328	78591	5	5	23	27	20	16	19	14	34	27	21	17	20	19	Carbamidomethylation	11740	Protein S100-A11 OS=Homo sapiens OX=9606 GN=S100A11 PE=1 SV=2
2080	1091	Q15050|RRS1_HUMAN	263.32	35	22	22	26	0	5	0	23	18	9	0	0	0	5904.4	4402.9	3256.6		582.92		9906.1	6590.6	7748				9	9	9	5	5	0	2	0	10	10	3	0	0	0	Carbamidomethylation; Oxidation (M); Acetylation (N-term)	41193	Ribosome biogenesis regulatory protein homolog OS=Homo sapiens OX=9606 GN=RRS1 PE=1 SV=2
973	2596	P51148|RAB5C_HUMAN	263.16	38	22	26	26	26	26	22	33	22	26	26	38	22	23748	16077	39673	34306	39207	43367	44756	38860	32896	39581	45327	40375	6	5	9	10	11	18	20	14	16	9	12	16	14	16	Oxidation (M)	23483	Ras-related protein Rab-5C OS=Homo sapiens OX=9606 GN=RAB5C PE=1 SV=2
759	4560	P16403|H12_HUMAN	263.09	27	27	27	27	21	20	27	27	27	27	27	27	27	4587	28184	19032	16066	11498	6676.3	20323	23416	23708	14976	14693	7430.1	6	2	18	14	19	14	8	14	24	24	24	23	21	16	Acetylation (N-term)	21365	Histone H1.2 OS=Homo sapiens OX=9606 GN=H1-2 PE=1 SV=2
512	2214	P0DP24|CALM2_HUMAN	262.94	54	54	31	54	54	54	54	54	54	54	54	46	54	98322	15318	72679	26752	56044	90514	113870	80922	52729	112660	100250	117820	5	5	26	9	27	14	24	28	31	27	28	34	26	37	Acetylation (N-term)	16838	Calmodulin-2 OS=Homo sapiens OX=9606 GN=CALM2 PE=1 SV=1
512	2215	P0DP23|CALM1_HUMAN	262.94	54	54	31	54	54	54	54	54	54	54	54	46	54	98322	15318	72679	26752	56044	90514	113870	80922	52729	112660	100250	117820	5	5	26	9	27	14	24	28	31	27	28	34	26	37	Acetylation (N-term)	16838	Calmodulin-1 OS=Homo sapiens OX=9606 GN=CALM1 PE=1 SV=1
512	2216	P0DP25|CALM3_HUMAN	262.94	54	54	31	54	54	54	54	54	54	54	54	46	54	98322	15318	72679	26752	56044	90514	113870	80922	52729	112660	100250	117820	5	5	26	9	27	14	24	28	31	27	28	34	26	37	Acetylation (N-term)	16838	Calmodulin-3 OS=Homo sapiens OX=9606 GN=CALM3 PE=1 SV=1
1709	960	Q9H6T3|RPAP3_HUMAN	262.92	16	9	5	4	5	5	4	4	9	5	4	4	4	3890	2109.9	4138.3	2146.8	2480.1	4252.4	2376.9	3567.3	1032.4	1184.6	2816.6	4424.3	7	7	7	5	4	7	4	5	4	9	4	5	8	6	Carbamidomethylation	75719	RNA polymerase II-associated protein 3 OS=Homo sapiens OX=9606 GN=RPAP3 PE=1 SV=2
986	3612	P62633|CNBP_HUMAN	262.89	36	36	27	36	22	20	31	36	36	36	22	20	16	13126	22238	7938.9	5652.3	9292	1188.4	9197.9	11826	11447	3560.1	1236.6	1657.1	6	6	19	18	16	9	12	5	17	21	19	12	6	8	Carbamidomethylation	19463	CCHC-type zinc finger nucleic acid binding protein OS=Homo sapiens OX=9606 GN=CNBP PE=1 SV=1
1271	2272	Q96AB3|ISOC2_HUMAN	262.8	65	36	41	37	52	45	52	29	45	21	21	45	58	10804	15301	16216	30923	35630	34647	8745.5	10480	9117.1	15733	20535	22588	6	6	5	9	5	16	15	12	6	9	4	6	11	12	Carbamidomethylation	22337	Isochorismatase domain-containing protein 2 OS=Homo sapiens OX=9606 GN=ISOC2 PE=1 SV=1
651	1884	P84077|ARF1_HUMAN	262.79	56	52	56	45	45	52	45	41	52	56	45	52	52	10507	28366	21607	20905	20610	24174	21848	27310	21747	29172	21631	19185	7	5	16	20	20	18	22	24	17	20	22	29	22	21	Oxidation (M)	20697	ADP-ribosylation factor 1 OS=Homo sapiens OX=9606 GN=ARF1 PE=1 SV=2
651	2123	P61204|ARF3_HUMAN	262.79	56	52	56	45	45	52	45	41	52	56	45	52	52	10507	28366	21607	20905	20610	24174	21848	27310	21747	29172	21631	19185	7	5	16	20	20	18	22	24	17	20	22	29	22	21	Oxidation (M)	20601	ADP-ribosylation factor 3 OS=Homo sapiens OX=9606 GN=ARF3 PE=1 SV=2
897	1510	O00629|IMA3_HUMAN	262.68	28	12	28	25	21	24	25	19	17	28	28	28	19	1024	7795.7	6797.9	9981.7	15338	9898.7	4249	4621.7	8934.3	10700	7485.9	6557.7	8	5	7	18	15	18	16	16	10	13	22	22	19	8	Carbamidomethylation	57887	Importin subunit alpha-3 OS=Homo sapiens OX=9606 GN=KPNA4 PE=1 SV=1
1247	860	Q14562|DHX8_HUMAN	262.68	12	3	6	3	8	6	8	4	5	5	8	8	8	473.83	7328.3	1197.4	6383.1	4919.1	4828.7	1423.7	2817.3	4461.3	6263.5	4721	8544.3	8	8	2	8	5	14	13	14	5	8	8	14	11	11	Carbamidomethylation; Acetylation (N-term)	139314	ATP-dependent RNA helicase DHX8 OS=Homo sapiens OX=9606 GN=DHX8 PE=1 SV=1
1313	575	O00232|PSD12_HUMAN	262.6	40	11	11	15	9	10	18	24	18	15	19	14	24	6775.6	4656.3	10924	5672.1	7921.5	8271.1	21080	14940	19471	10338	10483	10995	13	13	8	4	6	5	7	8	16	10	10	11	7	12	Carbamidomethylation; Oxidation (M)	52904	26S proteasome non-ATPase regulatory subunit 12 OS=Homo sapiens OX=9606 GN=PSMD12 PE=1 SV=3
1062	557	P33240|CSTF2_HUMAN	262.58	32	14	11	7	11	11	17	17	11	11	14	17	24	3411.3	4657.1	911.83	10812	11003	2982.9	406.32	3549.3	3665.1	6222.5	1072.1	9795.3	11	6	12	12	4	15	13	12	7	11	13	14	10	23	Carbamidomethylation; Oxidation (M); Acetylation (N-term)	60959	Cleavage stimulation factor subunit 2 OS=Homo sapiens OX=9606 GN=CSTF2 PE=1 SV=1
1417	713	O95782|AP2A1_HUMAN	262.58	18	8	9	6	8	6	6	10	8	7	5	7	8	484.38	1901.9	1917.3	918.64	1238.6	1130	1105.5	746.45	1122.6	594.92	1089.7	250.3	10	6	11	13	7	6	6	8	10	6	5	6	7	9	Carbamidomethylation	107546	AP-2 complex subunit alpha-1 OS=Homo sapiens OX=9606 GN=AP2A1 PE=1 SV=3
1078	2680	Q9BY32|ITPA_HUMAN	262.53	59	59	29	48	40	40	59	59	41	40	41	59	59	26483	9906.1	15813	10514	12791	17366	15549	16001	16732	15488	17108	19059	6	6	15	6	12	10	9	14	13	10	9	14	16	15	Carbamidomethylation	21446	Inosine triphosphate pyrophosphatase OS=Homo sapiens OX=9606 GN=ITPA PE=1 SV=2
1765	867	Q0VDF9|HSP7E_HUMAN	262.48	30	14	8	17	6	2	9	17	13	22	13	9	6	4223.2	4579.9	3598.7	1654.5	131.66	2730.9	4578.6	3205.9	8443.7	1433.8	753.08	792.09	11	11	10	5	7	1	1	5	8	8	11	6	2	1	Carbamidomethylation	54795	Heat shock 70 kDa protein 14 OS=Homo sapiens OX=9606 GN=HSPA14 PE=1 SV=1
1119	1295	Q06323|PSME1_HUMAN	262.39	39	30	25	20	20	27	25	29	21	21	24	29	14	25502	20183	14983	8235.4	14144	14040	16457	14773	11952	12939	11718	5086.7	9	9	14	12	8	7	12	12	15	13	12	8	13	7	Carbamidomethylation	28723	Proteasome activator complex subunit 1 OS=Homo sapiens OX=9606 GN=PSME1 PE=1 SV=1
1793	488	O75179|ANR17_HUMAN	262.39	6	2	3	4	1	1	2	4	2	3	1	1	2	881.75	341.31	243.44	91.758			1138.2	623.79	905.41				9	6	3	6	10	4	3	4	9	6	8	2	4	3	Carbamidomethylation	274256	Ankyrin repeat domain-containing protein 17 OS=Homo sapiens OX=9606 GN=ANKRD17 PE=1 SV=3
1208	1902	O43765|SGTA_HUMAN	262.36	23	13	18	18	13	13	8	18	13	18	8	13	18	8998.8	9155	8936.1	5895	9307.2	6447.6	41187	12479	12607	10749	8338.4	12017	6	6	7	13	11	5	8	8	11	13	15	7	9	12	Carbamidomethylation	34063	Small glutamine-rich tetratricopeptide repeat-containing protein alpha OS=Homo sapiens OX=9606 GN=SGTA PE=1 SV=1
1316	1021	P17655|CAN2_HUMAN	262.29	24	11	7	7	10	10	7	15	13	16	13	12	5	3660.6	3461.6	3590.6	1362.5	3808.1	4266.9	10775	6168.6	4192.4	5898.2	7066	2594.4	9	9	7	6	7	4	10	8	9	12	16	9	13	3	Carbamidomethylation; Oxidation (M)	79995	Calpain-2 catalytic subunit OS=Homo sapiens OX=9606 GN=CAPN2 PE=1 SV=6
1803	1466	Q9H4L4|SENP3_HUMAN	262.05	16	8	2	6	6	7	6	6	8	6	6	9	6	2441.3	894.3	1577.4	3227.1	4901	6225.1	5047	5593	4899.4	6535.7	6668	4905.8	6	6	6	3	5	3	8	5	4	5	6	6	6	5	Carbamidomethylation	65010	Sentrin-specific protease 3 OS=Homo sapiens OX=9606 GN=SENP3 PE=1 SV=2
833	1523	P27635|RL10_HUMAN	261.81	40	29	29	29	16	16	24	36	29	33	24	24	23	34321	21106	32713	7950.1	9465.4	9005.8	41076	40172	37214	9199	12932	6566.5	8	8	21	15	21	15	13	11	23	24	24	10	12	9	Carbamidomethylation; Oxidation (M); Acetylation (N-term)	24577	Large ribosomal subunit protein uL16 OS=Homo sapiens OX=9606 GN=RPL10 PE=1 SV=5
865	2012	P13073|COX41_HUMAN	261.75	36	29	23	23	30	30	36	36	30	30	36	36	36	7846.1	11600	15748	33610	39339	24414	15477	16993	22160	29860	42993	28035	6	6	8	9	11	15	18	16	14	18	17	19	20	25	Oxidation (M)	19577	Cytochrome c oxidase subunit 4 isoform 1 mitochondrial OS=Homo sapiens OX=9606 GN=COX4I1 PE=1 SV=1
1784	496	Q86Y56|DAAF5_HUMAN	261.62	20	17	5	11	0	2	2	9	5	5	2	0	2	6944.8	5242.7	9014.7		453.84	278.85	3937	4186.4	2297.7	304.71		313.7	10	10	18	6	12	0	2	1	8	8	5	2	0	1	Carbamidomethylation; Acetylation (N-term)	93521	Dynein axonemal assembly factor 5 OS=Homo sapiens OX=9606 GN=DNAAF5 PE=1 SV=4
2060	1051	Q06203|PUR1_HUMAN	261.58	19	14	8	7	8	6	6	4	11	6	0	4	4	3812.5	5156.6	190.33	2884.5	1865	1324.1	255.48	1096.4	1113		812.89	363.47	7	7	10	7	2	6	3	4	1	6	3	0	2	1	Carbamidomethylation	57399	Amidophosphoribosyltransferase OS=Homo sapiens OX=9606 GN=PPAT PE=1 SV=1
1127	1018	O95299|NDUAA_HUMAN	261.46	36	14	13	14	13	18	16	13	14	13	21	22	31	3568.6	16467	9054.9	16051	17085	15873	9571.2	10730	12481	18860	18395	21096	10	10	10	9	6	11	15	12	9	7	9	14	18	12	Carbamidomethylation	40751	NADH dehydrogenase [ubiquinone] 1 alpha subcomplex subunit 10 mitochondrial OS=Homo sapiens OX=9606 GN=NDUFA10 PE=1 SV=1
1969	882	Q9H223|EHD4_HUMAN	261.36	26	15	6	14	6	0	9	13	14	6	8	9	8	3589.8	669.14	6195.4	4303.3		1419.8	4371	5720.8	4071.3	4496.5	4333.1	2208.9	8	8	6	1	7	2	0	2	9	6	2	3	7	5	Carbamidomethylation	61175	EH domain-containing protein 4 OS=Homo sapiens OX=9606 GN=EHD4 PE=1 SV=1
1104	2368	Q01469|FABP5_HUMAN	261.29	65	53	42	38	30	50	38	50	38	38	38	38	38	82116	7159.3	36814	7714.1	10938	34120	67348	31951	22278	25945	36324	48122	7	7	21	5	13	5	7	13	18	12	10	8	13	12	Carbamidomethylation; Oxidation (M); Acetylation (N-term)	15164	Fatty acid-binding protein 5 OS=Homo sapiens OX=9606 GN=FABP5 PE=1 SV=3
814	2966	P49773|HINT1_HUMAN	261.05	72	71	71	71	71	71	71	71	71	71	71	71	71	26947	55300	48392	49610	46047	46171	35991	56099	43226	55484	44310	45669	6	6	10	17	16	21	18	17	15	17	18	17	16	21	Carbamidomethylation; Oxidation (M); Acetylation (N-term)	13802	Adenosine 5'-monophosphoramidase HINT1 OS=Homo sapiens OX=9606 GN=HINT1 PE=1 SV=2
1214	1044	P49189|AL9A1_HUMAN	260.96	18	10	13	16	13	16	16	16	16	16	13	10	13	2237.3	4925.7	5259.5	5864.1	5145.3	3615.2	6008.4	4630.8	4285.1	2653.8	2549.4	2773.6	7	7	10	8	12	12	10	10	14	12	11	6	5	8	Carbamidomethylation; Acetylation (N-term)	53802	4-trimethylaminobutyraldehyde dehydrogenase OS=Homo sapiens OX=9606 GN=ALDH9A1 PE=1 SV=3
1620	1193	Q9H2U2|IPYR2_HUMAN	260.9	39	3	12	7	21	18	23	3	12	12	19	19	21		2441.9	729.2	4053.8	3620.6	2189.9		490.77	1552.9	3007.3	3264.4	4048.3	9	7	3	10	4	6	7	9	2	5	5	10	7	7	Carbamidomethylation	37920	Inorganic pyrophosphatase 2 mitochondrial OS=Homo sapiens OX=9606 GN=PPA2 PE=1 SV=2
1388	996	Q9Y606|PUS1_HUMAN	260.89	30	8	15	15	17	21	28	15	17	15	28	16	11	2303.9	4389.8	2285.7	4560.7	5890	8729.6	2485.1	5254.2	5602.3	4377.4	4717.8	3674.1	8	8	5	4	4	6	6	15	9	11	6	11	12	8	Carbamidomethylation	47470	Pseudouridylate synthase 1 homolog OS=Homo sapiens OX=9606 GN=PUS1 PE=1 SV=3
984	2063	P84098|RL19_HUMAN	260.83	22	22	22	22	22	15	15	22	22	22	14	15	15	53878	29013	36419	3711.2	6362.4	11442	43434	37732	31289	9244.8	21120	12841	5	5	19	19	20	6	8	6	17	22	19	9	11	6	Oxidation (M)	23466	Large ribosomal subunit protein eL19 OS=Homo sapiens OX=9606 GN=RPL19 PE=1 SV=1
876	2013	Q16629|SRSF7_HUMAN	260.63	34	26	20	22	26	16	21	24	21	22	22	26	17	27834	28077	31146	59506	66484	73813	32782	37941	32901	76914	73902	79286	8	7	13	7	14	24	15	17	14	16	13	20	16	19	Carbamidomethylation; Oxidation (M); Acetylation (N-term)	27367	Serine/arginine-rich splicing factor 7 OS=Homo sapiens OX=9606 GN=SRSF7 PE=1 SV=1
1496	645	Q9UDY2|ZO2_HUMAN	260.39	14	1	8	6	3	6	3	4	9	9	8	7	5	474.64	8405.9	1837.7	3285.8	4569.2	623.69	3758.2	3623.4	7127.6	3127.9	1774.9	1620.4	9	9	2	13	6	5	7	2	9	11	12	8	6	6	Carbamidomethylation	133958	Tight junction protein ZO-2 OS=Homo sapiens OX=9606 GN=TJP2 PE=1 SV=2
1538	1050	O60684|IMA7_HUMAN	260.37	29	6	15	10	7	3	9	10	10	13	13	10	18	3410.5	4318	3083	0		2023.7	4439.8	584.38	1452.2	1190.3	4014	3031.3	9	5	4	9	9	5	4	5	8	7	6	8	7	11	Carbamidomethylation; Acetylation (N-term)	60030	Importin subunit alpha-7 OS=Homo sapiens OX=9606 GN=KPNA6 PE=1 SV=1
1573	565	Q08379|GOGA2_HUMAN	260.35	18	3	5	5	9	9	13	5	6	6	13	4	15	0	1524.9	690.16	6006.6	3376.3	4372.4	1122.6	848.5	1348.4	5132.3	1738.1	4745.9	10	10	1	5	2	10	7	11	5	3	6	14	4	11	Carbamidomethylation	113086	Golgin subfamily A member 2 OS=Homo sapiens OX=9606 GN=GOLGA2 PE=1 SV=3
1753	3975	P18859|ATP5J_HUMAN	260.25	45	8	19	19	19	32	45	27	19	19	41	31	45	413.8	2172.4	1037.8	6819.4	7866	10003	4498.5	3052.3	3225.5	10818	11374	20831	6	6	1	2	1	2	5	9	4	4	2	8	11	17		12588	ATP synthase-coupling factor 6 mitochondrial OS=Homo sapiens OX=9606 GN=ATP5PF PE=1 SV=1
790	1555	Q8WXF1|PSPC1_HUMAN	260.08	18	13	13	13	7	13	15	13	13	16	15	15	13	8005.9	17255	12240	13487	20460	28774	22376	20145	24618	36978	25937	33641	7	7	10	11	12	12	19	26	20	15	19	24	20	20		58744	Paraspeckle component 1 OS=Homo sapiens OX=9606 GN=PSPC1 PE=1 SV=1
1489	1975	Q96J01|THOC3_HUMAN	259.98	24	15	6	6	10	10	19	15	10	10	19	24	24	5132	3261.7	1972.1	7041.3	8680	7755.6	5719.9	3319	3439.2	8851.5	7195.2	13327	5	5	5	4	3	9	8	8	6	6	6	8	12	13	Carbamidomethylation; Acetylation (N-term)	38772	THO complex subunit 3 OS=Homo sapiens OX=9606 GN=THOC3 PE=1 SV=1
1101	1363	Q15417|CNN3_HUMAN	259.57	28	17	16	20	16	16	16	23	21	17	16	16	16	13013	16496	29626	11436	11587	7203.2	26124	23581	22152	10436	12026	12778	8	8	9	11	15	11	9	9	18	17	12	8	10	9	Carbamidomethylation; Acetylation (N-term)	36414	Calponin-3 OS=Homo sapiens OX=9606 GN=CNN3 PE=1 SV=1
1623	1638	P82933|RT09_HUMAN	259.52	23	7	3	7	6	15	18	15	15	8	19	12	12	8743	762.19	6446	4873.9	5133.8	12308	9838	8185.3	3383.1	8903.9	9695.9	11754	6	6	5	1	6	4	7	8	9	9	3	9	6	8	Carbamidomethylation	45835	Small ribosomal subunit protein uS9m OS=Homo sapiens OX=9606 GN=MRPS9 PE=1 SV=2
2437	629	Q8TEQ6|GEMI5_HUMAN	259.4	10	6	2	2	2	0	4	2	0	1	1	2	0	4917.5	0	1351.3	4306.9		4565.6	2094.3		0	727.27	872.65		10	10	9	2	5	2	0	3	4	0	1	1	2	0	Carbamidomethylation	168589	Gem-associated protein 5 OS=Homo sapiens OX=9606 GN=GEMIN5 PE=1 SV=3
1430	1524	Q15007|FL2D_HUMAN	259.36	21	4	13	7	12	12	16	7	16	4	16	13	20	932.58	3718.7	2441.4	7852.6	8147.7	7751.9	3200.4	2844.3	3236.5	8369.9	5932.4	13265	7	7	2	4	7	11	10	11	6	8	2	11	9	12	Carbamidomethylation	44244	Pre-mRNA-splicing regulator WTAP OS=Homo sapiens OX=9606 GN=WTAP PE=1 SV=2
1374	815	O43747|AP1G1_HUMAN	259.25	18	7	7	7	7	7	7	10	10	11	11	3	5	963.46	11088	7409.4	4303.2	5163.9	5577.4	9741.5	6565.9	10192	5919.2	1686.8	2985.5	9	9	4	18	10	4	6	5	11	10	13	9	2	6	Carbamidomethylation	91351	AP-1 complex subunit gamma-1 OS=Homo sapiens OX=9606 GN=AP1G1 PE=1 SV=5
1514	1235	P17858|PFKAL_HUMAN	259.23	15	8	9	10	2	2	5	11	10	7	2	7	5	1915.6	5732.8	8000.2	979.34	438.19	680.51	2968.5	6584.9	1623.6	2660.5	3517	808.7	7	5	8	12	14	4	2	3	11	9	8	1	8	5	Carbamidomethylation	85018	ATP-dependent 6-phosphofructokinase liver type OS=Homo sapiens OX=9606 GN=PFKL PE=1 SV=6
1031	1145	Q14315|FLNC_HUMAN	259.18	3	2	1	2	2	2	2	2	3	1	3	3	3												159.65	7	1	15	7	10	9	11	16	14	11	9	18	14	17	Carbamidomethylation	291020	Filamin-C OS=Homo sapiens OX=9606 GN=FLNC PE=1 SV=3
969	1435	Q13126|MTAP_HUMAN	259.14	34	26	34	26	20	34	28	28	34	34	33	27	27	13401	53625	28788	25593	28328	22898	32850	33236	37081	24359	14032	18965	6	6	17	21	14	11	15	12	16	13	14	15	7	10	Carbamidomethylation; Oxidation (M)	31236	S-methyl-5'-thioadenosine phosphorylase OS=Homo sapiens OX=9606 GN=MTAP PE=1 SV=2
1280	623	Q8N3U4|STAG2_HUMAN	258.49	10	5	3	4	4	2	5	5	2	3	4	5	5	4760.1	3952.4	2121.8	2803	2147.1	9292	6280.1	2254.9	1726	5287.2	5963	7840.2	8	8	8	9	8	10	4	15	12	9	4	10	12	8	Carbamidomethylation	141326	Cohesin subunit SA-2 OS=Homo sapiens OX=9606 GN=STAG2 PE=1 SV=3
857	1836	P62269|RS18_HUMAN	258.47	45	30	25	30	22	22	30	38	36	24	22	24	22	96884	38981	88560	17528	19101	18465	93195	89595	81422	16739	21978	10512	8	8	28	15	22	9	8	12	25	26	17	10	13	6	Oxidation (M); Acetylation (N-term)	17719	Small ribosomal subunit protein uS13 OS=Homo sapiens OX=9606 GN=RPS18 PE=1 SV=3
682	1508	Q9UL46|PSME2_HUMAN	258.45	41	18	40	41	34	34	34	28	34	34	34	34	34	7658.3	56892	43531	21920	25631	18971	11739	20489	33832	16297	14731	15080	7	7	10	29	35	18	18	24	14	18	20	18	20	19	Carbamidomethylation	27402	Proteasome activator complex subunit 2 OS=Homo sapiens OX=9606 GN=PSME2 PE=1 SV=4
1612	444	Q8WYP5|ELYS_HUMAN	258.36	9	1	2	1	4	4	4	1	1	3	3	3	6	176.19	4242	245.37	4071.3	4937.7	2133.1	474.22	1917.1	3059.7	4427.4	3034	4325.5	10	10	1	6	2	8	12	5	3	5	6	8	9	10	Carbamidomethylation	252496	Protein ELYS OS=Homo sapiens OX=9606 GN=AHCTF1 PE=1 SV=3
1381	3711	O00422|SAP18_HUMAN	258.26	37	0	25	37	37	33	37	23	33	37	37	37	37		2003.6	3397	16074	18065	19655	3538.3	6435.2	7627.5	25235	16336	32829	5	5	0	2	4	7	8	14	5	11	7	12	9	19		17561	Histone deacetylase complex subunit SAP18 OS=Homo sapiens OX=9606 GN=SAP18 PE=1 SV=1
1131	495	Q8NE71|ABCF1_HUMAN	258.09	20	7	12	9	7	10	9	14	15	15	14	7	7	5854.2	25987	9084.2	2559.5	5067	7222.1	17387	16215	24795	8782.5	5355	5398	9	9	11	13	7	6	10	11	12	14	19	12	7	9	Carbamidomethylation	95926	ATP-binding cassette sub-family F member 1 OS=Homo sapiens OX=9606 GN=ABCF1 PE=1 SV=2
850	1859	O95292|VAPB_HUMAN	258.05	44	30	28	28	38	38	33	33	39	28	33	33	28	16910	9858.6	17164	29806	26774	29497	15704	20465	16697	29643	26746	27431	8	7	16	12	13	22	18	16	13	17	14	17	17	18	Carbamidomethylation	27228	Vesicle-associated membrane protein-associated protein B/C OS=Homo sapiens OX=9606 GN=VAPB PE=1 SV=3
1235	1245	Q9UN37|VPS4A_HUMAN	258.01	27	12	15	15	15	11	16	16	22	11	11	19	14	2741	6284.4	4698.3	3740.7	3673.5	1538.8	1794.1	8251.6	5989.9	3165.7	3589.3	2012	7	5	6	9	12	11	6	9	6	13	10	8	14	11		48898	Vacuolar protein sorting-associated protein 4A OS=Homo sapiens OX=9606 GN=VPS4A PE=1 SV=1
772	962	Q09161|NCBP1_HUMAN	257.95	19	6	14	11	11	11	11	9	11	11	11	11	15	7052	15666	23896	35287	36957	29401	25404	25401	25721	28880	25820	24267	10	10	9	14	15	21	20	19	16	19	18	21	23	18	Carbamidomethylation	91839	Nuclear cap-binding protein subunit 1 OS=Homo sapiens OX=9606 GN=NCBP1 PE=1 SV=1
633	2406	Q9NR31|SAR1A_HUMAN	257.87	58	41	53	53	53	53	58	41	53	53	53	58	58	3353.2	75351	54208	27567	29175	27486	17580	32651	35448	27358	23444	23914	6	4	10	37	29	21	17	23	18	19	22	21	21	19	Carbamidomethylation; Oxidation (M)	22367	GTP-binding protein SAR1a OS=Homo sapiens OX=9606 GN=SAR1A PE=1 SV=1
1186	1233	Q99805|TM9S2_HUMAN	257.81	16	5	5	6	9	13	8	6	8	8	8	10	8	4781.1	1622	1236.3	8786.6	14877	9952.5	2523.2	2773.6	2249.4	11165	9574.6	8110.6	8	8	4	5	4	15	15	15	6	9	9	16	13	12	Carbamidomethylation; Oxidation (M)	75776	Transmembrane 9 superfamily member 2 OS=Homo sapiens OX=9606 GN=TM9SF2 PE=1 SV=1
1671	2120	Q13405|RM49_HUMAN	257.81	54	25	0	8	16	22	23	23	16	8	23	23	39	6055.9		2891.2	3804.4	5276	7563.6	5549.2	3852.2	2181.8	8595.7	7618.7	11580	6	6	5	0	3	5	8	10	4	5	3	10	7	11	Oxidation (M)	19198	Large ribosomal subunit protein mL49 OS=Homo sapiens OX=9606 GN=MRPL49 PE=1 SV=1
655	4965	P63167|DYL1_HUMAN	257.79	64	52	27	27	39	39	52	52	39	27	64	64	52	20528	3243.7	22410	6402.7	7189.2	21261	20230	14807	8687.1	15627	20793	24315	5	2	27	16	25	20	23	19	12	17	15	23	30	24	Carbamidomethylation; Oxidation (M); Acetylation (N-term)	10366	Dynein light chain 1 cytoplasmic OS=Homo sapiens OX=9606 GN=DYNLL1 PE=1 SV=1
1126	1131	Q9H0S4|DDX47_HUMAN	257.68	25	13	8	6	6	4	11	15	17	15	11	13	11	4467.1	16216	14718	5634.2	4240.9	8954.1	14620	18085	16982	11779	11311	9504.7	7	7	7	11	13	8	6	10	14	19	12	12	11	9	Carbamidomethylation	50647	Probable ATP-dependent RNA helicase DDX47 OS=Homo sapiens OX=9606 GN=DDX47 PE=1 SV=1
1393	767	Q14669|TRIPC_HUMAN	257.66	8	4	3	4	3	4	3	5	4	4	5	4	5	3606.5	5745.7	6258.1	6981.4	8738.4	8802.8	8070.7	11284	8307.5	12264	8274	8970.9	9	9	13	4	8	6	8	7	7	7	6	10	8	12	Carbamidomethylation	220432	E3 ubiquitin-protein ligase TRIP12 OS=Homo sapiens OX=9606 GN=TRIP12 PE=1 SV=1
1035	2146	Q13595|TRA2A_HUMAN	257.56	35	12	9	16	28	32	32	20	16	16	32	32	35	7933.4	4759.8	5488.6	22623	29645	34719	15283	13201	7559.1	37035	35605	46805	6	6	6	5	6	15	20	17	7	8	10	17	18	22	Carbamidomethylation; Oxidation (M)	32689	Transformer-2 protein homolog alpha OS=Homo sapiens OX=9606 GN=TRA2A PE=1 SV=1
641	1514	Q92530|PSMF1_HUMAN	257.36	52	33	46	35	35	26	35	20	46	46	37	26	46	14063	70594	48189	41294	39830	34683	44794	55283	82442	47232	34846	44730	7	7	16	25	17	22	25	17	17	28	30	22	18	18	Carbamidomethylation; Acetylation (N-term)	29817	Proteasome inhibitor PI31 subunit OS=Homo sapiens OX=9606 GN=PSMF1 PE=1 SV=2
2019	1250	Q6UN15|FIP1_HUMAN	257.33	26	3	0	5	14	7	19	2	0	0	13	12	15	4265.5		3575.1	8294.5	4292.4	5789.1	142.71			10125	8014.4	8412.1	7	7	2	0	2	7	2	8	1	0	0	7	11	7		66526	Pre-mRNA 3'-end-processing factor FIP1 OS=Homo sapiens OX=9606 GN=FIP1L1 PE=1 SV=1
1776	1138	Q9UI10|EI2BD_HUMAN	257.22	25	18	12	16	16	16	12	11	9	9	9	7	4	1612.3	6123.3	1621.7	4898.5	2717	1860.7	2452.5	4278.5	4243.5	2063.6	308.82	193.21	7	7	8	8	7	8	7	5	6	4	4	4	2	1	Carbamidomethylation	57557	Translation initiation factor eIF2B subunit delta OS=Homo sapiens OX=9606 GN=EIF2B4 PE=1 SV=2
1838	982	Q04446|GLGB_HUMAN	257.2	16	4	14	8	4	2	4	6	12	12	2	6	6	1333.5	11137	3113.8	1696.2	493.4	383.55	607.13	5702	8349.3	187.63	1593.3	787.16	7	7	4	10	9	3	1	1	3	11	9	1	4	3	Acetylation (N-term)	80474	1 4-alpha-glucan-branching enzyme OS=Homo sapiens OX=9606 GN=GBE1 PE=1 SV=3
1494	760	Q9NQW6|ANLN_HUMAN	256.93	12	6	4	2	5	9	7	5	3	1	10	11	6	1845.5	727.08	1270.6	3981.3	5152.5	7658.8	3882.4	712.86	469.11	7891.5	10373	6339.5	8	8	5	3	4	10	12	7	6	2	2	15	12	9	Carbamidomethylation	124199	Anillin OS=Homo sapiens OX=9606 GN=ANLN PE=1 SV=2
1382	2847	Q9UBQ0|VPS29_HUMAN	256.87	47	35	20	42	20	20	42	21	42	27	42	34	42	9338.7	5233.4	12839	2447.9	4686.2	10206	11224	11177	7184.1	12416	10451	8890.8	6	6	9	5	12	4	5	11	8	10	6	10	8	10	Carbamidomethylation	20506	Vacuolar protein sorting-associated protein 29 OS=Homo sapiens OX=9606 GN=VPS29 PE=1 SV=1
1385	594	Q03701|CEBPZ_HUMAN	256.79	15	5	6	8	4	2	5	9	8	6	6	5	7	3040.5	4332.7	6533.3	2176.1	1817.7	3547.3	9342.4	6771.3	6805.5	3352.2	2131.5	5644.7	11	11	9	9	9	5	4	6	10	12	10	7	5	11	Carbamidomethylation; Acetylation (N-term)	120974	CCAAT/enhancer-binding protein zeta OS=Homo sapiens OX=9606 GN=CEBPZ PE=1 SV=3
1726	1382	Q52LJ0|FA98B_HUMAN	256.74	21	7	8	7	3	9	15	15	12	15	7	11	15	2037.8	512.22	3020	1708.8	5156	2791.1	5545.7	4080.4	4565.5	3330.1	3285	2919.6	7	7	3	5	7	4	6	7	6	5	9	5	4	6	Carbamidomethylation; Oxidation (M)	45547	Protein FAM98B OS=Homo sapiens OX=9606 GN=FAM98B PE=1 SV=2
1526	1077	Q8WWM7|ATX2L_HUMAN	256.53	12	6	7	8	10	8	7	6	7	7	6	7	7	8709.3	16038	11129	12743	10133	5436.3	9344.6	9650.6	12613	6587.1	5079.1	10793	8	8	8	7	8	7	7	7	4	7	8	7	6	8		113374	Ataxin-2-like protein OS=Homo sapiens OX=9606 GN=ATXN2L PE=1 SV=2
939	1493	O75934|SPF27_HUMAN	256.36	65	18	25	24	38	48	54	24	38	31	54	47	65	9306.8	6491.1	13490	32131	32837	29113	20440	21270	21306	38723	21679	54459	9	9	5	15	5	14	16	18	9	12	15	21	14	29	Carbamidomethylation; Acetylation (N-term)	26131	Pre-mRNA-splicing factor SPF27 OS=Homo sapiens OX=9606 GN=BCAS2 PE=1 SV=1
1428	1651	O75323|NIPS2_HUMAN	256.31	28	9	17	12	14	17	15	9	12	12	12	15	15	9411.9	11807	9587.7	18654	15508	14091	7466	11098	10091	10813	13224	12517	6	6	6	8	6	10	7	8	8	7	7	8	9	9	Carbamidomethylation	33743	Protein NipSnap homolog 2 OS=Homo sapiens OX=9606 GN=NIPSNAP2 PE=1 SV=1
1608	858	P49959|MRE11_HUMAN	256.15	18	5	8	5	9	8	9	5	8	5	8	8	10	1823.7	2560.8	1911.9	3238.7	4711	3473.5	1857.5	3209.8	2825.6	6980.9	2141.9	5660.5	10	10	4	5	4	6	12	7	6	5	3	8	5	11	Carbamidomethylation	80593	Double-strand break repair protein MRE11 OS=Homo sapiens OX=9606 GN=MRE11 PE=1 SV=3
1416	416	O75691|UTP20_HUMAN	256.13	5	2	4	4	1	1	1	3	2	4	0	1	1	2718.8	15749	6914	336.29	149.52	354.56	6147.9	6733.2	11065		303.31	622.53	11	11	8	15	13	2	1	2	16	12	18	0	4	3	Carbamidomethylation	318385	Small subunit processome component 20 homolog OS=Homo sapiens OX=9606 GN=UTP20 PE=1 SV=3
1327	938	Q49A26|GLYR1_HUMAN	255.81	30	17	10	9	15	15	20	11	7	7	18	17	16	8353	11618	6296	14036	12463	10335	7328.3	6802.8	9239.6	8635.1	11308	9041	8	8	11	8	4	10	15	12	6	4	4	9	10	9	Carbamidomethylation	60547	Cytokine-like nuclear factor N-PAC OS=Homo sapiens OX=9606 GN=GLYR1 PE=1 SV=4
1008	1187	P31947|1433S_HUMAN	255.76	48	19	22	32	27	21	21	21	21	22	21	27	32	3255.2	21867	8456.3	4814.8	3478.3	5503.4	5011.9	8269.9	17149	7961.8	7339	16956	8	7	7	16	11	12	13	13	13	10	20	14	14	13	Carbamidomethylation	27774	14-3-3 protein sigma OS=Homo sapiens OX=9606 GN=SFN PE=1 SV=1
1178	1917	P00387|NB5R3_HUMAN	255.71	36	10	20	29	24	33	33	12	21	12	36	36	32	6113.7	8567.9	8927.5	15006	23338	22314	8880.6	8690.1	5520.9	20772	19887	20040	6	6	3	9	8	15	16	14	4	7	4	17	15	12		34235	NADH-cytochrome b5 reductase 3 OS=Homo sapiens OX=9606 GN=CYB5R3 PE=1 SV=3
1814	1808	Q16881|TRXR1_HUMAN	255.59	13	0	6	13	10	7	9	10	10	13	10	13	10		1596.2	4218.8	2291.5	3620.8	4840.3	3916.6	5115.2	5074.9	4848.9	3804.6	4647.2	5	5	0	3	5	5	3	6	5	7	9	7	5	6		70906	Thioredoxin reductase 1 cytoplasmic OS=Homo sapiens OX=9606 GN=TXNRD1 PE=1 SV=3
1109	5715	Q96C90|PP14B_HUMAN	255.2	59	34	50	50	48	35	35	35	50	50	35	35	58	7002	20592	17038	12625	11418	9061.9	19899	20450	20672	14147	8636.3	13348	6	6	8	16	13	12	8	7	13	13	15	10	8	13	Carbamidomethylation; Acetylation (N-term)	15911	Protein phosphatase 1 regulatory subunit 14B OS=Homo sapiens OX=9606 GN=PPP1R14B PE=1 SV=3
1581	709	Q12830|BPTF_HUMAN	254.81	5	1	2	1	3	3	2	2	3	2	3	2	4	470.75	3735.9	1166	3805.5	2459.1	1156.1	3214.6	1360.8	2234.2	3373.1	1488.4	4573.4	8	8	1	5	3	6	6	5	6	5	8	9	7	17	Acetylation (N-term)	338262	Nucleosome-remodeling factor subunit BPTF OS=Homo sapiens OX=9606 GN=BPTF PE=1 SV=3
1456	705	P48449|LSS_HUMAN	254.39	12	3	5	7	5	7	7	7	7	5	8	5	7	3185.8	7696	4293.9	6914.1	8787.7	5506.3	5359.2	8106.6	8279.3	6100.2	4625	4122.9	7	7	5	10	6	5	9	8	8	12	7	8	6	6	Carbamidomethylation	83309	Lanosterol synthase OS=Homo sapiens OX=9606 GN=LSS PE=1 SV=1
1537	1211	P09001|RM03_HUMAN	254.38	34	20	14	9	14	14	18	7	23	14	8	18	9	1904	7316	1330	7606.7	5355.1	5305.2	507.52	5661.5	6475.1	1041.5	2796.8	436	7	7	5	14	3	13	11	5	2	9	10	5	4	2	Carbamidomethylation	38633	Large ribosomal subunit protein uL3m OS=Homo sapiens OX=9606 GN=MRPL3 PE=1 SV=1
1816	1152	O15382|BCAT2_HUMAN	254.19	23	9	4	4	9	9	14	11	4	4	11	11	18	742.16	1280.7	385.82	3936.6	3249.7	4362.1	642.1	443.88	375.07	2594.2	3884	7936.1	8	8	5	2	1	6	5	8	3	1	1	8	8	13	Carbamidomethylation	44288	Branched-chain-amino-acid aminotransferase mitochondrial OS=Homo sapiens OX=9606 GN=BCAT2 PE=1 SV=2
1739	1082	Q9Y3Z3|SAMH1_HUMAN	254.17	17	0	5	5	5	5	5	14	5	10	10	8	8		2889	1157.5	3070.2	1685.1	776.2	2837	2644.9	5042.6	3802.6	2681.7	1934	7	7	0	4	3	3	3	3	10	6	8	11	10	5		72201	Deoxynucleoside triphosphate triphosphohydrolase SAMHD1 OS=Homo sapiens OX=9606 GN=SAMHD1 PE=1 SV=2
1937	1852	Q6P2I3|FAH2B_HUMAN	254.14	22	11	11	11	11	11	22	5	11	11	17	6	17						721.01						280.02	4	1	4	4	3	6	7	8	2	3	4	4	2	5	Carbamidomethylation	34613	Fumarylacetoacetate hydrolase domain-containing protein 2B OS=Homo sapiens OX=9606 GN=FAHD2B PE=1 SV=1
1230	853	Q9BXS5|AP1M1_HUMAN	254.14	30	15	20	20	20	19	19	21	27	20	19	19	19	2449.6	6609.8	6289.2	8795.8	9040.9	4203.7	6405.8	7510.8	7498.9	6830.4	9816.8	7393.8	8	8	5	9	8	8	12	6	10	13	13	10	13	9	Carbamidomethylation	48587	AP-1 complex subunit mu-1 OS=Homo sapiens OX=9606 GN=AP1M1 PE=1 SV=3
1234	653	Q9UHB9|SRP68_HUMAN	254	24	14	14	17	12	6	12	14	14	8	16	10	17	13107	23830	14855	6016.9	773.23	14895	28159	14643	5333	12683	13466	6872	8	8	12	11	14	8	6	6	11	11	7	11	10	9	Carbamidomethylation	70730	Signal recognition particle subunit SRP68 OS=Homo sapiens OX=9606 GN=SRP68 PE=1 SV=2
1412	1731	Q96GW9|SYMM_HUMAN	253.9	14	0	6	9	6	12	9	10	12	6	12	12	12		6444	6126.8	6876.2	6941.8	3491.9	7314	6297.2	7068.6	7298	6703.2	10463	5	5	0	7	6	5	9	5	10	11	8	9	14	11	Carbamidomethylation	66591	Methionine--tRNA ligase mitochondrial OS=Homo sapiens OX=9606 GN=MARS2 PE=1 SV=2
1472	1622	P40429|RL13A_HUMAN	253.83	33	29	23	23	0	6	17	28	15	23	17	21	11	40283	10176	20411		1716.4	6871.2	45055	18439	15878	4548.1	12103	2773.9	7	7	15	7	9	0	3	8	14	7	9	6	8	3	Carbamidomethylation; Acetylation (N-term)	23577	Large ribosomal subunit protein uL13 OS=Homo sapiens OX=9606 GN=RPL13A PE=1 SV=2
851	2310	P10606|COX5B_HUMAN	253.78	55	23	23	55	39	54	55	39	54	54	55	55	55	22941	44143	33689	70627	81972	62849	49553	48189	47397	75599	68163	83417	5	5	7	10	13	11	19	18	16	17	12	23	23	24	Carbamidomethylation	13696	Cytochrome c oxidase subunit 5B mitochondrial OS=Homo sapiens OX=9606 GN=COX5B PE=1 SV=2
1708	954	A0MZ66|SHOT1_HUMAN	253.6	19	11	5	5	5	8	5	7	8	5	8	6	6	7572.8	697.28	6825.8	2010.3	4180.2	4872.8	7138.6	7156.6	3092	7173.8	4271.8	4518.9	8	8	7	2	8	4	8	4	6	10	3	9	3	4	Carbamidomethylation	71640	Shootin-1 OS=Homo sapiens OX=9606 GN=SHTN1 PE=1 SV=4
1092	958	Q7L0Y3|TM10C_HUMAN	253.4	32	17	22	19	22	22	22	25	19	22	22	24	26	4631.9	9319.2	9853.9	17867	17581	16016	10298	10579	15247	16551	18698	18394	8	8	4	12	13	12	13	12	12	9	13	11	13	15	Carbamidomethylation	47347	tRNA methyltransferase 10 homolog C OS=Homo sapiens OX=9606 GN=TRMT10C PE=1 SV=2
664	11634	P62847|RS24_HUMAN	253.35	30	29	29	30	21	21	21	30	30	30	30	29	21	43210	64411	75737	14024	17545	12713	83878	86393	83458	22628	20706	18254	5	5	26	24	28	11	14	11	28	31	31	17	15	11	Oxidation (M)	15423	Small ribosomal subunit protein eS24 OS=Homo sapiens OX=9606 GN=RPS24 PE=1 SV=1
1479	1173	Q8NFW8|NEUA_HUMAN	253.32	25	10	10	10	17	16	13	10	13	9	13	22	13	2328.1	1000.8	4320.5	10086	9765.1	11826	7778.5	6025.8	4507.4	9769.7	11446	8066.7	8	8	4	2	6	10	12	10	5	5	3	8	13	10	Carbamidomethylation	48379	N-acylneuraminate cytidylyltransferase OS=Homo sapiens OX=9606 GN=CMAS PE=1 SV=2
683	10374	P98179|RBM3_HUMAN	253.26	44	22	43	44	22	22	44	22	22	44	44	44	44	59658	76037	61148	72781	73278	57949	53663	76213	76200	70681	68587	69600	5	5	19	20	21	16	19	20	18	20	26	22	19	23	Oxidation (M)	17170	RNA-binding protein 3 OS=Homo sapiens OX=9606 GN=RBM3 PE=1 SV=1
994	3088	P62263|RS14_HUMAN	253.15	32	32	19	32	8	19	32	32	32	32	32	32	32	60036	13219	56753	4174.4	5676.7	20262	90437	62493	42537	21436	25392	16879	5	5	18	9	17	3	5	11	28	17	16	16	10	10	Carbamidomethylation	16273	Small ribosomal subunit protein uS11 OS=Homo sapiens OX=9606 GN=RPS14 PE=1 SV=3
1257	1537	P21964|COMT_HUMAN	252.97	53	26	14	26	20	14	32	20	27	27	42	37	42	3983.1	2398.5	4442.7	4983.9	5739.5	7854.9	7305.9	7546.1	7590.3	11451	8845.8	7915.8	8	8	8	6	6	8	7	10	9	10	10	12	15	11	Carbamidomethylation	30037	Catechol O-methyltransferase OS=Homo sapiens OX=9606 GN=COMT PE=1 SV=2
1610	2079	O75569|PRKRA_HUMAN	252.82	30	9	11	19	11	26	21	4	10	11	15	21	10	885.08	2409.2	4132.1	4429.5	5589.3	4577.7	765.92	2575.4	2097.7	4540.3	2161.8	1326.3	6	6	4	4	6	8	11	9	3	6	5	7	8	5	Carbamidomethylation	34404	Interferon-inducible double-stranded RNA-dependent protein kinase activator A OS=Homo sapiens OX=9606 GN=PRKRA PE=1 SV=1
1001	1103	Q15269|PWP2_HUMAN	252.68	11	8	6	9	8	10	9	10	10	8	4	4	6	6499.3	10674	11780	12587	15470	11387	10734	12524	11339	8387.8	8214.1	8292.2	8	8	11	16	14	15	14	10	11	21	15	9	10	12	Carbamidomethylation; Acetylation (N-term)	102452	Periodic tryptophan protein 2 homolog OS=Homo sapiens OX=9606 GN=PWP2 PE=1 SV=2
1278	818	Q14966|ZN638_HUMAN	252.6	6	3	3	2	4	5	5	4	4	2	5	5	5	751.51	3333.8	2910.9	9538.2	8883.3	9080.1	5246	4497.2	4124.5	9343.6	7537	11465	7	7	3	7	5	9	11	12	10	9	4	14	11	14	Carbamidomethylation	220623	Zinc finger protein 638 OS=Homo sapiens OX=9606 GN=ZNF638 PE=1 SV=2
1601	1073	Q96TA1|NIBA2_HUMAN	252.52	17	4	12	9	6	5	5	5	10	11	5	8	2	608.06	14308	8012.9	800.12	1125.9	550.53	4122.5	3877.4	9550.8	276.15	1181.7	210.59	7	7	3	14	11	2	4	2	10	12	13	2	3	1	Carbamidomethylation	84138	Protein Niban 2 OS=Homo sapiens OX=9606 GN=NIBAN2 PE=1 SV=3
1283	1783	Q8TCJ2|STT3B_HUMAN	252.47	9	4	6	4	4	5	8	8	5	5	5	8	8	4696.9	2698.6	1763.3	6725	9225.7	8187.7	9090.2	3924.3	6123.8	5973.1	10546	12109	6	6	4	5	3	6	7	11	10	7	7	12	14	23	Carbamidomethylation	93674	Dolichyl-diphosphooligosaccharide--protein glycosyltransferase subunit STT3B OS=Homo sapiens OX=9606 GN=STT3B PE=1 SV=1
932	1912	Q9Y3B3|TMED7_HUMAN	252.43	33	24	19	33	19	33	33	33	33	24	24	33	33	6306.3	7593.1	10512	15393	19196	18748	14799	13134	11097	20265	22313	19488	5	5	13	11	19	12	12	13	15	18	12	17	17	16	Carbamidomethylation	25172	Transmembrane emp24 domain-containing protein 7 OS=Homo sapiens OX=9606 GN=TMED7 PE=1 SV=2
1595	897	Q6ZNB6|NFXL1_HUMAN	252.38	14	3	4	3	10	6	9	3	3	5	3	6	6	825.15	2948.2	3655.2	6474.6	12828	9246.3	4387.5	4753.2	6006.7	7560.9	4791.2	6835.4	8	8	3	3	5	14	8	12	5	4	4	6	6	7	Carbamidomethylation	101339	NF-X1-type zinc finger protein NFXL1 OS=Homo sapiens OX=9606 GN=NFXL1 PE=1 SV=2
1459	1429	O75521|ECI2_HUMAN	252.37	22	19	4	13	16	13	19	19	9	9	14	22	22	4126.9	4141.2	6271.7	7858.3	7685.3	14984	6145.7	5155.9	1565.7	5393.3	9509.6	8520.4	5	5	6	5	9	8	7	9	10	7	2	9	9	9	Carbamidomethylation	43585	Enoyl-CoA delta isomerase 2 OS=Homo sapiens OX=9606 GN=ECI2 PE=1 SV=4
1190	1242	Q9P287|BCCIP_HUMAN	252.3	33	25	15	33	7	10	15	31	25	27	20	21	21	14164	9969	16099	10144	9523.8	9730.5	19385	19914	13235	13972	10674	10186	8	8	12	13	14	6	5	5	12	17	14	8	7	8	Carbamidomethylation	35979	BRCA2 and CDKN1A-interacting protein OS=Homo sapiens OX=9606 GN=BCCIP PE=1 SV=1
1678	650	Q86XP3|DDX42_HUMAN	252.2	17	9	0	4	11	5	11	13	9	2	9	11	6	6564.8		2966.3	7894.9	4759.2	9800.3	7680.5	4361.9	760.81	7692.1	6927.2	3675.3	9	9	10	0	4	8	4	9	10	5	1	6	9	4	Carbamidomethylation	102975	ATP-dependent RNA helicase DDX42 OS=Homo sapiens OX=9606 GN=DDX42 PE=1 SV=1
1493	749	Q9UIA9|XPO7_HUMAN	252.16	11	4	6	8	3	2	2	8	7	9	5	4	3	4619.5	3190.2	5440.9	564.44	943.14	2496.9	8192.4	5563	4876.4	2694.6	4791.1	1769.7	8	8	6	9	11	2	3	3	11	11	14	8	6	3	Carbamidomethylation; Acetylation (N-term)	123907	Exportin-7 OS=Homo sapiens OX=9606 GN=XPO7 PE=1 SV=3
926	1977	P08579|RU2B_HUMAN	252.14	33	24	23	33	23	24	33	24	24	33	24	33	33	7258.3	6238	10086	13649	12083	14855	6579	14579	10460	16627	14833	24808	5	5	10	10	16	11	14	17	13	16	14	17	18	20	Acetylation (N-term)	25486	U2 small nuclear ribonucleoprotein B'' OS=Homo sapiens OX=9606 GN=SNRPB2 PE=1 SV=1
1825	2975	P24666|PPAC_HUMAN	252.12	44	40	23	27	23	6	33	27	19	19	18	18	19	9812.3	1286	2439.1	2042.4	216.48	5658.8	3012.4	3049	1625.2	5947.3	5983.3	4607.8	7	7	15	2	3	3	1	7	6	5	4	7	3	4	Carbamidomethylation	18042	Low molecular weight phosphotyrosine protein phosphatase OS=Homo sapiens OX=9606 GN=ACP1 PE=1 SV=3
1013	1608	P51858|HDGF_HUMAN	252.09	41	18	23	18	26	30	25	18	41	22	30	30	36	12273	17579	10648	18179	20038	17024	14793	35544	25513	26771	23105	31230	6	5	4	11	8	14	14	10	7	20	16	18	16	17	Carbamidomethylation	26788	Hepatoma-derived growth factor OS=Homo sapiens OX=9606 GN=HDGF PE=1 SV=1
1832	1807	Q9NQR4|NIT2_HUMAN	252.06	46	24	15	15	7	16	21	18	15	9	28	34	28	5631	718.74	4420.5	316.58	2204.9	3010.6	2489.6	2599.9	1745.5	5921.8	5202.5	4660.8	7	7	6	2	5	1	3	8	3	4	3	7	9	9	Carbamidomethylation	30608	Omega-amidase NIT2 OS=Homo sapiens OX=9606 GN=NIT2 PE=1 SV=1
1267	3336	Q7RTV0|PHF5A_HUMAN	252	55	46	25	26	49	49	46	40	49	49	49	55	55	9453.1	3921.5	3698.9	19609	11034	20219	12127	12774	7298.8	14671	22625	26909	5	5	9	3	5	16	8	10	8	11	6	8	15	12	Carbamidomethylation	12405	PHD finger-like domain-containing protein 5A OS=Homo sapiens OX=9606 GN=PHF5A PE=1 SV=1
467	6308	P62314|SMD1_HUMAN	251.8	55	55	55	44	55	55	55	55	55	44	55	55	55	20627	51493	27212	37539	40092	43788	25773	37744	33456	49699	40705	82253	4	4	19	36	27	25	25	32	20	26	30	36	30	41	Oxidation (M)	13282	Small nuclear ribonucleoprotein Sm D1 OS=Homo sapiens OX=9606 GN=SNRPD1 PE=1 SV=1
1424	616	P49750|YLPM1_HUMAN	251.76	8	2	1	1	3	3	5	2	2	1	5	5	6	970.54	6178.4	1752.9	11825	11179	5924.6	886.94	2484.8	5667.6	12397	9386.5	16583	9	9	2	4	1	13	11	11	3	2	5	11	13	17	Carbamidomethylation	241643	YLP motif-containing protein 1 OS=Homo sapiens OX=9606 GN=YLPM1 PE=1 SV=4
1436	953	P08243|ASNS_HUMAN	251.7	28	14	15	13	7	9	5	10	9	8	5	13	5	6525.1	17253	15822	9429.3	13445	6470.7	9662.3	11067	6704.1	11589	8459.8	7291.1	9	9	9	11	10	7	10	5	12	7	5	5	7	4	Carbamidomethylation	64370	Asparagine synthetase [glutamine-hydrolyzing] OS=Homo sapiens OX=9606 GN=ASNS PE=1 SV=4
1716	3475	P11233|RALA_HUMAN	251.67	31	11	0	14	7	8	21	21	14	7	15	21	25	3153.8		812.75	326.85	1388.2	6712.2	6043.6	2023.2	927.9	4328.4	7554.7	5602.9	6	3	6	0	4	3	4	11	7	6	2	6	12	7		23567	Ras-related protein Ral-A OS=Homo sapiens OX=9606 GN=RALA PE=1 SV=1
1362	1048	Q8WVV9|HNRLL_HUMAN	251.53	20	12	12	11	14	12	12	6	12	8	12	8	9	2260.3	2806.3	2236	4315.8	3883.5	3106.1	4443.4	4376.1	2069.1	2942	1722	1717.5	7	7	9	7	8	13	7	9	7	11	7	8	9	5	Carbamidomethylation; Acetylation (N-term)	60083	Heterogeneous nuclear ribonucleoprotein L-like OS=Homo sapiens OX=9606 GN=HNRNPLL PE=1 SV=1
1055	2715	P13693|TCTP_HUMAN	251.42	52	24	52	24	43	51	51	52	24	52	24	23	51	13456	8353.1	14957	9916.9	10770	14689	24817	17200	14116	17272	15825	24211	6	6	17	7	14	7	9	15	18	13	12	10	9	15	Carbamidomethylation; Oxidation (M)	19595	Translationally-controlled tumor protein OS=Homo sapiens OX=9606 GN=TPT1 PE=1 SV=1
1279	703	P35250|RFC2_HUMAN	251.35	42	5	11	5	11	15	8	19	25	24	20	32	16	761.39	5475.6	3439.2	2681.5	3803.1	3746.8	5131.8	5067	5744.4	6098.5	4847.1	3496.1	9	9	3	9	12	7	7	5	10	11	15	12	11	7	Carbamidomethylation	39157	Replication factor C subunit 2 OS=Homo sapiens OX=9606 GN=RFC2 PE=1 SV=3
1123	1701	O95456|PSMG1_HUMAN	251.19	25	10	20	20	20	20	5	20	20	20	10	10	10	11049	22572	20342	12197	9429.6	7153.7	16503	19257	20434	7400.8	6771.6	5585.8	6	6	9	14	20	11	9	5	10	16	12	10	8	9	Carbamidomethylation; Acetylation (N-term)	32854	Proteasome assembly chaperone 1 OS=Homo sapiens OX=9606 GN=PSMG1 PE=1 SV=1
908	1558	P47985|UCRI_HUMAN	251.07	46	20	8	23	23	23	23	16	23	15	23	23	32	5303.2	41637	30492	32210	28465	33905	27402	24109	34878	36355	30647	43601	7	7	9	13	16	19	16	14	13	9	19	17	18	17	Oxidation (M)	29668	Cytochrome b-c1 complex subunit Rieske mitochondrial OS=Homo sapiens OX=9606 GN=UQCRFS1 PE=1 SV=2
1329	2760	O15347|HMGB3_HUMAN	251.07	32	32	15	24	18	15	22	32	24	24	24	22	8	11765	22819	12151	13991	13685	8666.5	6064.9	13967	18242	8264.3	8506.3	8935.7	5	5	10	10	8	6	8	9	9	10	12	7	8	5	Carbamidomethylation; Acetylation (N-term)	22980	High mobility group protein B3 OS=Homo sapiens OX=9606 GN=HMGB3 PE=1 SV=4
1321	1040	Q5SY16|NOL9_HUMAN	251.02	25	5	10	8	10	10	15	13	10	14	12	10	8	3319.6	14911	5231.4	13849	10673	9022.5	4666	6878.5	10345	7995.8	6178.6	8584.1	8	8	3	10	8	10	10	14	5	8	13	7	5	10	Carbamidomethylation	79323	Polynucleotide 5'-hydroxyl-kinase NOL9 OS=Homo sapiens OX=9606 GN=NOL9 PE=1 SV=1
700	4157	P08708|RS17_HUMAN	251	54	33	52	52	25	33	44	54	52	52	52	52	52	37391	46466	94248	28474	37468	28510	136220	107500	104360	36349	31060	33119	7	7	21	17	28	15	11	15	37	33	19	15	11	17	Carbamidomethylation; Oxidation (M); Acetylation (N-term)	15550	Small ribosomal subunit protein eS17 OS=Homo sapiens OX=9606 GN=RPS17 PE=1 SV=2
1583	1414	O60884|DNJA2_HUMAN	250.9	25	10	19	11	19	15	8	11	11	12	7	10	11	4222.4	9898.8	8316.3	7239.2	4417.3	5632.9	12870	9094.8	9829.7	4599.5	5588.1	9814.3	7	7	4	7	6	6	4	5	11	7	6	4	5	13	Carbamidomethylation	45746	DnaJ homolog subfamily A member 2 OS=Homo sapiens OX=9606 GN=DNAJA2 PE=1 SV=1
523	2464	P60953|CDC42_HUMAN	250.78	28	20	22	28	20	26	27	26	28	22	20	26	26	8721	88665	57988	26121	27631	21657	47344	42778	78811	27336	22505	32611	6	6	13	40	38	19	17	20	26	35	38	16	22	19	Carbamidomethylation; Acetylation (N-term)	21259	Cell division control protein 42 homolog OS=Homo sapiens OX=9606 GN=CDC42 PE=1 SV=2
388	8388	P62854|RS26_HUMAN	250.65	44	44	44	44	44	37	37	44	44	44	37	37	37	76233	195260	133700	47000	60711	25814	125870	166200	183170	44072	28524	21430	4	4	38	56	49	26	32	16	46	51	44	32	13	12	Carbamidomethylation; Oxidation (M); Acetylation (N-term)	13015	Small ribosomal subunit protein eS26 OS=Homo sapiens OX=9606 GN=RPS26 PE=1 SV=3
1903	1251	Q9UJU6|DBNL_HUMAN	250.54	28	20	13	17	0	0	4	7	15	12	4	4	4	7122.3	2570.6	6399.7			888.19	5869.4	5629.6	2734.4	1361.7	1306	1897.1	8	8	10	5	8	0	0	2	4	8	8	3	3	3		48207	Drebrin-like protein OS=Homo sapiens OX=9606 GN=DBNL PE=1 SV=1
966	1137	Q9H307|PININ_HUMAN	250.52	11	8	4	5	9	7	9	8	7	5	11	11	9	10925	3356.9	9182.5	24148	24541	32493	28853	11685	10269	33287	30737	41279	6	6	16	8	6	16	15	19	12	12	9	19	18	16		81628	Pinin OS=Homo sapiens OX=9606 GN=PNN PE=1 SV=5
1596	1455	Q12904|AIMP1_HUMAN	250.43	41	25	16	12	9	22	12	13	32	19	25	12	23	4090.4	3254.9	2104.4	3794	5696.1	3763.1	8481.6	7217.8	5311.3	6020.7	3631.6	6926.6	9	9	6	5	2	4	8	3	12	10	6	8	4	9	Carbamidomethylation; Oxidation (M)	34353	Aminoacyl tRNA synthase complex-interacting multifunctional protein 1 OS=Homo sapiens OX=9606 GN=AIMP1 PE=1 SV=2
1528	1954	O75608|LYPA1_HUMAN	250.3	49	11	44	44	17	39	22	21	12	39	33	49	39	7570.3	67973	11184	9564.8	14096	7559.3	17013	8206.6	36622	12085	11342	14305	7	7	5	13	7	3	8	6	6	4	7	9	10	6	Carbamidomethylation	24670	Acyl-protein thioesterase 1 OS=Homo sapiens OX=9606 GN=LYPLA1 PE=1 SV=1
1653	788	P42695|CNDD3_HUMAN	250.14	7	1	5	2	6	7	4	2	1	4	2	5	1	133.22	3575.2	1568.9	38906	37988	2832.6	449.23	560.48	2213.3	1472.8	1150.6	0	8	8	1	7	3	13	16	11	5	1	5	3	5	2	Carbamidomethylation	168890	Condensin-2 complex subunit D3 OS=Homo sapiens OX=9606 GN=NCAPD3 PE=1 SV=2
1747	1059	P35237|SPB6_HUMAN	249.84	26	17	8	13	8	13	4	13	18	13	13	4	4	2304.1	2948.6	2403.3	1684.4	1790.6	1236.8	2635	1797.7	2908.4	1625.1	186.05	648.9	6	6	7	6	6	3	6	4	4	11	8	6	2	3	Carbamidomethylation	42622	Serpin B6 OS=Homo sapiens OX=9606 GN=SERPINB6 PE=1 SV=3
1964	1591	Q96GK7|FAH2A_HUMAN	249.67	21	11	11	11	11	11	21	5	11	11	17	6	11						518.45							4	1	4	4	3	6	7	8	2	3	4	4	2	3	Carbamidomethylation	34596	Fumarylacetoacetate hydrolase domain-containing protein 2A OS=Homo sapiens OX=9606 GN=FAHD2A PE=1 SV=1
311	3866	P84090|ERH_HUMAN	249.63	46	46	46	46	46	46	46	46	46	46	46	46	46	159850	129120	184610	201040	264900	326520	171030	161160	156900	261290	256420	362160	4	4	36	31	36	40	39	54	32	38	38	47	42	50	Carbamidomethylation; Oxidation (M); Acetylation (N-term)	12259	Enhancer of rudimentary homolog OS=Homo sapiens OX=9606 GN=ERH PE=1 SV=1
987	1931	O75832|PSD10_HUMAN	249.63	46	35	30	42	30	30	35	30	42	46	46	35	35	17918	18697	25065	18743	20133	13889	23095	26253	24073	16861	11900	14580	6	6	15	14	11	13	13	9	14	17	17	14	12	13	Carbamidomethylation; Acetylation (N-term)	24428	26S proteasome non-ATPase regulatory subunit 10 OS=Homo sapiens OX=9606 GN=PSMD10 PE=1 SV=1
879	1822	Q16630|CPSF6_HUMAN	249.48	17	5	13	13	13	13	15	15	13	13	13	13	11	15687	12317	11691	15043	17587	18086	31573	13478	12148	19135	18921	24162	6	6	11	14	14	13	14	21	16	15	14	16	21	19	Carbamidomethylation	59210	Cleavage and polyadenylation specificity factor subunit 6 OS=Homo sapiens OX=9606 GN=CPSF6 PE=1 SV=2
1485	1454	Q9HCD5|NCOA5_HUMAN	249.37	22	0	6	9	14	9	9	10	6	3	11	12	19		2905.2	2274	11061	9905.7	8598.2	2727.7	4139.5	4491.2	7359.9	4695.4	16109	7	7	0	5	5	10	7	9	7	8	9	10	6	12	Carbamidomethylation	65536	Nuclear receptor coactivator 5 OS=Homo sapiens OX=9606 GN=NCOA5 PE=1 SV=2
1712	1593	Q7L5N1|CSN6_HUMAN	249.28	39	10	20	20	26	26	12	28	21	28	12	12	12	2175.1	6037.7	4620.7	3147.5	3847.9	1228.8	8236.7	4783.3	6010.4	2505.1	1826.7	2076	8	8	3	5	9	7	6	3	10	8	10	3	2	2	Carbamidomethylation; Oxidation (M)	36163	COP9 signalosome complex subunit 6 OS=Homo sapiens OX=9606 GN=COPS6 PE=1 SV=1
827	2485	P51970|NDUA8_HUMAN	249.14	72	42	55	59	55	55	54	22	42	42	47	59	55	13956	23984	26028	42317	45391	40228	13993	24383	22694	43985	37967	49137	7	7	9	13	21	24	25	16	10	16	11	21	13	20	Carbamidomethylation; Oxidation (M)	20105	NADH dehydrogenase [ubiquinone] 1 alpha subcomplex subunit 8 OS=Homo sapiens OX=9606 GN=NDUFA8 PE=1 SV=3
1179	2668	Q7Z7K6|CENPV_HUMAN	249.01	22	17	10	17	17	17	17	17	17	17	22	17	22	10001	16762	14970	27672	32337	25080	18083	19956	18839	31632	25166	31240	4	4	7	10	10	12	14	8	6	11	11	12	10	13	Carbamidomethylation	29946	Centromere protein V OS=Homo sapiens OX=9606 GN=CENPV PE=1 SV=1
1401	1287	P21912|SDHB_HUMAN	249	29	15	7	7	12	16	18	7	7	7	15	23	28	6157	3251	1689.2	8859.2	8852.3	14069	5961.6	2202.4	1383.1	9068.1	17108	24052	8	8	9	4	3	9	9	11	4	3	5	9	12	18	Carbamidomethylation	31630	Succinate dehydrogenase [ubiquinone] iron-sulfur subunit mitochondrial OS=Homo sapiens OX=9606 GN=SDHB PE=1 SV=3
1265	1289	Q8IWS0|PHF6_HUMAN	248.96	33	21	5	14	9	14	18	18	14	9	18	18	22	14394	4131	13242	5064	5963.5	19295	12634	11930	7470.9	7849.7	14342	11254	7	7	12	3	10	5	6	8	10	11	11	11	13	11	Carbamidomethylation	41290	PHD finger protein 6 OS=Homo sapiens OX=9606 GN=PHF6 PE=1 SV=1
1597	992	Q13586|STIM1_HUMAN	248.86	15	5	3	5	11	12	6	6	5	5	6	6	6	2057.9	5530.6	1377.1	17398	13771	6290	3331.7	3122.6	4069	8724	7144.9	5685.2	6	6	3	3	5	15	7	6	6	4	4	8	9	7	Carbamidomethylation	77423	Stromal interaction molecule 1 OS=Homo sapiens OX=9606 GN=STIM1 PE=1 SV=3
1120	1837	Q9H8Y8|GORS2_HUMAN	248.46	34	15	20	10	5	13	14	15	13	25	13	22	30	14500	543.3	10638	6780.9	8786.1	22371	18224	13636	7634.7	20351	27609	29266	7	7	10	6	9	4	10	13	10	11	9	12	17	22	Carbamidomethylation	47145	Golgi reassembly-stacking protein 2 OS=Homo sapiens OX=9606 GN=GORASP2 PE=1 SV=3
1404	1922	Q9Y2R9|RT07_HUMAN	248.26	37	31	11	16	21	16	32	16	26	16	16	26	11	6238.6	7928.2	8942.8	9259.6	8421.6	7981.7	7932.4	9626.8	7841.2	6965.2	4999.6	2266.2	7	7	8	7	7	10	8	10	7	9	10	7	9	4	Carbamidomethylation	28134	Small ribosomal subunit protein uS7m OS=Homo sapiens OX=9606 GN=MRPS7 PE=1 SV=2
627	2345	Q15758|AAAT_HUMAN	248.17	17	10	7	9	9	15	11	15	15	13	11	15	11	140590	30501	130740	77385	84638	90354	219820	155070	91923	88277	74445	83013	6	6	30	17	18	13	24	15	32	29	25	24	18	14	Carbamidomethylation; Oxidation (M)	56598	Neutral amino acid transporter B(0) OS=Homo sapiens OX=9606 GN=SLC1A5 PE=1 SV=2
1534	986	P10644|KAP0_HUMAN	248.17	34	23	14	11	8	16	8	19	18	11	8	8	13	6486.2	4300.5	5949.8	3686.5	7136.6	4759.5	5158.9	6432.9	3582	4672	3483.8	1751	8	8	10	5	9	4	10	7	8	8	5	9	4	4	Carbamidomethylation	42982	cAMP-dependent protein kinase type I-alpha regulatory subunit OS=Homo sapiens OX=9606 GN=PRKAR1A PE=1 SV=1
1413	2096	Q92879|CELF1_HUMAN	248.07	14	14	5	12	9	9	9	11	14	11	9	14	12	4726.9	4030.4	2870.1	6180.6	7602.4	5434.5	7256.3	7503.4	3604.1	7795.6	9166.4	3779.1	5	5	8	5	6	8	7	7	10	12	6	10	10	6	Carbamidomethylation; Oxidation (M); Acetylation (N-term)	52063	CUGBP Elav-like family member 1 OS=Homo sapiens OX=9606 GN=CELF1 PE=1 SV=2
1498	1323	Q9H488|OFUT1_HUMAN	248.04	41	11	14	9	27	25	29	4	16	11	29	22	31	2832.9	4232	1388.1	7495.8	7033.4	5575.5	2475.6	3321.9	3279.7	6844.8	7040.5	10338	8	8	5	4	4	8	10	13	2	4	6	10	6	15	Carbamidomethylation	43956	GDP-fucose protein O-fucosyltransferase 1 OS=Homo sapiens OX=9606 GN=POFUT1 PE=1 SV=1
1445	1112	Q7Z434|MAVS_HUMAN	247.99	32	6	8	14	6	12	19	10	12	16	12	14	26	1596.1	5536.8	2980.6	1048.5	4085.1	9073.3	3734.8	3006.4	3558.6	6657.4	7782.9	11727	7	7	2	7	6	4	10	9	4	8	8	9	11	13	Carbamidomethylation	56528	Mitochondrial antiviral-signaling protein OS=Homo sapiens OX=9606 GN=MAVS PE=1 SV=2
1219	1694	P10321|HLAC_HUMAN	247.84	36	10	11	10	21	35	14	17	21	17	20	21	20	879.65			98.342	2932.9	1298.9	65.399	1050.6	128.15	1389.8	1798	1603	8	5	6	6	7	7	19	10	6	9	7	16	14	10	Carbamidomethylation	40649	HLA class I histocompatibility antigen C alpha chain OS=Homo sapiens OX=9606 GN=HLA-C PE=1 SV=3
1006	1405	P06280|AGAL_HUMAN	247.55	21	14	7	18	14	14	18	18	10	11	14	18	18	9726.6	16593	15112	19460	21280	21281	8757.9	11420	15495	16269	17842	18896	7	7	14	7	10	16	14	19	12	10	10	15	13	16	Carbamidomethylation; Oxidation (M)	48767	Alpha-galactosidase A OS=Homo sapiens OX=9606 GN=GLA PE=1 SV=1
1466	948	Q9NYK5|RM39_HUMAN	247.5	21	12	13	14	13	14	14	14	14	10	14	14	18	7606.2	7599.5	4637	9805.3	8560.8	7157.1	10084	8296.6	8622.1	11268	10662	10377	6	6	7	8	4	10	9	5	5	8	6	7	8	12	Carbamidomethylation	38712	Large ribosomal subunit protein mL39 OS=Homo sapiens OX=9606 GN=MRPL39 PE=1 SV=3
[truncated: 2,703 more rows]

## Sheet: refined proteins
Protein Group	Protein ID	Accession	-10lgP	Coverage (%)	Coverage (%) SC-1	Coverage (%) SC-2	Coverage (%) SC-3	Coverage (%) SC_OXA-1	Coverage (%) SC_OXA-2	Coverage (%) SC_OXA-3	Coverage (%) siOGT-1	Coverage (%) siOGT-2	Coverage (%) siOGT-3	Coverage (%) siOGT_OXA-1	Coverage (%) siOGT_OXA-2	Coverage (%) siOGT_OXA-3	Area SC-1	Area SC-2	Area SC-3	Area SC_OXA-1	Area SC_OXA-2	Area SC_OXA-3	Area siOGT-1	Area siOGT-2	Area siOGT-3	Area siOGT_OXA-1	Area siOGT_OXA-2	Area siOGT_OXA-3	Found in SC	Found in SC_OXA	Found in siOGT	Found in siOGT_OXA	#Peptides	#Unique	#Spec SC-1	#Spec SC-2	#Spec SC-3	#Spec SC_OXA-1	#Spec SC_OXA-2	#Spec SC_OXA-3	#Spec siOGT-1	#Spec siOGT-2	#Spec siOGT-3	#Spec siOGT_OXA-1	#Spec siOGT_OXA-2	#Spec siOGT_OXA-3	Spec_SC	Spec_SC_OXA	Spec_siOGT
[truncated: 3,907 more rows]
[truncated: 4 more columns]

[truncated: 2 more sheets: quantified proteins, significant proteins]
