# Supplementary material for: Reducing OGT and O-GlcNAcylation enhance the anticancer effects of oxaliplatin in SW620 metastatic colorectal cancer cells
Source: PLoS One. 2026 Feb 10;21(2):e0341971. doi: 10.1371/journal.pone.0341971 (PMC12890163; doi:10.1371/journal.pone.0341971)
Supplement: S4 Data — The raw MS and label-free quantitative proteomics data have been deposited to the JPOSTrepo (Japan ProteOme Standard Repository) with the dataset identifier (https://repository.jpostdb.org/preview/1846806717684648876063a and Access key: 4902). (XLSX) [file pone.0341971.s004.xlsx]

## Sheet: Note
Four samples including (1) siScramble, siScramble+OXA, (3) siOGT, and (4) siOGT+OXA in three biological replicates of each.
Representative graphs of enriched ontology analysis in 6 clusters analyzed by Metascape. GO chord diagrams reveal proteins in the most top 8 enriched terms in 6 clusters (C1, C2, C3, C4, C5, and C7) Sheets contain protein annotation and enrichment of each cluster.
The biological processes of proteins in each cluster were analyzed by Metascape, v3.5.20240901 [https://metascape.org]

## Sheet: C1-Annotation
MyList	Gene ID	Type	Tax ID	Homologene Gene ID	Homologene Gene Tax ID	Gene Symbol	Description	Protein Functions (ChatGPT)	Disease & Drugs (ChatGPT)	Biological Process (GO)	Kinase Class (UniProt)	Protein Function (Protein Atlas)	Subcellular Location (Protein Atlas)	Drug (DrugBank)	Canonical Pathways_x000D_	Hallmark Gene Sets_x000D_	CORUM:1108 DNA synthesome complex (15 sub	GO:0006110 regulation of glycolytic proce	GO:1901137 carbohydrate derivative biosyn	R-HSA-9730414 MITF-M-regulated melanocyte de	R-HSA-9711097 Cellular response to starvatio	WP5420 ADHD and autism ASD pathways	GO:1903047 mitotic cell cycle process	GO:0006959 humoral immune response
AKR1C3	8644	symbol	H. sapiens	8644	H. sapiens	AKR1C3	aldo-keto reductase family 1 member C3	AKR1C3 is a gene that belongs to the aldo/keto reductase superfamily, which includes over 40 enzymes that convert aldehydes and ketones to alcohols using NADH and/or NADPH as cofactors. AKR1C3 specifically catalyzes the reduction of prostaglandin D2, PGH2, and phenanthrenequinone, as well as the oxidation of 9alpha,11beta-PGF2 to PGD2. It may play a role in the development of allergic diseases li…	AKR1C3 has been implicated in several diseases, including cancer, endometriosis, and asthma. In cancer, AKR1C3 is overexpressed in several types of tumors, including breast, prostate, and lung cancer, and has been shown to promote tumor growth and resistance to chemotherapy. Targeted drug discovery efforts have focused on developing AKR1C3 inhibitors as potential cancer therapies. Several AKR1C3 …	GO:0016107 sesquiterpenoid catabolic process;GO:0016487 farnesol metabolic process;GO:0016488 farnesol catabolic process		Enzymes; ENZYME proteins:Oxidoreductases; Predicted intracellular proteins	Cytosol;Nucleoplasm (Approved); Additional: Endoplasmic reticulum;Nucleoli fibrillar center	NADH; Indomethacin; Androstenedione; Rutin; Prostaglandin D2; Flufenamic acid; Nicotinamide adenine dinucleotide phosphate; 3-carboxamido-1,3,5(10)-estratrien-17(R)-spiro-2'(5',5'-dimethyl-6'oxo)tetrahydropyran		(M5934)HALLMARK XENOBIOTIC METABOLISM	0	1	0	0	0	1	0	0
APP	351	symbol	H. sapiens	351	H. sapiens	APP	amyloid beta precursor protein	The APP gene encodes a transmembrane precursor protein that is cleaved by secretases to form various peptides. Some of these peptides can bind to the acetyltransferase complex APBB1/TIP60 to promote transcriptional activation, while others form the protein basis of the amyloid plaques found in the brains of Alzheimer's disease patients. Additionally, two of the peptides have antimicrobial propert…	The APP gene has been extensively studied in the context of Alzheimer's disease (AD), as mutations in this gene have been linked to the familial form of the disease. The amyloid beta (Aβ) peptides that are produced from APP cleavage are a major component of the amyloid plaques found in the brains of AD patients. As a result, there has been significant effort to develop drugs that target Aβ produc…	GO:0045752 positive regulation of Toll signaling pathway;GO:1905945 regulation of response to calcium ion;GO:0031583 phospholipase D-activating G protein-coupled receptor signaling pathway		Predicted intracellular proteins; Predicted secreted proteins; Human disease related genes:Nervous system diseases:Neurodegenerative diseases; FDA approved drug targets:Small molecule drugs; Disease related genes; Transporters:Transporter channels and pores	Golgi apparatus (Supported); Additional: Vesicles	Deferoxamine; Aluminium; Zinc; L-methionine (R)-S-oxide; Resveratrol; Tromethamine; Phenserine; Tetrathiomolybdate; CAD106; Mito-4509; Edonerpic; Dimercaprol; Copper; Florbetaben (18F); Florbetapir (18F); Flutemetamol (18F); Zinc acetate; Aluminium phosphate; Aluminum acetate; Zinc chloride; Zinc sulfate, unspecified form	(M33)PID GLYPICAN 1PATHWAY; (M220)PID CASPASE PATHWAY; (M153)PID P75 NTR PATHWAY	(M5944)HALLMARK ANGIOGENESIS; (M5916)HALLMARK APICAL SURFACE; (M5902)HALLMARK APOPTOSIS	0	1	0	0	0	1	1	1
ARPC5	10092	symbol	H. sapiens	10092	H. sapiens	ARPC5	actin related protein 2/3 complex subunit 5	ARPC5 is a gene that encodes one of the seven subunits of the Arp2/3 protein complex in humans. This complex is involved in regulating actin polymerization in cells and has been conserved throughout evolution. The specific function of the p16 subunit encoded by ARPC5 is not yet fully understood. Different isoforms of the gene have been observed due to alternative splicing of the transcript.	There is limited information available on the disease implications of ARPC5 mutations. However, studies have suggested that dysregulation of the Arp2/3 complex, including the p16 subunit, may contribute to the development and progression of various cancers, including breast, lung, and colon cancer. Targeted drug discovery efforts have focused on developing inhibitors of the Arp2/3 complex as pote…	GO:0034314 Arp2/3 complex-mediated actin nucleation;GO:0045010 actin nucleation;GO:0030833 regulation of actin filament polymerization		Predicted intracellular proteins	Cell Junctions;Cytosol;Plasma membrane;Vesicles (Approved)	N-[2-(2-methyl-1H-indol-3-yl)ethyl]thiophene-2-carboxamide; (2S)-2-(3-bromophenyl)-3-(5-chloro-2-hydroxyphenyl)-1,3-thiazolidin-4-one	(M278)PID RAC1 PATHWAY; (M81)PID CDC42 PATHWAY; (M164)PID ERBB1 DOWNSTREAM PATHWAY		0	0	0	0	1	0	0	0
ASPSCR1	79058	symbol	H. sapiens	79058	H. sapiens	ASPSCR1	ASPSCR1 tether for SLC2A4, UBX domain containing	ASPSCR1 is a human gene that encodes a protein containing a UBX domain and interacts with glucose transporter type 4 (GLUT4). This protein acts as a tether, sequestering GLUT4 in intracellular vesicles in muscle and fat cells in the absence of insulin, and redistributing it to the plasma membrane within minutes of insulin stimulation. The translocation of this gene with transcription factor TFE3 …	Mutations in the ASPSCR1 gene have been associated with alveolar soft part sarcoma (ASPS), a rare and aggressive cancer that typically affects adolescents and young adults. The ASPSCR1 gene is involved in a chromosomal translocation that results in the fusion of the ASPSCR1 gene with the transcription factor TFE3 gene, leading to the formation of a chimeric protein that drives the development of …	GO:0046324 regulation of D-glucose import;GO:0010827 regulation of D-glucose transmembrane transport;GO:0042593 glucose homeostasis		Disease related genes; Cancer-related genes; Human disease related genes:Cancers:Cancers of soft tissues and bone; Predicted intracellular proteins	Nucleoplasm (Supported); Additional: Plasma membrane;Vesicles				0	1	0	0	0	0	0	0
ATP6V1E1	529	symbol	H. sapiens	529	H. sapiens	ATP6V1E1	ATPase H+ transporting V1 subunit E1	ATP6V1E1 is a gene that encodes a component of vacuolar ATPase (V-ATPase), an enzyme that acidifies eukaryotic intracellular organelles. The acidification of organelles is necessary for various intracellular processes, including protein sorting, zymogen activation, receptor-mediated endocytosis, and synaptic vesicle proton gradient generation. V-ATPase is composed of a cytosolic V1 domain and a t…	Mutations in ATP6V1E1 have been associated with autosomal recessive distal renal tubular acidosis (dRTA), a rare genetic disorder characterized by the inability of the kidneys to properly acidify urine, leading to metabolic acidosis and electrolyte imbalances. In addition, ATP6V1E1 has been implicated in the pathogenesis of osteopetrosis, a rare bone disorder characterized by increased bone densi…	GO:0097401 synaptic vesicle lumen acidification;GO:0016188 synaptic vesicle maturation;GO:0070050 neuron cellular homeostasis		Predicted intracellular proteins; Transporters:Primary Active Transporters; Human disease related genes:Congenital malformations:Congenital malformations of skin; Potential drug targets; Disease related genes				(M5936)HALLMARK OXIDATIVE PHOSPHORYLATION	0	1	0	1	1	0	0	0
BROX	148362	symbol	H. sapiens	148362	H. sapiens	BROX	BRO1 domain and CAAX motif containing	BROX is a human gene that contains both the BRO1 domain and CAAX motif. It is located in the extracellular exosome, which is a small vesicle that is released from cells and contains various molecules, including proteins and nucleic acids. The BRO1 domain is a conserved protein domain that is involved in regulating membrane trafficking and protein sorting, while the CAAX motif is a common protein …	There is limited information available on the disease implications of BROX. However, some studies have suggested that mutations in the BROX gene may be associated with certain types of cancer, including breast cancer and lung cancer. Targeted drug discovery efforts for BROX are also limited, as its function is not yet fully understood. However, some studies have suggested that targeting the BRO1 …	GO:0007084 mitotic nuclear membrane reassembly;GO:0101024 mitotic nuclear membrane organization;GO:0031468 nuclear membrane reassembly		Predicted intracellular proteins	Golgi apparatus (Approved); Additional: Cytosol;Nucleoplasm				0	0	0	0	0	0	1	0
BZW1	9689	symbol	H. sapiens	9689	H. sapiens	BZW1	basic leucine zipper and W2 domains 1	BZW1 is a human gene that encodes a protein with basic leucine zipper and W2 domains. This protein is involved in RNA binding and cadherin binding activities and is located in the cytoplasm. The function of BZW1 is not fully understood, but it may play a role in regulating gene expression and cell signaling pathways. Mutations in BZW1 have been associated with various diseases, including cancer a…	There is limited information available on the disease implications of BZW1 mutations. However, some studies have suggested that BZW1 may play a role in cancer development and progression. For example, one study found that BZW1 expression was significantly higher in breast cancer tissues compared to normal breast tissues. Additionally, BZW1 has been identified as a potential therapeutic target for…	GO:0006446 regulation of translational initiation;GO:0006417 regulation of translation;GO:0010608 post-transcriptional regulation of gene expression		Predicted intracellular proteins	Vesicles (Approved)				0	0	0	0	0	0	0	0
CD46	4179	symbol	H. sapiens	4179	H. sapiens	CD46	CD46 molecule	CD46 is a type I membrane protein that regulates the complement system by inactivating complement components C3b and C4b through cofactor activity with serum factor I. This protects host cells from damage by complement. CD46 also acts as a receptor for the Edmonston strain of measles virus, human herpesvirus-6, and type IV pili of pathogenic Neisseria. It may also be involved in the fusion of spe…	Mutations in CD46 have been linked to susceptibility to hemolytic uremic syndrome (HUS), a rare but serious condition characterized by the breakdown of red blood cells and the formation of blood clots in small blood vessels throughout the body. There are currently no targeted drugs available for CD46-related HUS, and treatment typically involves supportive care such as blood transfusions and dial…	GO:0045959 negative regulation of complement activation, classical pathway;GO:0030450 regulation of complement activation, classical pathway;GO:0043382 positive regulation of memory T cell differentiation		Predicted intracellular proteins; Disease related genes; CD markers; Human disease related genes:Cardiovascular diseases:Hematologic diseases; Cancer-related genes:Candidate cancer biomarkers	Plasma membrane (Approved)			(M5921)HALLMARK COMPLEMENT	0	0	0	0	0	0	0	1
CTPS2	56474	symbol	H. sapiens	56474	H. sapiens	CTPS2	CTP synthase 2	CTP synthase 2 (CTPS2) is a gene that encodes a protein responsible for catalyzing the formation of CTP from UTP while deaminating glutamine to glutamate. This protein is crucial in the synthesis of cytosine nucleotides, which are essential for various metabolic processes and provide the precursors necessary for the synthesis of RNA and DNA. Increased activity of CTPS2 is observed in cancer cells…	CTPS2 has been implicated in various diseases, including cancer, autoimmune disorders, and viral infections. In cancer, increased expression of CTPS2 has been observed in several types of tumors, including breast, lung, and pancreatic cancer. Targeting CTPS2 has emerged as a promising strategy for cancer therapy, and several small molecule inhibitors of CTPS2 have been developed. One such inhibit…	GO:0044210 'de novo' CTP biosynthetic process;GO:0019856 pyrimidine nucleobase biosynthetic process;GO:0006241 CTP biosynthetic process		ENZYME proteins:Ligase; Enzymes; Predicted intracellular proteins	Cytosol;Mitochondria (Approved)				1	0	1	0	0	0	0	0
EIPR1	7260	symbol	H. sapiens	7260	H. sapiens	EIPR1	EARP complex and GARP complex interacting protein 1	EIPR1 is a gene located in the imprinted gene domain of 11p15.5, which is a crucial tumor-suppressor gene region. It has been identified as one of several tumor-suppressing subtransferable fragments. Alterations in this region have been linked to various cancers, including Beckwith-Wiedemann syndrome, Wilms tumor, rhabdomyosarcoma, adrenocortical carcinoma, and lung, ovarian, and breast cancer. H…	There is limited information available on the disease implications and targeted drug discovery efforts for EIPR1. However, as a tumor-suppressor gene, alterations in this gene have been linked to various cancers, including Beckwith-Wiedemann syndrome, Wilms tumor, rhabdomyosarcoma, adrenocortical carcinoma, and lung, ovarian, and breast cancer. Targeted drug discovery efforts for EIPR1 may focus …	GO:1905281 positive regulation of retrograde transport, endosome to Golgi;GO:1905279 regulation of retrograde transport, endosome to Golgi;GO:2001137 positive regulation of endocytic recycling		Predicted intracellular proteins	Nucleoli;Nucleoplasm (Supported); Additional: Intermediate filaments				0	1	0	0	0	0	0	0
GOLGA3	2802	symbol	H. sapiens	2802	H. sapiens	GOLGA3	golgin A3	GOLGA3, also known as golgin A3, is a gene that encodes a protein belonging to the golgin family of proteins. These proteins are localized to the Golgi apparatus, which is responsible for glycosylation and transport of proteins and lipids in the secretory pathway. The Golgi apparatus consists of stacked cisternae, and interactions between the Golgi and microtubules are important for its reorganiz…	There is limited information on the disease implications of GOLGA3. However, some studies have suggested that mutations in this gene may be associated with certain types of cancer, including breast cancer and hepatocellular carcinoma. Targeted drug discovery efforts for GOLGA3 are also limited, as the function of the protein encoded by this gene is not well understood. However, some studies have …			Predicted intracellular proteins	Golgi apparatus (Supported); Additional: Nucleoplasm				0	0	0	0	0	0	0	0
LIG1	3978	symbol	H. sapiens	3978	H. sapiens	LIG1	DNA ligase 1	LIG1 is a gene that encodes for a protein called DNA ligase 1, which is a member of the ATP-dependent DNA ligase protein family. This protein plays a crucial role in DNA replication, recombination, and the base excision repair process. Mutations in LIG1 can lead to DNA ligase I deficiency, which causes immunodeficiency and increased sensitivity to DNA-damaging agents. Additionally, disruptions in…	Mutations in the LIG1 gene have been associated with DNA ligase I deficiency, which is a rare autosomal recessive disorder characterized by immunodeficiency and increased sensitivity to DNA-damaging agents. There are currently no targeted drug discovery efforts specifically for LIG1, but there are drugs on the market that target DNA repair pathways, which may indirectly affect the function of DNA…	GO:1903461 Okazaki fragment processing involved in mitotic DNA replication;GO:0033567 DNA replication, Okazaki fragment processing;GO:0006273 lagging strand elongation		Predicted intracellular proteins; Human disease related genes:Immune system diseases:Primary immunodeficiency; Potential drug targets; Disease related genes; ENZYME proteins:Ligase; Enzymes	Nucleoplasm (Supported); Additional: Golgi apparatus;Vesicles	Bleomycin		(M5898)HALLMARK DNA REPAIR; (M5925)HALLMARK E2F TARGETS	1	0	0	1	0	0	1	0
MAK16	84549	symbol	H. sapiens	84549	H. sapiens	MAK16	MAK16 homolog	MAK16 is a human gene that encodes a protein with RNA binding activity. It is predicted to play a role in the maturation of 5.8S rRNA and LSU-rRNA, which are important components of the ribosome. The protein is located in the nucleolus, a subnuclear structure where ribosome biogenesis occurs. The MAK16 homolog is found in a wide range of organisms, including yeast and plants, suggesting that it h…	There is limited information available on the disease implications of MAK16. However, mutations in the gene have been associated with a rare genetic disorder called pontocerebellar hypoplasia type 11 (PCH11), which is characterized by developmental delay, intellectual disability, and progressive microcephaly. There are currently no targeted drug discovery efforts for MAK16, and no drugs have been…	GO:0000470 maturation of LSU-rRNA;GO:0000460 maturation of 5.8S rRNA;GO:0042273 ribosomal large subunit biogenesis		Predicted intracellular proteins	Nucleoli;Vesicles (Approved)				0	0	0	0	0	0	0	0
MMUT	4594	symbol	H. sapiens	4594	H. sapiens	MMUT	methylmalonyl-CoA mutase	The MMUT gene encodes the mitochondrial enzyme methylmalonyl Coenzyme A mutase, which is a vitamin B12-dependent enzyme that converts methylmalonyl-CoA to succinyl-CoA. Mutations in this gene can cause methylmalonic aciduria, a condition where the body is unable to break down certain proteins and fats, leading to a buildup of toxic substances in the blood.	Methylmalonic aciduria is a rare genetic disorder caused by mutations in the MMUT gene. The condition can present in infancy or later in life and is characterized by a buildup of toxic substances in the blood, leading to symptoms such as developmental delays, seizures, and metabolic acidosis. Treatment for methylmalonic aciduria typically involves a strict low-protein diet and supplementation wit…	GO:0019678 propionate metabolic process, methylmalonyl pathway;GO:1901290 succinyl-CoA biosynthetic process;GO:0019541 propionate metabolic process		Human disease related genes:Congenital disorders of metabolism:Congenital disorders of amino acid metabolism; Predicted intracellular proteins; ENZYME proteins:Isomerase; FDA approved drug targets:Small molecule drugs; Disease related genes; Enzymes	Cytosol (Approved); Additional: Mitochondria	Cyanocobalamin; Hydroxocobalamin			0	0	1	0	0	1	0	0
OGT	8473	symbol	H. sapiens	8473	H. sapiens	OGT	O-linked N-acetylglucosamine (GlcNAc) transferase	OGT is a gene that encodes a glycosyltransferase enzyme responsible for adding a single N-acetylglucosamine molecule to serine or threonine residues in proteins. This process, known as O-glycosylation, competes with phosphorylation for the same sites, potentially altering substrate specificity. The protein contains multiple tetratricopeptide repeats that aid in substrate recognition. Alternative …	OGT has been implicated in several diseases, including cancer, diabetes, and neurodegenerative disorders. In cancer, OGT has been shown to regulate the activity of several oncogenes and tumor suppressor genes, making it a potential target for cancer therapy. In diabetes, OGT plays a role in insulin signaling and glucose metabolism, and its inhibition has been shown to improve insulin sensitivity.…	GO:0160076 negative regulation of non-canonical inflammasome complex assembly;GO:0000430 regulation of transcription from RNA polymerase II promoter by glucose;GO:0000432 positive regulation of transcription from RNA polymerase II promoter by glucose		Predicted intracellular proteins; Human disease related genes:Other diseases:Mental and behavioural disorders; ENZYME proteins:Transferases; Potential drug targets; Disease related genes; Enzymes	Nucleoplasm (Supported); Additional: Plasma membrane				0	1	1	0	0	0	0	0
OSTC	58505	symbol	H. sapiens	58505	H. sapiens	OSTC	oligosaccharyltransferase complex non-catalytic subunit	OSTC is a non-catalytic subunit of the oligosaccharyltransferase complex, which is involved in protein N-linked glycosylation via asparagine. It is predicted to contribute to dolichyl-diphosphooligosaccharide-protein glycotransferase activity. The oligosaccharyltransferase complex is responsible for transferring oligosaccharides to nascent proteins in the endoplasmic reticulum, which is essential…	There is limited information available on the disease implications of OSTC. However, mutations in other subunits of the oligosaccharyltransferase complex have been associated with various diseases, including congenital disorders of glycosylation and cancer. Targeted drug discovery efforts for OSTC are also limited, as it is a non-catalytic subunit and its function is not fully understood. There a…	GO:0006487 protein N-linked glycosylation;GO:0006486 protein glycosylation;GO:0043413 macromolecule glycosylation		Transporters:Transporter channels and pores				(M5935)HALLMARK FATTY ACID METABOLISM	0	0	1	0	0	0	0	0
PDK3	5165	symbol	H. sapiens	5165	H. sapiens	PDK3	pyruvate dehydrogenase kinase 3	PDK3 is a gene that encodes for one of the three pyruvate dehydrogenase kinases, which inhibits the pyruvate dehydrogenase (PDH) complex by phosphorylating the E1 alpha subunit. The PDH complex is a mitochondrial multienzyme complex that converts pyruvate to acetyl-CoA and CO(2), linking glycolysis and the tricarboxylic acid cycle and regulating glucose metabolism. Phosphorylation of PDH results …	PDK3 has been implicated in various diseases, including diabetes, cancer, and cardiovascular diseases. In diabetes, PDK3 overexpression has been shown to contribute to insulin resistance by inhibiting the PDH complex, leading to decreased glucose uptake and utilization. In cancer, PDK3 has been found to be upregulated in various types of tumors, promoting tumor growth and survival by altering glu…	GO:0097411 hypoxia-inducible factor-1alpha signaling pathway;GO:0010510 regulation of acetyl-CoA biosynthetic process from pyruvate;GO:0050812 regulation of acyl-CoA biosynthetic process	yes	Predicted intracellular proteins; Kinases:Atypical kinases; Human disease related genes:Nervous system diseases:Neurodegenerative diseases; ENZYME proteins:Transferases; Potential drug targets; Disease related genes; Enzymes	Mitochondria (Supported); Additional: Nucleoli	Radicicol; Dihydrolipoic Acid		(M5892)HALLMARK CHOLESTEROL HOMEOSTASIS; (M5891)HALLMARK HYPOXIA; (M5937)HALLMARK GLYCOLYSIS	0	1	0	0	0	1	0	0
POLD1	5424	symbol	H. sapiens	5424	H. sapiens	POLD1	DNA polymerase delta 1, catalytic subunit	POLD1 is a gene that encodes the catalytic subunit of DNA polymerase delta 1, which is a crucial enzyme involved in DNA replication and repair. This gene produces a protein that has both polymerase and 3' to 5' exonuclease activity. Alternative splicing of the transcript variants has been observed, and a pseudogene of this gene is located on chromosome 6. The protein produced by POLD1 is essentia…	Mutations in POLD1 have been associated with various types of cancer, including colorectal and endometrial cancer. In particular, a specific mutation in POLD1 (p.Ser478Asn) has been identified as a germline mutation that increases the risk of developing colorectal cancer. This mutation has also been associated with an increased risk of developing endometrial cancer. Targeted drug discovery effort…	GO:0045004 DNA replication proofreading;GO:0006297 nucleotide-excision repair, DNA gap filling;GO:0070987 error-free translesion synthesis		Predicted intracellular proteins; Cancer-related genes; Human disease related genes:Cancers:Cancers of the digestive system; ENZYME proteins:Transferases; Potential drug targets; Human disease related genes:Congenital malformations:Other congenital malformations; Disease related genes; Enzymes	Nucleoplasm (Supported); Additional: Cytosol			(M5898)HALLMARK DNA REPAIR; (M5925)HALLMARK E2F TARGETS	1	0	0	0	0	0	0	0
POLD2	5425	symbol	H. sapiens	5425	H. sapiens	POLD2	DNA polymerase delta 2, accessory subunit	POLD2 is a gene that encodes the 50-kDa catalytic subunit of DNA polymerase delta, which is involved in DNA replication and repair. The protein is required for the stimulation of DNA polymerase delta activity by the processivity cofactor proliferating cell nuclear antigen (PCNA). The gene has been observed to have multiple isoforms due to alternative splicing, and a pseudogene of this gene is loc…	There is evidence to suggest that POLD2 may play a role in the development and progression of various types of cancer, including ovarian, breast, and colorectal cancer. In particular, overexpression of POLD2 has been observed in ovarian carcinomas and may serve as a potential biomarker for this disease. Targeted drug discovery efforts have focused on developing inhibitors of DNA polymerase delta,…	GO:0042276 error-prone translesion synthesis;GO:0006271 DNA strand elongation involved in DNA replication;GO:0022616 DNA strand elongation		Predicted intracellular proteins	Nucleoplasm (Enhanced)			(M5925)HALLMARK E2F TARGETS; (M5926)HALLMARK MYC TARGETS V1	1	0	0	0	0	0	0	0
PRIM2	5558	symbol	H. sapiens	5558	H. sapiens	PRIM2	DNA primase subunit 2	PRIM2 is a gene that encodes the 58 kilodalton subunit of DNA primase, an enzyme that is essential for DNA replication. The protein produced by this gene forms a heterodimer with a 49 kilodalton subunit, and together they function as a DNA-directed RNA polymerase to synthesize small RNA primers. These primers are used to create Okazaki fragments on the lagging strand of the DNA during replication…	Mutations in the PRIM2 gene have been associated with a rare autosomal recessive disorder called Primordial Dwarfism-2 (MOPD2), which is characterized by severe growth retardation and other developmental abnormalities. However, there are currently no targeted drug discovery efforts or approved drugs specifically targeting PRIM2 or MOPD2. Nevertheless, there are several drugs on the market that in…	GO:1903932 regulation of DNA primase activity;GO:1903934 positive regulation of DNA primase activity;GO:0006269 DNA replication, synthesis of primer		Predicted intracellular proteins	Nucleoplasm (Supported)			(M5901)HALLMARK G2M CHECKPOINT; (M5925)HALLMARK E2F TARGETS	1	0	0	0	0	0	0	0
PRKACA	5566	symbol	H. sapiens	5566	H. sapiens	PRKACA	protein kinase cAMP-activated catalytic subunit alpha	PRKACA is a gene that encodes one of the catalytic subunits of protein kinase A, which is important in many cellular processes such as differentiation, proliferation, and apoptosis. The protein kinase A exists as a tetrameric holoenzyme with two regulatory subunits and two catalytic subunits in its inactive form. When cAMP is present, it causes the dissociation of the inactive holoenzyme into a d…	As mentioned earlier, mutations in the PRKACA gene have been linked to corticotropin-independent Cushing's syndrome, a rare endocrine disorder characterized by excessive cortisol production. This has led to efforts to develop drugs that target the protein kinase A pathway as a potential treatment for this condition. One such drug is relacorilant, a selective glucocorticoid receptor antagonist tha…	GO:1904538 regulation of glycolytic process through fructose-6-phosphate;GO:1904539 negative regulation of glycolytic process through fructose-6-phosphate;GO:1990044 protein localization to lipid droplet	yes	Predicted intracellular proteins; Cancer-related genes; ENZYME proteins:Transferases; Human disease related genes:Endocrine and metabolic diseases:Adrenal gland diseases; Potential drug targets; Human disease related genes:Congenital malformations:Other congenital malformations; Disease related genes; Kinases:AGC Ser/Thr protein kinases; Enzymes; RAS pathway related proteins	Cytosol (Uncertain); Additional: Basal body;Cytokinetic bridge;Microtubules;Primary cilium	Pentanal; Balanol Analog 2; 3-[(3-sec-butyl-4-hydroxybenzoyl)amino]azepan-4-yl 4-(2-hydroxy-5-methoxybenzoyl)benzoate; Phosphonothreonine; Balanol Analog 1; 3,5-Diiodotyrosine; Balanol; Dexfosfoserine; S,S-(2-Hydroxyethyl)Thiocysteine; Hydroxyfasudil; (2S)-1-(3H-Indol-3-yl)-3-{[5-(6-isoquinolinyl)-3-pyridinyl]oxy}-2-propanamine; (2S)-1-{[5-(1H-Indazol-5-yl)-3-pyridinyl]oxy}-3-(7aH-indol-3-yl)-2-p…	(M56)PID LPA4 PATHWAY; (M182)PID IL3 PATHWAY; (M226)PID VEGFR1 PATHWAY	(M5941)HALLMARK UV RESPONSE UP	1	1	0	0	1	1	0	0
PTK7	5754	symbol	H. sapiens	5754	H. sapiens	PTK7	protein tyrosine kinase 7 (inactive)	PTK7 is a gene that belongs to the receptor protein tyrosine kinase family and is involved in transmitting signals from outside the cell to the inside. However, this protein does not have any detectable catalytic tyrosine kinase activity. It is involved in the Wnt signaling pathway and plays a role in various cellular processes such as polarity and adhesion. The gene has multiple isoforms due to …	PTK7 has been implicated in various diseases, including cancer, cardiovascular diseases, and neurological disorders. In cancer, PTK7 has been shown to promote tumor growth, invasion, and metastasis in several types of cancer, including breast, lung, and colon cancer. Therefore, PTK7 has been identified as a potential therapeutic target for cancer treatment. Several studies have reported the devel…	GO:0060484 lung-associated mesenchyme development;GO:0060026 convergent extension;GO:0045198 establishment of epithelial cell apical/basal polarity	yes	Kinases:Tyr protein kinases; Enzymes; Predicted intracellular proteins; Predicted secreted proteins	Plasma membrane (Supported); Additional: Cytosol;Vesicles				0	0	0	0	0	0	0	0
PYGL	5836	symbol	H. sapiens	5836	H. sapiens	PYGL	glycogen phosphorylase L	PYGL is a gene that encodes a protein called glycogen phosphorylase L, which is responsible for breaking down alpha-1,4-glucosidic bonds to release glucose-1-phosphate from liver glycogen stores. The protein is regulated by phosphorylation and multiple allosteric effectors and hormonal controls. Humans have three glycogen phosphorylase genes that encode distinct isozymes primarily expressed in li…	Glycogen storage disease type VI, also known as Hers disease, is caused by mutations in the PYGL gene. This disease is characterized by the accumulation of glycogen in the liver, leading to hepatomegaly, hypoglycemia, and growth retardation. There is currently no cure for Hers disease, and treatment is focused on managing symptoms through dietary modifications and glucose supplementation. Targete…	GO:0006015 5-phosphoribose 1-diphosphate biosynthetic process;GO:0046391 5-phosphoribose 1-diphosphate metabolic process;GO:0070266 necroptotic process		Predicted intracellular proteins; ENZYME proteins:Transferases; Potential drug targets; Human disease related genes:Congenital disorders of metabolism:Congenital disorders of carbohydrate metabolism; Disease related genes; Enzymes	Cytosol;Plasma membrane (Supported)			(M5937)HALLMARK GLYCOLYSIS	0	1	1	0	0	0	0	0
RPL31	6160	symbol	H. sapiens	6160	H. sapiens	RPL31	ribosomal protein L31	RPL31 is a gene that encodes a ribosomal protein, specifically a component of the 60S subunit. Ribosomes are organelles that catalyze protein synthesis and are composed of RNA and proteins. RPL31 belongs to the L31E family of ribosomal proteins and is located in the cytoplasm. Higher levels of expression of this gene have been observed in familial adenomatous polyps compared to normal tissues. Th…	There is limited information available on the disease implications of RPL31. However, higher levels of expression of this gene have been observed in familial adenomatous polyps, which are benign tumors that can develop into colon cancer. Targeted drug discovery efforts for RPL31 are also limited, as it is primarily a structural component of the ribosome and not a druggable target. However, there …	GO:0002181 cytoplasmic translation;GO:0006412 translation;GO:0010467 gene expression		Ribosomal proteins; Predicted intracellular proteins					0	0	0	1	1	0	0	0
RPL39	6170	symbol	H. sapiens	6170	H. sapiens	RPL39	ribosomal protein L39	RPL39 is a gene that encodes a ribosomal protein, specifically a component of the 60S subunit. Ribosomes are organelles that catalyze protein synthesis and are composed of RNA and proteins. RPL39 belongs to the S39E family of ribosomal proteins and is located in the cytoplasm. In rats, it is the smallest and one of the most basic proteins of the ribosome. The gene is co-transcribed with the U69 s…	There is limited information available on the disease implications of RPL39. However, recent studies have suggested that mutations in ribosomal proteins, including RPL39, may be associated with various diseases, including cancer and Diamond-Blackfan anemia. Targeted drug discovery efforts for RPL39 are also limited, but some studies have explored the potential of targeting ribosomal proteins for …	GO:0002227 innate immune response in mucosa;GO:0002385 mucosal immune response;GO:0002251 organ or tissue specific immune response		Ribosomal proteins; Predicted intracellular proteins				(M5950)HALLMARK ALLOGRAFT REJECTION	0	0	0	1	1	0	0	1
RPL39P5	553117	symbol	H. sapiens	553117	H. sapiens	RPL39P5	ribosomal protein L39 pseudogene 5			GO:0006412 translation;GO:0010467 gene expression;GO:0019538 protein metabolic process							0	0	0	0	1	0	0	0
SUMO1	7341	symbol	H. sapiens	7341	H. sapiens	SUMO1	small ubiquitin like modifier 1	SUMO1 is a gene that encodes a protein belonging to the small ubiquitin-like modifier (SUMO) protein family. This protein functions similarly to ubiquitin, binding to target proteins as part of a post-translational modification system. However, unlike ubiquitin, which targets proteins for degradation, SUMO1 is involved in various cellular processes, including nuclear transport, transcriptional re…	SUMO1 has been implicated in various diseases, including cancer, neurodegenerative disorders, and viral infections. In cancer, SUMO1 has been shown to regulate the activity of several oncogenes and tumor suppressor genes, making it a potential target for cancer therapy. Targeted drug discovery efforts have focused on developing small molecule inhibitors of SUMOylation, which could potentially be …	GO:0010621 negative regulation of transcription by transcription factor localization;GO:0090204 protein localization to nuclear pore;GO:0030578 PML body organization		Disease related genes; Predicted intracellular proteins; Human disease related genes:Congenital malformations:Congenital malformations of face and neck	Nuclear bodies;Nuclear membrane (Supported); Additional: Nucleoli;Nucleoplasm		(M140)PID RANBP2 PATHWAY; (M30)PID HDAC CLASSII PATHWAY; (M101)PID HDAC CLASSI PATHWAY		1	1	0	1	0	0	0	0
TFB1M	51106	symbol	H. sapiens	51106	H. sapiens	TFB1M	transcription factor B1, mitochondrial	TFB1M is a gene that encodes a protein responsible for methylating the conserved stem loop of mitochondrial 12S rRNA. This protein is also a part of the basal mitochondrial transcription complex and is essential for mitochondrial gene expression. The methylation and transcriptional activities of this protein are independent of each other. Variations in this gene may affect the severity of aminogl…	Variations in the TFB1M gene have been associated with aminoglycoside-induced deafness, a type of hearing loss caused by exposure to certain antibiotics. Aminoglycosides can cause damage to the hair cells in the inner ear, leading to hearing loss. Studies have shown that mutations in TFB1M can increase the risk of developing aminoglycoside-induced deafness. There are currently no targeted drug di…	GO:0006391 transcription initiation at mitochondrial promoter;GO:0006390 mitochondrial transcription;GO:0031167 rRNA methylation		Disease related genes; Predicted intracellular proteins					0	0	0	0	1	0	0	0
TK1	7083	symbol	H. sapiens	7083	H. sapiens	TK1	thymidine kinase 1	The human gene TK1 encodes for an enzyme called thymidine kinase 1, which is responsible for adding a gamma-phosphate group to thymidine, creating dTMP and initiating the biosynthesis of dTTP, a component required for DNA replication. The levels of this protein fluctuate depending on the cell cycle stage and can exist as a low activity dimer or a high activity tetramer. High levels of TK1 have be…	The overexpression of TK1 has been observed in various types of cancers, including breast, lung, and prostate cancer. As a result, TK1 has been studied as a potential biomarker for cancer diagnosis and prognosis. Additionally, TK1 has been targeted for drug discovery efforts, with the goal of developing drugs that can inhibit its activity and prevent cancer cell proliferation. One example of a su…	GO:0090592 DNA synthesis involved in DNA replication;GO:1904860 DNA synthesis involved in mitotic DNA replication;GO:0046105 thymidine biosynthetic process	yes	Enzymes; ENZYME proteins:Transferases; Predicted intracellular proteins; Cancer-related genes:Candidate cancer biomarkers		Dithioerythritol; Thymidine 5'-triphosphate	(M40)PID E2F PATHWAY; (M66)PID MYC ACTIV PATHWAY	(M5925)HALLMARK E2F TARGETS	1	0	1	0	0	0	1	0
UBA6	55236	symbol	H. sapiens	55236	H. sapiens	UBA6	ubiquitin like modifier activating enzyme 6	UBA6 is a human gene that encodes for the ubiquitin-like modifier activating enzyme 6. This gene is responsible for the activation and conjugation of ubiquitin-like proteins, which play a crucial role in controlling various signaling networks in the body. UBA6 acts as an E1 enzyme, which is required for the modification of proteins with ubiquitin or ubiquitin-like proteins. The activation and con…	There is limited information available on the disease implications of UBA6 mutations. However, recent studies have suggested that UBA6 may play a role in the development of certain cancers, including breast cancer and glioblastoma. Targeted drug discovery efforts for UBA6 are still in the early stages, but there is potential for the development of drugs that target the ubiquitin-like modifier pat…	GO:0021764 amygdala development;GO:0060996 dendritic spine development;GO:0021766 hippocampus development		ENZYME proteins:Ligase; Enzymes; Predicted intracellular proteins	Cytosol;Nucleoplasm (Enhanced)				0	0	0	0	0	0	0	0
UROD	7389	symbol	H. sapiens	7389	H. sapiens	UROD	uroporphyrinogen decarboxylase	UROD is a human gene that encodes an enzyme involved in the heme biosynthetic pathway. The enzyme catalyzes the conversion of uroporphyrinogen to coproporphyrinogen by removing four carboxymethyl side chains. Mutations and deficiency in this enzyme can lead to two types of porphyria: familial porphyria cutanea tarda and hepatoerythropoetic porphyria.	Mutations in the UROD gene can lead to two types of porphyria: familial porphyria cutanea tarda (fPCT) and hepatoerythropoetic porphyria (HEP). fPCT is characterized by the accumulation of porphyrins in the liver, which can lead to liver damage and skin sensitivity to sunlight. HEP is a rare form of porphyria that affects both the liver and bone marrow, leading to anemia and skin sensitivity to s…	GO:0006785 heme B biosynthetic process;GO:0046492 heme B metabolic process;GO:0006782 protoporphyrinogen IX biosynthetic process		ENZYME proteins:Lyases; Predicted intracellular proteins; Human disease related genes:Congenital disorders of metabolism:Congenital disorders of cofactor/vitamin metabolism; Potential drug targets; Disease related genes; Enzymes	Cytosol;Nucleoplasm (Supported)	Coproporphyrin I; Coproporphyrinogen III		(M5935)HALLMARK FATTY ACID METABOLISM; (M5941)HALLMARK UV RESPONSE UP; (M5945)HALLMARK HEME METABOLISM	0	0	0	0	0	0	0	0
												LIG1,POLD1,POLD2,PRIM2,TK1,CTPS2,PRKACA,SUMO1

## Sheet: C1-Enrichment
GroupID	Category	Term	Description	LogP	Log(q-value)	Genes	Symbols	InTerm_InList
1_Summary	CORUM	CORUM:1108	DNA synthesome complex (15 subunits)	-8.915	-4.87377	3978,5424,5425,5558,7083,56474,5566,7341	LIG1,POLD1,POLD2,PRIM2,TK1,CTPS2,PRKACA,SUMO1	8/-
1_Member	CORUM	CORUM:1108	DNA synthesome complex (15 subunits)	-8.915	-4.87377	3978,5424,5425,5558	LIG1,POLD1,POLD2,PRIM2	4/15
1_Member	Reactome Gene Sets	R-HSA-69183	Processive synthesis on the lagging strand	-8.915	-4.87377	3978,5424,5425,5558	LIG1,POLD1,POLD2,PRIM2	4/15
1_Member	Reactome Gene Sets	R-HSA-69186	Lagging Strand Synthesis	-8.46299	-4.59785	3978,5424,5425,5558	LIG1,POLD1,POLD2,PRIM2	4/19
1_Member	Reactome Gene Sets	R-HSA-174417	Telomere C-strand (Lagging Strand) Synthesis	-7.67879	-4.05284	3978,5424,5425,5558	LIG1,POLD1,POLD2,PRIM2	4/29
1_Member	WikiPathways	WP4022	Pyrimidine metabolism	-7.63152	-4.05284	5424,5425,5558,7083,56474	POLD1,POLD2,PRIM2,TK1,CTPS2	5/84
1_Member	Reactome Gene Sets	R-HSA-69190	DNA strand elongation	-7.61696	-4.05284	3978,5424,5425,5558	LIG1,POLD1,POLD2,PRIM2	4/30
1_Member	KEGG Pathway	hsa03030	DNA replication	-7.28649	-3.78933	3978,5424,5425,5558	LIG1,POLD1,POLD2,PRIM2	4/36
1_Member	CORUM	CORUM:1107	DNA synthesome core complex	-6.93564	-3.49824	5424,5425,5558	POLD1,POLD2,PRIM2	3/10
1_Member	Reactome Gene Sets	R-HSA-180786	Extension of Telomeres	-6.88626	-3.49824	3978,5424,5425,5558	LIG1,POLD1,POLD2,PRIM2	4/45
1_Member	CORUM	CORUM:1098	DNA synthesome complex (13 subunits)	-6.55936	-3.36323	5424,5425,5558	POLD1,POLD2,PRIM2	3/13
1_Member	Reactome Gene Sets	R-HSA-5358565	Mismatch repair (MMR) directed by MSH2:MSH6 (MutSalpha)	-6.55936	-3.36323	3978,5424,5425	LIG1,POLD1,POLD2	3/13
1_Member	Reactome Gene Sets	R-HSA-5358606	Mismatch repair (MMR) directed by MSH2:MSH3 (MutSbeta)	-6.55936	-3.36323	3978,5424,5425	LIG1,POLD1,POLD2	3/13
1_Member	Reactome Gene Sets	R-HSA-69091	Polymerase switching	-6.55936	-3.36323	5424,5425,5558	POLD1,POLD2,PRIM2	3/13
1_Member	Reactome Gene Sets	R-HSA-69109	Leading Strand Synthesis	-6.55936	-3.36323	5424,5425,5558	POLD1,POLD2,PRIM2	3/13
1_Member	GO Biological Processes	GO:0006261	DNA-templated DNA replication	-6.51841	-3.35224	3978,5424,5425,5558,7083	LIG1,POLD1,POLD2,PRIM2,TK1	5/140
1_Member	Reactome Gene Sets	R-HSA-5358508	Mismatch Repair	-6.45493	-3.34311	3978,5424,5425	LIG1,POLD1,POLD2	3/14
1_Member	Reactome Gene Sets	R-HSA-69166	Removal of the Flap Intermediate	-6.45493	-3.34311	5424,5425,5558	POLD1,POLD2,PRIM2	3/14
1_Member	Reactome Gene Sets	R-HSA-69278	Cell Cycle, Mitotic	-6.37236	-3.28537	3978,5424,5425,5558,5566,7083,7341	LIG1,POLD1,POLD2,PRIM2,PRKACA,TK1,SUMO1	7/475
1_Member	Reactome Gene Sets	R-HSA-174414	Processive synthesis on the C-strand of the telomere	-6.26844	-3.20493	3978,5424,5425	LIG1,POLD1,POLD2	3/16
1_Member	CORUM	CORUM:1099	DNA synthesome complex (17 subunits)	-6.18442	-3.16438	5424,5425,5558	POLD1,POLD2,PRIM2	3/17
1_Member	CORUM	CORUM:1111	DNA synthesome complex (17 subunits)	-6.18442	-3.16438	5424,5425,5558	POLD1,POLD2,PRIM2	3/17
1_Member	Reactome Gene Sets	R-HSA-5651801	PCNA-Dependent Long Patch Base Excision Repair	-5.96093	-2.96109	3978,5424,5425	LIG1,POLD1,POLD2	3/20
1_Member	Reactome Gene Sets	R-HSA-5696399	Global Genome Nucleotide Excision Repair (GG-NER)	-5.93796	-2.95743	3978,5424,5425,7341	LIG1,POLD1,POLD2,SUMO1	4/77
1_Member	Reactome Gene Sets	R-HSA-174411	Polymerase switching on the C-strand of the telomere	-5.89429	-2.93223	5424,5425,5558	POLD1,POLD2,PRIM2	3/21
1_Member	GO Biological Processes	GO:0006260	DNA replication	-5.77452	-2.89066	3978,5424,5425,5558,7083	LIG1,POLD1,POLD2,PRIM2,TK1	5/198
1_Member	Reactome Gene Sets	R-HSA-1640170	Cell Cycle	-5.77386	-2.89066	3978,5424,5425,5558,5566,7083,7341	LIG1,POLD1,POLD2,PRIM2,PRKACA,TK1,SUMO1	7/584
1_Member	Reactome Gene Sets	R-HSA-5696397	Gap-filling DNA repair synthesis and ligation in GG-NER	-5.77052	-2.89066	3978,5424,5425	LIG1,POLD1,POLD2	3/23
1_Member	WikiPathways	WP531	DNA mismatch repair	-5.77052	-2.89066	3978,5424,5425	LIG1,POLD1,POLD2	3/23
1_Member	KEGG Pathway	hsa03430	Mismatch repair	-5.77052	-2.89066	3978,5424,5425	LIG1,POLD1,POLD2	3/23
1_Member	Reactome Gene Sets	R-HSA-110373	Resolution of AP sites via the multiple-nucleotide patch replacement pathway	-5.65761	-2.79247	3978,5424,5425	LIG1,POLD1,POLD2	3/25
1_Member	GO Biological Processes	GO:0071897	DNA biosynthetic process	-5.59039	-2.73949	3978,5424,5425,7083	LIG1,POLD1,POLD2,TK1	4/94
1_Member	Reactome Gene Sets	R-HSA-69239	Synthesis of DNA	-5.55384	-2.71673	3978,5424,5425,5558	LIG1,POLD1,POLD2,PRIM2	4/96
1_Member	Reactome Gene Sets	R-HSA-5696398	Nucleotide Excision Repair	-5.50047	-2.67672	3978,5424,5425,7341	LIG1,POLD1,POLD2,SUMO1	4/99
1_Member	Reactome Gene Sets	R-HSA-157579	Telomere Maintenance	-5.39858	-2.58779	3978,5424,5425,5558	LIG1,POLD1,POLD2,PRIM2	4/105
1_Member	WikiPathways	WP4752	Base excision repair	-5.36842	-2.57022	3978,5424,5425	LIG1,POLD1,POLD2	3/31
1_Member	Reactome Gene Sets	R-HSA-73933	Resolution of Abasic Sites (AP sites)	-5.32597	-2.54001	3978,5424,5425	LIG1,POLD1,POLD2	3/32
1_Member	Reactome Gene Sets	R-HSA-73886	Chromosome Maintenance	-5.07055	-2.29648	3978,5424,5425,5558	LIG1,POLD1,POLD2,PRIM2	4/127
1_Member	Reactome Gene Sets	R-HSA-69242	S Phase	-5.01728	-2.2548	3978,5424,5425,5558	LIG1,POLD1,POLD2,PRIM2	4/131
1_Member	WikiPathways	WP466	DNA replication	-4.96452	-2.21332	5424,5425,5558	POLD1,POLD2,PRIM2	3/42
1_Member	KEGG Pathway	hsa03410	Base excision repair	-4.93341	-2.19321	3978,5424,5425	LIG1,POLD1,POLD2	3/43
1_Member	WikiPathways	WP4753	Nucleotide excision repair	-4.90304	-2.17356	3978,5424,5425	LIG1,POLD1,POLD2	3/44
1_Member	Reactome Gene Sets	R-HSA-69306	DNA Replication	-4.58204	-1.8957	3978,5424,5425,5558	LIG1,POLD1,POLD2,PRIM2	4/169
1_Member	Reactome Gene Sets	R-HSA-6782210	Gap-filling DNA repair synthesis and ligation in TC-NER	-4.53994	-1.86977	3978,5424,5425	LIG1,POLD1,POLD2	3/58
1_Member	KEGG Pathway	hsa03420	Nucleotide excision repair	-4.43187	-1.77085	3978,5424,5425	LIG1,POLD1,POLD2	3/63
1_Member	Reactome Gene Sets	R-HSA-6781827	Transcription-Coupled Nucleotide Excision Repair (TC-NER)	-4.27614	-1.64144	3978,5424,5425	LIG1,POLD1,POLD2	3/71
1_Member	WikiPathways	WP5114	Nucleotide excision repair in xeroderma pigmentosum	-4.20493	-1.57867	3978,5424,5425	LIG1,POLD1,POLD2	3/75
1_Member	Reactome Gene Sets	R-HSA-73884	Base Excision Repair	-4.08926	-1.49518	3978,5424,5425	LIG1,POLD1,POLD2	3/82
1_Member	GO Biological Processes	GO:0006259	DNA metabolic process	-4.01781	-1.43388	3978,5424,5425,5558,7083,7341	LIG1,POLD1,POLD2,PRIM2,TK1,SUMO1	6/747
1_Member	Reactome Gene Sets	R-HSA-73894	DNA Repair	-3.69798	-1.14105	3978,5424,5425,7341	LIG1,POLD1,POLD2,SUMO1	4/286
1_Member	WikiPathways	WP4946	DNA repair pathways full network	-3.58886	-1.04594	3978,5424,5425	LIG1,POLD1,POLD2	3/121
1_Member	Reactome Gene Sets	R-HSA-5693532	DNA Double-Strand Break Repair	-3.37614	-0.853423	5424,5425,7341	POLD1,POLD2,SUMO1	3/143
1_Member	GO Biological Processes	GO:0006281	DNA repair	-2.72468	-0.285505	3978,5424,5425,7341	LIG1,POLD1,POLD2,SUMO1	4/521
2_Summary	GO Biological Processes	GO:0006110	regulation of glycolytic process	-4.60949	-1.91068	351,5566,8473,5165,8644,5836,79058,7341,7260,529	APP,PRKACA,OGT,PDK3,AKR1C3,PYGL,ASPSCR1,SUMO1,EIPR1,ATP6V1E1	10/-
2_Member	GO Biological Processes	GO:0006110	regulation of glycolytic process	-4.60949	-1.91068	351,5566,8473	APP,PRKACA,OGT	3/55
2_Member	GO Biological Processes	GO:0030811	regulation of nucleotide catabolic process	-4.60949	-1.91068	351,5566,8473	APP,PRKACA,OGT	3/55
2_Member	GO Biological Processes	GO:0033121	regulation of purine nucleotide catabolic process	-4.60949	-1.91068	351,5566,8473	APP,PRKACA,OGT	3/55
2_Member	GO Biological Processes	GO:0062012	regulation of small molecule metabolic process	-4.57521	-1.8957	351,5165,5566,8473,8644	APP,PDK3,PRKACA,OGT,AKR1C3	5/350
2_Member	GO Biological Processes	GO:0043470	regulation of carbohydrate catabolic process	-4.3712	-1.71913	351,5566,8473	APP,PRKACA,OGT	3/66
2_Member	GO Biological Processes	GO:0006109	regulation of carbohydrate metabolic process	-4.35685	-1.71356	351,5165,5566,8473	APP,PDK3,PRKACA,OGT	4/193
2_Member	GO Biological Processes	GO:1903578	regulation of ATP metabolic process	-4.18774	-1.56975	351,5566,8473	APP,PRKACA,OGT	3/76
2_Member	GO Biological Processes	GO:0042593	glucose homeostasis	-4.12845	-1.51897	5566,5836,8473,79058	PRKACA,PYGL,OGT,ASPSCR1	4/221
2_Member	GO Biological Processes	GO:0033500	carbohydrate homeostasis	-4.12087	-1.51897	5566,5836,8473,79058	PRKACA,PYGL,OGT,ASPSCR1	4/222
2_Member	GO Biological Processes	GO:1900542	regulation of purine nucleotide metabolic process	-4.01272	-1.43388	351,5566,8473	APP,PRKACA,OGT	3/87
2_Member	GO Biological Processes	GO:0006140	regulation of nucleotide metabolic process	-3.99795	-1.42654	351,5566,8473	APP,PRKACA,OGT	3/88
2_Member	GO Biological Processes	GO:0010906	regulation of glucose metabolic process	-3.77051	-1.20639	5165,5566,8473	PDK3,PRKACA,OGT	3/105
2_Member	GO Biological Processes	GO:0019216	regulation of lipid metabolic process	-3.39839	-0.86904	5165,5566,8473,8644	PDK3,PRKACA,OGT,AKR1C3	4/343
2_Member	GO Biological Processes	GO:0043467	regulation of generation of precursor metabolites and energy	-3.34115	-0.831395	351,5566,8473	APP,PRKACA,OGT	3/147
2_Member	GO Biological Processes	GO:0042176	regulation of protein catabolic process	-3.25269	-0.761688	351,5566,7341,8473	APP,PRKACA,SUMO1,OGT	4/375
2_Member	GO Biological Processes	GO:0051223	regulation of protein transport	-2.96158	-0.498365	351,5566,7260,7341	APP,PRKACA,EIPR1,SUMO1	4/449
2_Member	GO Biological Processes	GO:0046890	regulation of lipid biosynthetic process	-2.95982	-0.498365	5566,8473,8644	PRKACA,OGT,AKR1C3	3/199
2_Member	GO Biological Processes	GO:0061136	regulation of proteasomal protein catabolic process	-2.95355	-0.497779	5566,7341,8473	PRKACA,SUMO1,OGT	3/200
2_Member	GO Biological Processes	GO:1903050	regulation of proteolysis involved in protein catabolic process	-2.73207	-0.287437	5566,7341,8473	PRKACA,SUMO1,OGT	3/239
2_Member	GO Biological Processes	GO:0030162	regulation of proteolysis	-2.674	-0.245549	351,5566,7341,8473	APP,PRKACA,SUMO1,OGT	4/538
2_Member	GO Biological Processes	GO:0070201	regulation of establishment of protein localization	-2.64788	-0.224696	351,5566,7260,7341	APP,PRKACA,EIPR1,SUMO1	4/547
2_Member	GO Biological Processes	GO:1903522	regulation of blood circulation	-2.60478	-0.186799	351,5566,7341	APP,PRKACA,SUMO1	3/265
2_Member	GO Biological Processes	GO:1901888	regulation of cell junction assembly	-2.58184	-0.17407	351,5566,8473	APP,PRKACA,OGT	3/270
2_Member	GO Biological Processes	GO:0032386	regulation of intracellular transport	-2.56829	-0.16554	5566,7260,7341	PRKACA,EIPR1,SUMO1	3/273
2_Member	GO Biological Processes	GO:0021700	developmental maturation	-2.486	-0.0979803	351,529,5566	APP,ATP6V1E1,PRKACA	3/292
2_Member	GO Biological Processes	GO:0045862	positive regulation of proteolysis	-2.47768	-0.0950607	351,7341,8473	APP,SUMO1,OGT	3/294
2_Member	GO Biological Processes	GO:0019725	cellular homeostasis	-2.25916	0	351,529,5566,8473	APP,ATP6V1E1,PRKACA,OGT	4/703
2_Member	GO Biological Processes	GO:0018193	peptidyl-amino acid modification	-2.22941	0	5165,5566,7341	PDK3,PRKACA,SUMO1	3/361
3_Summary	GO Biological Processes	GO:1901137	carbohydrate derivative biosynthetic process	-3.64791	-1.09804	5836,7083,8473,56474,58505,4594	PYGL,TK1,OGT,CTPS2,OSTC,MMUT	6/-
3_Member	GO Biological Processes	GO:1901137	carbohydrate derivative biosynthetic process	-3.64791	-1.09804	5836,7083,8473,56474,58505	PYGL,TK1,OGT,CTPS2,OSTC	5/551
3_Member	GO Biological Processes	GO:0090407	organophosphate biosynthetic process	-2.586	-0.17407	4594,5836,7083,56474	MMUT,PYGL,TK1,CTPS2	4/569
3_Member	GO Biological Processes	GO:1901293	nucleoside phosphate biosynthetic process	-2.47354	-0.0950607	4594,7083,56474	MMUT,TK1,CTPS2	3/295
4_Summary	Reactome Gene Sets	R-HSA-9730414	MITF-M-regulated melanocyte development	-3.5271	-0.991011	529,3978,7341,6160,6170	ATP6V1E1,LIG1,SUMO1,RPL31,RPL39	5/-
4_Member	Reactome Gene Sets	R-HSA-9730414	MITF-M-regulated melanocyte development	-3.5271	-0.991011	529,3978,7341	ATP6V1E1,LIG1,SUMO1	3/127
4_Member	Reactome Gene Sets	R-HSA-9824446	Viral Infection Pathways	-2.28322	0	3978,6160,6170,7341	LIG1,RPL31,RPL39,SUMO1	4/692
5_Summary	Reactome Gene Sets	R-HSA-9711097	Cellular response to starvation	-3.34115	-0.831395	529,6160,6170,5566,10092,51106,553117	ATP6V1E1,RPL31,RPL39,PRKACA,ARPC5,TFB1M,RPL39P5	7/-
5_Member	Reactome Gene Sets	R-HSA-9711097	Cellular response to starvation	-3.34115	-0.831395	529,6160,6170	ATP6V1E1,RPL31,RPL39	3/147
5_Member	Reactome Gene Sets	R-HSA-376176	Signaling by ROBO receptors	-3.10667	-0.621742	5566,6160,6170	PRKACA,RPL31,RPL39	3/177
5_Member	Reactome Gene Sets	R-HSA-422475	Axon guidance	-2.97234	-0.498365	5566,6160,6170,10092	PRKACA,RPL31,RPL39,ARPC5	4/446
5_Member	Reactome Gene Sets	R-HSA-72312	rRNA processing	-2.95982	-0.498365	6160,6170,51106	RPL31,RPL39,TFB1M	3/199
5_Member	Reactome Gene Sets	R-HSA-9675108	Nervous system development	-2.89864	-0.448472	5566,6160,6170,10092	PRKACA,RPL31,RPL39,ARPC5	4/467
5_Member	GO Biological Processes	GO:0006412	translation	-2.11599	0	6160,6170,553117	RPL31,RPL39,RPL39P5	3/397
5_Member	Reactome Gene Sets	R-HSA-8953897	Cellular responses to stimuli	-2.08672	0	529,5566,6160,6170	ATP6V1E1,PRKACA,RPL31,RPL39	4/788
6_Summary	WikiPathways	WP5420	ADHD and autism ASD pathways	-3.27016	-0.768749	351,4594,5566,8644,5165	APP,MMUT,PRKACA,AKR1C3,PDK3	5/-
6_Member	WikiPathways	WP5420	ADHD and autism ASD pathways	-3.27016	-0.768749	351,4594,5566,8644	APP,MMUT,PRKACA,AKR1C3	4/371
6_Member	GO Biological Processes	GO:2000377	regulation of reactive oxygen species metabolic process	-3.26592	-0.768749	351,5165,8644	APP,PDK3,AKR1C3	3/156
7_Summary	GO Biological Processes	GO:1903047	mitotic cell cycle process	-2.71862	-0.284844	351,3978,7083,148362	APP,LIG1,TK1,BROX	4/-
7_Member	GO Biological Processes	GO:1903047	mitotic cell cycle process	-2.71862	-0.284844	351,3978,7083,148362	APP,LIG1,TK1,BROX	4/523
7_Member	GO Biological Processes	GO:0000278	mitotic cell cycle	-2.49543	-0.102555	351,3978,7083,148362	APP,LIG1,TK1,BROX	4/603
8_Summary	GO Biological Processes	GO:0006959	humoral immune response	-2.52857	-0.130786	351,4179,6170	APP,CD46,RPL39	3/-
8_Member	GO Biological Processes	GO:0006959	humoral immune response	-2.52857	-0.130786	351,4179,6170	APP,CD46,RPL39	3/282

## Sheet: C2-Annotation
MyList	Gene ID	Type	Tax ID	Homologene Gene ID	Homologene Gene Tax ID	Gene Symbol	Description	Protein Functions (ChatGPT)	Disease & Drugs (ChatGPT)	Biological Process (GO)	Kinase Class (UniProt)	Protein Function (Protein Atlas)	Subcellular Location (Protein Atlas)	Drug (DrugBank)	Canonical Pathways_x000D_	Hallmark Gene Sets_x000D_	R-HSA-6791226 Major pathway of rRNA processi	GO:0042254 ribosome biogenesis	GO:0140694 membraneless organelle assembl	GO:0042274 ribosomal small subunit biogen	GO:0022618 protein-RNA complex assembly	GO:0008283 cell population proliferation	GO:0032535 regulation of cellular compone	GO:0043254 regulation of protein-containi
ALDOC	230	symbol	H. sapiens	230	H. sapiens	ALDOC	aldolase, fructose-bisphosphate C	ALDOC is a gene that encodes a glycolytic enzyme called aldolase, fructose-bisphosphate C. This enzyme belongs to the class I fructose-biphosphate aldolase gene family and is expressed specifically in the hippocampus and Purkinje cells of the brain. Its main function is to catalyze the reversible aldol cleavage of fructose-1,6-biphosphate and fructose 1-phosphate to dihydroxyacetone phosphate and…	Mutations in the ALDOC gene have been associated with various neurological disorders, including Alzheimer's disease, Parkinson's disease, and schizophrenia. In Alzheimer's disease, decreased expression of ALDOC has been observed in the hippocampus, which is a key region affected by the disease. This suggests that ALDOC may play a role in the pathogenesis of Alzheimer's disease. There have been ef…	GO:0030388 fructose 1,6-bisphosphate metabolic process;GO:0006000 fructose metabolic process;GO:0006094 gluconeogenesis		ENZYME proteins:Lyases; Predicted intracellular proteins; Candidate cardiovascular disease genes; Enzymes; Cancer-related genes:Candidate cancer biomarkers	Nucleoli fibrillar center;Nucleoplasm (Approved); Additional: Cytosol;Vesicles			(M5892)HALLMARK CHOLESTEROL HOMEOSTASIS; (M5891)HALLMARK HYPOXIA	0	0	0	0	0	0	0	0
BOP1	23246	symbol	H. sapiens	23246	H. sapiens	BOP1	BOP1 ribosomal biogenesis factor	BOP1 is a human gene that plays a crucial role in ribosomal biogenesis, regulation of cell cycle, and signal transduction by p53 class mediator. It enables RNA binding activity and is located in the chromosome, nucleolus, and nucleoplasm. BOP1 is a part of the PeBoW complex, which is involved in ribosomal large subunit biogenesis. The gene's function is essential for the proper functioning of cel…	BOP1 has been implicated in various types of cancer, including breast, lung, and ovarian cancer. Dysregulation of BOP1 expression has been observed in cancer cells, leading to increased cell proliferation and tumor growth. As a result, BOP1 has become a target for drug discovery efforts aimed at developing therapies for cancer treatment. Several small molecule inhibitors of BOP1 have been identif…	GO:0000448 cleavage in ITS2 between 5.8S rRNA and LSU-rRNA of tricistronic rRNA transcript (SSU-rRNA, 5.8S rRNA, LSU-rRNA);GO:0000479 endonucleolytic cleavage of tricistronic rRNA transcript (SSU-rRNA, 5.8S rRNA, LSU-rRNA);GO:0000463 maturation of LSU-rRNA from tricistronic rRNA transcript (SSU-rRNA, 5.8S rRNA, LSU-rRNA)		Predicted intracellular proteins	Nucleoli;Nucleoli rim (Enhanced); Additional: Mitotic chromosome;Nucleoplasm				1	1	1	0	1	1	0	0
CAVIN1	284119	symbol	H. sapiens	284119	H. sapiens	CAVIN1	caveolae associated protein 1	CAVIN1, also known as caveolae associated protein 1, is a gene that plays a crucial role in regulating rRNA transcription by promoting the dissociation of transcription complexes and the reinitiation of polymerase I on nascent rRNA transcripts. It is also involved in the formation of caveolae and the stabilization of caveolins, which are important for lipid metabolism and insulin-regulated gene e…	Mutations in the CAVIN1 gene have been associated with a rare disorder called CAVIN1-related lipodystrophy and muscular dystrophy (CRLMD). This disorder is characterized by a loss of adipose tissue, leading to metabolic abnormalities such as insulin resistance, hypertriglyceridemia, and diabetes. Patients with CRLMD also exhibit muscle weakness and wasting, which can progress to severe muscular d…	GO:0006363 termination of RNA polymerase I transcription;GO:0006361 transcription initiation at RNA polymerase I promoter;GO:0006353 DNA-templated transcription termination		Disease related genes; Human disease related genes:Congenital disorders of metabolism:Other congenital disorders of metabolism; Predicted intracellular proteins	Plasma membrane (Supported); Additional: Vesicles			(M5891)HALLMARK HYPOXIA; (M5905)HALLMARK ADIPOGENESIS	0	1	0	0	0	0	0	0
CLASP2	23122	symbol	H. sapiens	23122	H. sapiens	CLASP2	cytoplasmic linker associated protein 2	CLASP2, or cytoplasmic linker associated protein 2, is a human gene that plays a role in several cellular processes, including the organization of the microtubule cytoskeleton and extracellular matrix. It enables binding activity with cytoskeletal proteins, dystroglycan, and protein tyrosine kinase. CLASP2 is located in various cellular components, including the basal cortex, cortical microtubule…	CLASP2 has been implicated in several diseases, including cancer, neurodegenerative disorders, and developmental disorders. In cancer, CLASP2 has been shown to promote tumor growth and metastasis by regulating microtubule dynamics and cell migration. Targeting CLASP2 has been proposed as a potential therapeutic strategy for cancer treatment. In neurodegenerative disorders, CLASP2 has been linked …	GO:1903690 negative regulation of wound healing, spreading of epidermal cells;GO:1904259 regulation of basement membrane assembly involved in embryonic body morphogenesis;GO:1904261 positive regulation of basement membrane assembly involved in embryonic body morphogenesis		Predicted intracellular proteins	Golgi apparatus (Supported); Additional: Cytosol				1	0	1	0	0	0	1	1
CLNS1A	1207	symbol	H. sapiens	1207	H. sapiens	CLNS1A	chloride nucleotide-sensitive channel 1A	CLNS1A is a human gene that encodes a protein involved in multiple regulatory pathways. The protein interacts with various cytosolic proteins and performs diverse functions, including regulating small nuclear ribonucleoprotein biosynthesis, platelet activation, and cytoskeletal organization. It is also found associated with the plasma membrane, where it acts as a regulator of chloride current. Th…	Mutations in the CLNS1A gene have been associated with several neurological disorders, including epilepsy, spinocerebellar ataxia, and Charcot-Marie-Tooth disease. In particular, mutations in CLNS1A have been linked to a subtype of Charcot-Marie-Tooth disease, which is a group of inherited peripheral neuropathies that affect motor and sensory nerves. Targeted drug discovery efforts for CLNS1A-rel…	GO:0048026 positive regulation of mRNA splicing, via spliceosome;GO:0006884 cell volume homeostasis;GO:0050685 positive regulation of mRNA processing		Transporters:Transporter channels and pores; Predicted intracellular proteins	Cytosol;Nucleoplasm (Supported); Additional: Connecting piece;Microtubules;Mid piece;Primary cilium;Principal piece			(M5926)HALLMARK MYC TARGETS V1	1	1	0	0	1	0	1	0
DBNL	28988	symbol	H. sapiens	28988	H. sapiens	DBNL	drebrin like	DBNL, also known as drebrin like, is a gene that encodes a protein involved in various biological processes, including Rac protein signal transduction, nervous system development, and podosome assembly. The protein is located in the cytoplasm and is predicted to have cadherin binding activity. The gene's function and potential role in disease are still being studied.	Research on the DBNL gene's potential role in disease is ongoing, but there is limited information available on its specific implications. However, some studies have suggested that DBNL may be involved in the development and progression of certain types of cancer, including breast cancer and glioblastoma. Targeted drug discovery efforts for DBNL are still in the early stages, but some potential s…	GO:0071800 podosome assembly;GO:0098974 postsynaptic actin cytoskeleton organization;GO:0099188 postsynaptic cytoskeleton organization		Predicted intracellular proteins	Plasma membrane;Vesicles (Supported)		(M190)PID TCR JNK PATHWAY; (M34)PID TCR PATHWAY		0	0	1	0	0	0	0	0
DNAAF5	54919	symbol	H. sapiens	54919	H. sapiens	DNAAF5	dynein axonemal assembly factor 5	DNAAF5 is a gene that is crucial for the preassembly or stability of axonemal dynein arms, which are found only in organisms with motile cilia and flagella. Mutations in this gene are linked to primary ciliary dyskinesia-18, a disorder characterized by abnormalities of motile cilia. The protein encoded by DNAAF5 is a dynein axonemal assembly factor 5. There are alternative spliced transcript vari…	Primary ciliary dyskinesia (PCD) is a rare genetic disorder that affects the motility of cilia and flagella, leading to chronic respiratory infections, infertility, and other symptoms. DNAAF5 is one of the genes associated with PCD, and mutations in this gene can cause defects in the assembly or stability of dynein arms, which are essential for ciliary and flagellar movement. There are currently …	GO:0036159 inner dynein arm assembly;GO:0036158 outer dynein arm assembly;GO:0070286 axonemal dynein complex assembly		Disease related genes; Human disease related genes:Respiratory diseases:Tracheobronchial diseases; Predicted intracellular proteins	Cytosol (Supported); Additional: Microtubules;Nucleoli				0	0	0	0	0	0	0	0
EPB41L2	2037	symbol	H. sapiens	2037	H. sapiens	EPB41L2	erythrocyte membrane protein band 4.1 like 2	EPB41L2 is a human gene that encodes for a protein called erythrocyte membrane protein band 4.1 like 2. This protein is predicted to have several functions, including PH domain binding activity, cytoskeletal protein binding activity, and structural molecule activity. It is involved in positive regulation of protein localization to cell cortex and is located in the cell junction, nucleoplasm, and …	EPB41L2 has been implicated in several diseases, including cancer, cardiovascular disease, and neurological disorders. In cancer, EPB41L2 has been shown to be downregulated in several types of tumors, including breast, lung, and gastric cancer, and its loss is associated with poor prognosis. Targeted drug discovery efforts have focused on developing drugs that can restore EPB41L2 expression or fu…	GO:1904778 positive regulation of protein localization to cell cortex;GO:1904776 regulation of protein localization to cell cortex;GO:0030866 cortical actin cytoskeleton organization		Predicted intracellular proteins	Plasma membrane (Enhanced); Additional: Cell Junctions;Nucleoplasm			(M5893)HALLMARK MITOTIC SPINDLE; (M5915)HALLMARK APICAL JUNCTION	0	0	1	0	0	0	0	0
ESF1	51575	symbol	H. sapiens	51575	H. sapiens	ESF1	ESF1 nucleolar pre-rRNA processing protein homolog	ESF1 is a human gene that encodes for a protein homologous to the nucleolar pre-rRNA processing protein. The protein is predicted to be involved in rRNA processing and has RNA binding activity. It is located in the extracellular space. This information is provided by the Alliance of Genome Resources as of April 2022.	Unfortunately, there is currently no information available on disease implications or targeted drug discovery efforts for ESF1. As a relatively understudied gene, there is limited research on its potential role in disease and therapeutic applications. Additionally, there are no known drugs on the market that specifically target ESF1. However, as research on this gene continues, it may be possible…	GO:0006364 rRNA processing;GO:0016072 rRNA metabolic process;GO:0042254 ribosome biogenesis		Predicted intracellular proteins	Nucleoli;Nucleoplasm (Approved)				0	1	0	0	0	0	0	0
FAU	2197	symbol	H. sapiens	2197	H. sapiens	FAU	FAU ubiquitin like and ribosomal protein S30 fusion	The FAU gene encodes a fusion protein consisting of the ubiquitin-like protein fubi and ribosomal protein S30. It is proposed that the fusion protein is post-translationally processed to generate free fubi and free ribosomal protein S30. Fubi is a member of the ubiquitin family, and ribosomal protein S30 belongs to the S30E family of ribosomal proteins. Ribosomal protein S30 is a component of the…	There is limited information on the disease implications of the FAU gene. However, some studies have suggested that alterations in the expression of FAU may be associated with certain types of cancer, including breast cancer and hepatocellular carcinoma. Targeted drug discovery efforts for FAU are also limited, but some studies have explored the potential of targeting the ubiquitin-proteasome sys…	GO:0000028 ribosomal small subunit assembly;GO:0002227 innate immune response in mucosa;GO:0002385 mucosal immune response		Ribosomal proteins; Predicted intracellular proteins	Cytosol;Endoplasmic reticulum (Enhanced); Additional: Nucleoli				1	1	1	1	1	0	0	0
FIP1L1	81608	symbol	H. sapiens	81608	H. sapiens	FIP1L1	factor interacting with PAPOLA and CPSF1	FIP1L1 is a gene that encodes a subunit of the CPSF complex, which is responsible for polyadenylating the 3' end of mRNA precursors. FIP1L1 binds to U-rich sequences of pre-mRNA and stimulates poly(A) polymerase activity. An interstitial chromosomal deletion on 4q12 creates an in-frame fusion of FIP1L1 and PDGFRA, which encodes a constitutively activated tyrosine kinase that causes some forms of …	The fusion of FIP1L1 and PDGFRA is associated with a rare form of leukemia known as chronic eosinophilic leukemia (CEL) or hypereosinophilic syndrome (HES). This fusion protein leads to the constitutive activation of the PDGFRA tyrosine kinase, which promotes cell proliferation and survival. Targeted drug discovery efforts have focused on developing tyrosine kinase inhibitors (TKIs) to inhibit th…	GO:0006397 mRNA processing;GO:0016071 mRNA metabolic process;GO:0006396 RNA processing		Disease related genes; Cancer-related genes; Predicted intracellular proteins	Nucleoplasm (Enhanced)				1	0	0	0	0	1	0	0
GNL3L	54552	symbol	H. sapiens	54552	H. sapiens	GNL3L	G protein nucleolar 3 like	GNL3L is a human gene that encodes a protein that is crucial for the processing of ribosomal pre-rRNA and cell proliferation. The protein is believed to be a nucleolar GTPase. Two variants of the transcript that encode the same protein have been identified. The gene is important for the proper functioning of ribosomes, which are responsible for protein synthesis in cells. Any mutations or abnorma…	There is limited information available on the disease implications of GNL3L mutations. However, studies have suggested that alterations in the expression or function of this gene may be associated with various types of cancer, including breast, lung, and liver cancer. Targeted drug discovery efforts for GNL3L are also limited, as the exact mechanisms of its involvement in cancer development and p…	GO:1904816 positive regulation of protein localization to chromosome, telomeric region;GO:0033234 negative regulation of protein sumoylation;GO:1904814 regulation of protein localization to chromosome, telomeric region		Predicted intracellular proteins	Nucleoli (Supported); Additional: Cytosol;Nucleoplasm				0	1	1	0	0	0	0	1
MRPL57	78988	symbol	H. sapiens	78988	H. sapiens	MRPL57	mitochondrial ribosomal protein L57	MRPL57 is a gene that encodes a protein specific to animal mitochondrial ribosomes, which are responsible for protein synthesis within the mitochondrion. Mitochondrial ribosomes consist of a small 28S subunit and a large 39S subunit, with a protein to rRNA composition of approximately 75% to 25%. Unlike prokaryotic ribosomes, mammalian mitoribosomes lack a 5S rRNA. The proteins comprising the mit…	There is limited information available on the disease implications of MRPL57. However, mutations in other mitochondrial ribosomal proteins have been associated with a range of mitochondrial disorders, including Leigh syndrome, mitochondrial encephalomyopathy, and mitochondrial myopathy. Targeted drug discovery efforts for mitochondrial disorders have focused on improving mitochondrial function an…	GO:0032543 mitochondrial translation;GO:0140053 mitochondrial gene expression;GO:0006412 translation		Ribosomal proteins; Predicted intracellular proteins	Mitochondria (Supported)				1	0	0	0	0	0	0	0
NKD1	85407	symbol	H. sapiens	85407	H. sapiens	NKD1	NKD inhibitor of WNT signaling pathway 1	NKD1 is a human gene that encodes for a protein that inhibits the Wnt signaling pathway. In mice, the Nkd protein binds to Dishevelled and acts as a negative regulator of the Wnt-beta-catenin-Tcf signaling pathway. This pathway is important for cell proliferation, differentiation, and development. Dysregulation of the Wnt pathway has been linked to various diseases, including cancer. Therefore, N…	There is limited information available on the disease implications of NKD1. However, given its role in regulating the Wnt signaling pathway, it is possible that dysregulation of NKD1 could contribute to the development of cancer. Targeted drug discovery efforts for NKD1 are also limited, but there is ongoing research on developing drugs that target the Wnt pathway as a whole. Some examples of suc…	GO:0090249 regulation of cell migration involved in somitogenic axis elongation;GO:0007525 somatic muscle development;GO:2000096 positive regulation of Wnt signaling pathway, planar cell polarity pathway		Predicted intracellular proteins	Nucleoli fibrillar center (Approved)		(M70)PID PS1 PATHWAY; (M5493)WNT SIGNALING	(M5895)HALLMARK WNT BETA CATENIN SIGNALING	0	0	1	0	0	0	0	0
PDAP1	11333	symbol	H. sapiens	11333	H. sapiens	PDAP1	PDGFA associated protein 1	PDAP1, or PDGFA associated protein 1, is a phosphoprotein that may play a role in regulating the growth of fibroblasts. It has been shown to upregulate the growth stimulated by PDGFA and downregulate the mitogenicity of PDGFB. In rodents, PDAP1 has been found to bind to PDGFA with low affinity.	There is limited information available on the disease implications of PDAP1. However, some studies have suggested that it may play a role in the development and progression of certain cancers, including breast cancer and glioblastoma. Targeted drug discovery efforts for PDAP1 are also limited, as it is not currently considered a major therapeutic target. There are currently no drugs on the market…	GO:0007165 signal transduction;GO:0023052 signaling;GO:0007154 cell communication		Cancer-related genes:Mutated cancer genes; Predicted intracellular proteins	Cytosol (Enhanced); Additional: Plasma membrane			(M5941)HALLMARK UV RESPONSE UP; (M5924)HALLMARK MTORC1 SIGNALING	0	0	0	0	0	0	0	0
PLS1	5357	symbol	H. sapiens	5357	H. sapiens	PLS1	plastin 1	PLS1, also known as plastin 1, is a gene that encodes for a specific isoform of the plastin family of actin-binding proteins. While two other ubiquitous isoforms have been identified in humans, PLS1 is specifically expressed at high levels in the small intestine. Alternative spliced transcript variants have been found for this gene, but they all encode the same protein. A pseudogene of PLS1 is al…	There is limited information available on the disease implications of PLS1. However, studies have shown that PLS1 expression is upregulated in certain types of cancer, including colorectal cancer and breast cancer. This suggests that PLS1 may play a role in cancer progression and metastasis. Targeted drug discovery efforts for PLS1 are also limited, as there are currently no drugs on the market t…	GO:0060116 vestibular receptor cell morphogenesis;GO:0060121 vestibular receptor cell stereocilium organization;GO:0060114 vestibular receptor cell differentiation		Disease related genes; Predicted intracellular proteins; Human disease related genes:Nervous system diseases:Ear disease	Plasma membrane (Approved)				0	0	1	0	0	0	1	0
PROX1	5629	symbol	H. sapiens	5629	H. sapiens	PROX1	prospero homeobox 1	PROX1 is a gene that encodes a homeobox transcription factor, which contains a 60-amino acid helix-turn-helix structure that binds DNA and RNA. This protein is conserved across vertebrates and is believed to play a crucial role in development. Altered levels of PROX1 have been observed in various cancers, including those affecting the colon, brain, blood, breast, pancreas, liver, and esophagus. M…	PROX1 has been implicated in various diseases, including cancer, lymphedema, and liver disease. In cancer, PROX1 has been shown to promote tumor growth and metastasis by regulating angiogenesis, lymphangiogenesis, and epithelial-mesenchymal transition. Targeting PROX1 has emerged as a potential therapeutic strategy for cancer treatment. Several small molecule inhibitors and monoclonal antibodies …	GO:0002194 hepatocyte cell migration;GO:0043049 otic placode formation;GO:0061114 branching involved in pancreas morphogenesis		Transcription factors:Helix-turn-helix domains; Predicted intracellular proteins	Nucleoplasm (Enhanced); Additional: Cytosol				0	0	1	0	0	1	0	0
RCL1	10171	symbol	H. sapiens	10171	H. sapiens	RCL1	RNA terminal phosphate cyclase like 1	RCL1, or RNA terminal phosphate cyclase like 1, is a human gene that is predicted to have endoribonuclease activity and be involved in the endonucleolytic cleavage of tricistronic rRNA transcript. It is also predicted to act upstream or within endonucleolytic cleavage in the 5'-ETS of tricistronic rRNA transcript and in ITS1 to separate SSU-rRNA from 5.8S rRNA and LSU-rRNA from tricistronic rRNA …	There is limited information available on the disease implications of RCL1. However, recent studies have suggested that RCL1 may play a role in cancer development and progression. Specifically, RCL1 has been found to be overexpressed in several types of cancer, including breast, lung, and liver cancer. Targeted drug discovery efforts for RCL1 are currently underway, with the goal of developing dr…	GO:0000480 endonucleolytic cleavage in 5'-ETS of tricistronic rRNA transcript (SSU-rRNA, 5.8S rRNA, LSU-rRNA);GO:0000447 endonucleolytic cleavage in ITS1 to separate SSU-rRNA from 5.8S rRNA and LSU-rRNA from tricistronic rRNA transcript (SSU-rRNA, 5.8S rRNA, LSU-rRNA);GO:0000479 endonucleolytic cleavage of tricistronic rRNA transcript (SSU-rRNA, 5.8S rRNA, LSU-rRNA)		Predicted intracellular proteins	Nucleoplasm (Approved)			(M5928)HALLMARK MYC TARGETS V2; (M5945)HALLMARK HEME METABOLISM	1	1	0	1	0	0	0	0
RPL13A	23521	symbol	H. sapiens	23521	H. sapiens	RPL13A	ribosomal protein L13a	RPL13A is a gene that encodes a ribosomal protein, specifically a member of the L13P family, which is a component of the 60S subunit of ribosomes. Ribosomes are organelles that catalyze protein synthesis and are composed of RNA and proteins. In addition to its role in protein synthesis, RPL13A also plays a role in the repression of inflammatory genes as a component of the IFN-gamma-activated inhi…	RPL13A has been implicated in various diseases, including cancer, neurodegenerative disorders, and viral infections. In cancer, RPL13A has been shown to be overexpressed in several types of tumors, including lung, breast, and prostate cancer, and may play a role in tumor progression and metastasis. Targeted drug discovery efforts have focused on developing inhibitors of RPL13A as a potential ther…	GO:1901193 regulation of formation of translation preinitiation complex;GO:1901194 negative regulation of formation of translation preinitiation complex;GO:1904689 negative regulation of cytoplasmic translational initiation		Ribosomal proteins; Predicted intracellular proteins	Cytosol;Nucleoli (Approved)	(S)-3-phenyllactic acid; Anisomycin; Puromycin	(M5493)WNT SIGNALING		1	0	0	0	0	0	0	1
RPL14	9045	symbol	H. sapiens	9045	H. sapiens	RPL14	ribosomal protein L14	RPL14 is a gene that encodes a ribosomal protein that is a component of the 60S subunit of ribosomes, which catalyze protein synthesis. The protein belongs to the L14E family of ribosomal proteins and contains a basic region-leucine zipper (bZIP)-like domain. It is located in the cytoplasm and is highly polymorphic due to a trinucleotide (GCT) repeat tract that results in a stretch of alanine res…	There is limited information on the disease implications of RPL14 mutations. However, recent studies have suggested that RPL14 may play a role in cancer development and progression. For example, RPL14 has been found to be overexpressed in several types of cancer, including breast, lung, and colorectal cancer. Additionally, RPL14 has been shown to interact with several oncogenes and tumor suppress…	GO:0042273 ribosomal large subunit biogenesis;GO:0002181 cytoplasmic translation;GO:0006364 rRNA processing		Ribosomal proteins; Predicted intracellular proteins	Cytosol;Endoplasmic reticulum (Supported)	Artenimol		(M5926)HALLMARK MYC TARGETS V1	1	1	0	0	0	0	0	0
RPL18A	6142	symbol	H. sapiens	6142	H. sapiens	RPL18A	ribosomal protein L18a	RPL18A is a gene that encodes a ribosomal protein, specifically a member of the L18AE family, which is a component of the 60S subunit of ribosomes. Ribosomes are organelles that catalyze protein synthesis and are composed of RNA and proteins. The encoded protein may play a role in viral replication by interacting with the hepatitis C virus internal ribosome entry site (IRES). The gene is co-trans…	There is limited information on the disease implications of RPL18A. However, some studies have suggested that alterations in ribosomal proteins, including RPL18A, may be associated with various cancers, such as lung cancer and hepatocellular carcinoma. Targeted drug discovery efforts for RPL18A are also limited, but some studies have explored the potential of targeting ribosomal proteins for canc…	GO:0002181 cytoplasmic translation;GO:0006412 translation;GO:0010467 gene expression		Ribosomal proteins; Predicted intracellular proteins	Nucleoli (Approved); Additional: Cytosol;Nucleoplasm				1	0	0	0	0	0	0	0
RPL26	6154	symbol	H. sapiens	6154	H. sapiens	RPL26	ribosomal protein L26	RPL26 is a gene that encodes a ribosomal protein, specifically a component of the 60S subunit. Ribosomes are organelles that catalyze protein synthesis and are composed of RNA and proteins. RPL26 belongs to the L24P family of ribosomal proteins and is located in the cytoplasm. Mutations in this gene can result in Diamond-Blackfan anemia, a rare blood disorder. There are multiple processed pseudog…	Diamond-Blackfan anemia (DBA) is a rare genetic disorder characterized by a failure of the bone marrow to produce red blood cells, leading to anemia. Mutations in RPL26 have been identified as a cause of DBA, with affected individuals typically having a heterozygous loss-of-function mutation in the gene. While there are currently no targeted drugs available for DBA specifically targeting RPL26, t…	GO:1902167 positive regulation of intrinsic apoptotic signaling pathway in response to DNA damage by p53 class mediator;GO:1904803 regulation of translation involved in cellular response to UV;GO:1902164 positive regulation of DNA damage response, signal transduction by p53 class mediator resulting in transcription of p21 class mediator		Predicted intracellular proteins; Ribosomal proteins; Human disease related genes:Other congenital disorders:Ribosomopathies; Disease related genes; Human disease related genes:Cardiovascular diseases:Hematologic diseases	Cytosol;Endoplasmic reticulum (Approved); Additional: Nucleoli				1	1	0	0	0	0	0	0
RPL26L1	51121	symbol	H. sapiens	51121	H. sapiens	RPL26L1	ribosomal protein L26 like 1	The human gene RPL26L1 encodes a protein that is similar to ribosomal protein L26. This gene undergoes alternative splicing, resulting in multiple transcript variants that all encode the same protein. The function of this protein is not well understood, but it is likely involved in the process of protein synthesis.	There is limited information available on the disease implications of RPL26L1. However, recent studies have suggested that this gene may play a role in the development and progression of certain types of cancer, including breast cancer and lung cancer. Targeted drug discovery efforts for RPL26L1 are still in the early stages, but there is potential for this gene to be a target for cancer therapie…	GO:0042273 ribosomal large subunit biogenesis;GO:0002181 cytoplasmic translation;GO:0042254 ribosome biogenesis		Ribosomal proteins; Predicted intracellular proteins	Cytosol;Endoplasmic reticulum (Approved); Additional: Nucleoli	(S)-3-phenyllactic acid; Anisomycin; Puromycin			1	1	0	0	0	0	0	0
RPS6	6194	symbol	H. sapiens	6194	H. sapiens	RPS6	BOP1 ribosomal biogenesis factor	The human gene RPS6 encodes a cytoplasmic ribosomal protein that is a component of the 40S subunit of ribosomes. It belongs to the S6E family of ribosomal proteins and is the major substrate of protein kinases in the ribosome. Phosphorylation of subsets of five C-terminal serine residues is induced by a wide range of stimuli, including growth factors, tumor-promoting agents, and mitogens. Dephosp…	There is limited information on the disease implications of RPS6 mutations. However, some studies have suggested that alterations in RPS6 expression or phosphorylation may be associated with various cancers, including breast, lung, and prostate cancer. Targeted drug discovery efforts have focused on developing inhibitors of the protein kinases that phosphorylate RPS6, such as mTOR and S6K1. Sever…	GO:0002309 T cell proliferation involved in immune response;GO:0006924 activation-induced cell death of T cells;GO:0022605 mammalian oogenesis stage		Ribosomal proteins; Predicted intracellular proteins	Cytosol;Endoplasmic reticulum (Enhanced)	Artenimol	(M143)PID IL2 PI3K PATHWAY; (M164)PID ERBB1 DOWNSTREAM PATHWAY	(M5926)HALLMARK MYC TARGETS V1	1	1	0	1	0	1	0	0
SHPK	23729	symbol	H. sapiens	23729	H. sapiens	SHPK	sedoheptulokinase	The SHPK gene encodes a protein that has weak homology to carbohydrate kinases, which are involved in the phosphorylation of sugars as they enter a cell. However, sequence variation suggests that SHPK may have a different substrate, cofactor, or kinetic properties compared to other carbohydrate kinases. The gene is located in a region that is commonly deleted in cystinosis patients, indicating a …	There is limited information available on the disease implications of SHPK gene mutations. However, the gene is located in a region that is commonly deleted in cystinosis patients, suggesting a potential role as a modifier for the cystinosis phenotype. Targeted drug discovery efforts for SHPK have not been reported in the literature. There are currently no drugs on the market that specifically ta…	GO:0035963 cellular response to interleukin-13;GO:0009052 pentose-phosphate shunt, non-oxidative branch;GO:0035962 response to interleukin-13	yes	Predicted intracellular proteins; ENZYME proteins:Transferases; Potential drug targets; Disease related genes; Enzymes	Nuclear speckles;Nucleoplasm (Approved)				0	0	0	0	0	0	0	0
SQSTM1	8878	symbol	H. sapiens	8878	H. sapiens	SQSTM1	sequestosome 1	The SQSTM1 gene encodes a protein called sequestosome 1, which has multiple functions in the body. It binds to ubiquitin and helps regulate the NF-kB signaling pathway, which is involved in immune responses and inflammation. Sequestosome 1 acts as a scaffolding or adaptor protein, working with other proteins to activate NF-kB in response to signals from outside the cell. Different versions of the…	Mutations in the SQSTM1 gene have been associated with several diseases, including Paget disease of bone, amyotrophic lateral sclerosis (ALS), and frontotemporal dementia (FTD). Paget disease of bone is a disorder characterized by abnormal bone remodeling, leading to weakened bones and an increased risk of fractures. There are currently no targeted drugs available for Paget disease, but bisphosph…	GO:0070342 brown fat cell proliferation;GO:0071211 protein targeting to vacuole involved in autophagy;GO:0098780 response to mitochondrial depolarisation		Human disease related genes:Musculoskeletal diseases:Muscular diseases; Predicted intracellular proteins; Human disease related genes:Nervous system diseases:Neurodegenerative diseases; Human disease related genes:Musculoskeletal diseases:Skeletal diseases; Disease related genes	Cytosol;Vesicles (Supported)		(M110)PID IL1 PATHWAY; (M128)PID TNF PATHWAY; (M187)PID TRKR PATHWAY	(M5923)HALLMARK PI3K AKT MTOR SIGNALING; (M5941)HALLMARK UV RESPONSE UP; (M5902)HALLMARK APOPTOSIS	1	0	1	0	0	1	0	0
TXLNG	55787	symbol	H. sapiens	55787	H. sapiens	TXLNG	taxilin gamma	TXLNG, also known as taxilin gamma, is a gene that encodes a protein belonging to the taxilin family. The protein binds to the coiled-coil region of certain syntaxin family members and may be involved in intracellular vesicle trafficking. It is up-regulated by lipopolysaccharide and may play a role in cell cycle regulation. The mouse protein has been shown to regulate bone mass accrual by inhibit…	There is limited information available on the disease implications of TXLNG. However, some studies have suggested that it may play a role in cancer progression and metastasis. Targeted drug discovery efforts for TXLNG are also limited, as the function of the protein is not well understood. Currently, there are no drugs on the market that specifically target TXLNG. However, there are drugs that ta…	GO:0030500 regulation of bone mineralization;GO:0070167 regulation of biomineral tissue development;GO:0030278 regulation of ossification		Predicted intracellular proteins	Cytosol (Approved)		(M65)PID FRA PATHWAY		0	0	0	0	0	0	0	0
WDR74	54663	symbol	H. sapiens	54663	H. sapiens	WDR74	WD repeat domain 74	The human gene WDR74, also known as WD repeat domain 74, is involved in the processing of ribosomal RNA and the biogenesis of the ribosomal large subunit. It is located in the nucleoplasm and colocalizes with the nuclear exosome, which is an RNase complex, and the nucleolus. This information is provided by the Alliance of Genome Resources as of April 2022.	There is limited information available on the disease implications of WDR74. However, mutations in this gene have been associated with developmental disorders such as intellectual disability and autism spectrum disorder. Targeted drug discovery efforts for WDR74 are also limited, as the function of this gene is not well understood. Currently, there are no drugs on the market that specifically tar…	GO:0001825 blastocyst formation;GO:0042273 ribosomal large subunit biogenesis;GO:0001824 blastocyst development		Predicted intracellular proteins	Nucleoli;Nucleoplasm (Supported)			(M5928)HALLMARK MYC TARGETS V2	0	1	0	0	0	0	0	0

## Sheet: C2-Enrichment
GroupID	Category	Term	Description	LogP	Log(q-value)	Genes	Symbols	InTerm_InList
1_Summary	Reactome Gene Sets	R-HSA-6791226	Major pathway of rRNA processing in the nucleolus and cytosol	-13.2803	-9.18767	2197,6142,6154,6194,9045,10171,23246,23521,51121,23122,1207,81608,78988,8878	FAU,RPL18A,RPL26,RPS6,RPL14,RCL1,BOP1,RPL13A,RPL26L1,CLASP2,CLNS1A,FIP1L1,MRPL57,SQSTM1	14/-
1_Member	Reactome Gene Sets	R-HSA-6791226	Major pathway of rRNA processing in the nucleolus and cytosol	-13.2803	-9.18767	2197,6142,6154,6194,9045,10171,23246,23521,51121	FAU,RPL18A,RPL26,RPS6,RPL14,RCL1,BOP1,RPL13A,RPL26L1	9/182
1_Member	Reactome Gene Sets	R-HSA-8868773	rRNA processing in the nucleus and cytosol	-13.0897	-9.18767	2197,6142,6154,6194,9045,10171,23246,23521,51121	FAU,RPL18A,RPL26,RPS6,RPL14,RCL1,BOP1,RPL13A,RPL26L1	9/191
1_Member	Reactome Gene Sets	R-HSA-72312	rRNA processing	-12.9279	-9.18767	2197,6142,6154,6194,9045,10171,23246,23521,51121	FAU,RPL18A,RPL26,RPS6,RPL14,RCL1,BOP1,RPL13A,RPL26L1	9/199
1_Member	Reactome Gene Sets	R-HSA-156902	Peptide chain elongation	-11.7758	-8.3377	2197,6142,6154,6194,9045,23521,51121	FAU,RPL18A,RPL26,RPS6,RPL14,RPL13A,RPL26L1	7/89
1_Member	Reactome Gene Sets	R-HSA-192823	Viral mRNA Translation	-11.7758	-8.3377	2197,6142,6154,6194,9045,23521,51121	FAU,RPL18A,RPL26,RPS6,RPL14,RPL13A,RPL26L1	7/89
1_Member	Reactome Gene Sets	R-HSA-156842	Eukaryotic Translation Elongation	-11.7064	-8.3377	2197,6142,6154,6194,9045,23521,51121	FAU,RPL18A,RPL26,RPS6,RPL14,RPL13A,RPL26L1	7/91
1_Member	Reactome Gene Sets	R-HSA-975956	Nonsense Mediated Decay (NMD) independent of the Exon Junction Complex (EJC)	-11.6723	-8.3377	2197,6142,6154,6194,9045,23521,51121	FAU,RPL18A,RPL26,RPS6,RPL14,RPL13A,RPL26L1	7/92
1_Member	Reactome Gene Sets	R-HSA-2408557	Selenocysteine synthesis	-11.6386	-8.3377	2197,6142,6154,6194,9045,23521,51121	FAU,RPL18A,RPL26,RPS6,RPL14,RPL13A,RPL26L1	7/93
1_Member	Reactome Gene Sets	R-HSA-72764	Eukaryotic Translation Termination	-11.6386	-8.3377	2197,6142,6154,6194,9045,23521,51121	FAU,RPL18A,RPL26,RPS6,RPL14,RPL13A,RPL26L1	7/93
1_Member	Reactome Gene Sets	R-HSA-376176	Signaling by ROBO receptors	-11.4859	-8.22282	2197,6142,6154,6194,9045,23122,23521,51121	FAU,RPL18A,RPL26,RPS6,RPL14,CLASP2,RPL13A,RPL26L1	8/177
1_Member	Reactome Gene Sets	R-HSA-9633012	Response of EIF2AK4 (GCN2) to amino acid deficiency	-11.4439	-8.21554	2197,6142,6154,6194,9045,23521,51121	FAU,RPL18A,RPL26,RPS6,RPL14,RPL13A,RPL26L1	7/99
1_Member	Reactome Gene Sets	R-HSA-72689	Formation of a pool of free 40S subunits	-11.3817	-8.18555	2197,6142,6154,6194,9045,23521,51121	FAU,RPL18A,RPL26,RPS6,RPL14,RPL13A,RPL26L1	7/101
1_Member	Reactome Gene Sets	R-HSA-8953854	Metabolism of RNA	-11.243	-8.11555	1207,2197,6142,6154,6194,9045,10171,23246,23521,51121,81608	CLNS1A,FAU,RPL18A,RPL26,RPS6,RPL14,RCL1,BOP1,RPL13A,RPL26L1,FIP1L1	11/644
1_Member	Reactome Gene Sets	R-HSA-156827	L13a-mediated translational silencing of Ceruloplasmin expression	-11.2025	-8.11555	2197,6142,6154,6194,9045,23521,51121	FAU,RPL18A,RPL26,RPS6,RPL14,RPL13A,RPL26L1	7/107
1_Member	Reactome Gene Sets	R-HSA-927802	Nonsense-Mediated Decay (NMD)	-11.2025	-8.11555	2197,6142,6154,6194,9045,23521,51121	FAU,RPL18A,RPL26,RPS6,RPL14,RPL13A,RPL26L1	7/107
1_Member	Reactome Gene Sets	R-HSA-975957	Nonsense Mediated Decay (NMD) enhanced by the Exon Junction Complex (EJC)	-11.2025	-8.11555	2197,6142,6154,6194,9045,23521,51121	FAU,RPL18A,RPL26,RPS6,RPL14,RPL13A,RPL26L1	7/107
1_Member	Reactome Gene Sets	R-HSA-72706	GTP hydrolysis and joining of the 60S ribosomal subunit	-11.1737	-8.1102	2197,6142,6154,6194,9045,23521,51121	FAU,RPL18A,RPL26,RPS6,RPL14,RPL13A,RPL26L1	7/108
1_Member	Reactome Gene Sets	R-HSA-1799339	SRP-dependent cotranslational protein targeting to membrane	-11.0611	-8.01983	2197,6142,6154,6194,9045,23521,51121	FAU,RPL18A,RPL26,RPS6,RPL14,RPL13A,RPL26L1	7/112
1_Member	Reactome Gene Sets	R-HSA-2408522	Selenoamino acid metabolism	-11.0063	-7.99875	2197,6142,6154,6194,9045,23521,51121	FAU,RPL18A,RPL26,RPS6,RPL14,RPL13A,RPL26L1	7/114
1_Member	Reactome Gene Sets	R-HSA-72613	Eukaryotic Translation Initiation	-10.9793	-7.99875	2197,6142,6154,6194,9045,23521,51121	FAU,RPL18A,RPL26,RPS6,RPL14,RPL13A,RPL26L1	7/115
1_Member	Reactome Gene Sets	R-HSA-72737	Cap-dependent Translation Initiation	-10.9793	-7.99875	2197,6142,6154,6194,9045,23521,51121	FAU,RPL18A,RPL26,RPS6,RPL14,RPL13A,RPL26L1	7/115
1_Member	Reactome Gene Sets	R-HSA-168273	Influenza Viral RNA Transcription and Replication	-10.5775	-7.61541	2197,6142,6154,6194,9045,23521,51121	FAU,RPL18A,RPL26,RPS6,RPL14,RPL13A,RPL26L1	7/131
1_Member	GO Biological Processes	GO:0002181	cytoplasmic translation	-10.5541	-7.60973	2197,6142,6154,6194,9045,23521,51121	FAU,RPL18A,RPL26,RPS6,RPL14,RPL13A,RPL26L1	7/132
1_Member	Reactome Gene Sets	R-HSA-9010553	Regulation of expression of SLITs and ROBOs	-10.3514	-7.42408	2197,6142,6154,6194,9045,23521,51121	FAU,RPL18A,RPL26,RPS6,RPL14,RPL13A,RPL26L1	7/141
1_Member	Reactome Gene Sets	R-HSA-168255	Influenza Infection	-10.2235	-7.34368	2197,6142,6154,6194,9045,23521,51121	FAU,RPL18A,RPL26,RPS6,RPL14,RPL13A,RPL26L1	7/147
1_Member	Reactome Gene Sets	R-HSA-9711097	Cellular response to starvation	-10.2235	-7.34368	2197,6142,6154,6194,9045,23521,51121	FAU,RPL18A,RPL26,RPS6,RPL14,RPL13A,RPL26L1	7/147
1_Member	CORUM	CORUM:306	Ribosome, cytoplasmic	-9.99588	-7.13074	2197,6142,6154,6194,9045,23521	FAU,RPL18A,RPL26,RPS6,RPL14,RPL13A	6/80
1_Member	Reactome Gene Sets	R-HSA-72766	Translation	-9.89296	-7.04206	2197,6142,6154,6194,9045,23521,51121,78988	FAU,RPL18A,RPL26,RPS6,RPL14,RPL13A,RPL26L1,MRPL57	8/280
1_Member	KEGG Pathway	hsa03010	Ribosome	-9.7434	-6.9182	2197,6142,6154,6194,9045,23521,51121	FAU,RPL18A,RPL26,RPS6,RPL14,RPL13A,RPL26L1	7/172
1_Member	WikiPathways	WP477	Cytoplasmic ribosomal proteins	-9.74195	-6.9182	2197,6142,6154,6194,9045,23521	FAU,RPL18A,RPL26,RPS6,RPL14,RPL13A	6/88
1_Member	KEGG Pathway	hsa05171	Coronavirus disease - COVID-19	-8.7585	-5.9603	2197,6142,6154,6194,9045,23521,51121	FAU,RPL18A,RPL26,RPS6,RPL14,RPL13A,RPL26L1	7/238
1_Member	GO Biological Processes	GO:0006412	translation	-8.69697	-5.91101	2197,6142,6154,6194,9045,23521,51121,78988	FAU,RPL18A,RPL26,RPS6,RPL14,RPL13A,RPL26L1,MRPL57	8/397
1_Member	Reactome Gene Sets	R-HSA-422475	Axon guidance	-8.30182	-5.53934	2197,6142,6154,6194,9045,23122,23521,51121	FAU,RPL18A,RPL26,RPS6,RPL14,CLASP2,RPL13A,RPL26L1	8/446
1_Member	Reactome Gene Sets	R-HSA-9675108	Nervous system development	-8.14614	-5.39494	2197,6142,6154,6194,9045,23122,23521,51121	FAU,RPL18A,RPL26,RPS6,RPL14,CLASP2,RPL13A,RPL26L1	8/467
1_Member	Reactome Gene Sets	R-HSA-71291	Metabolism of amino acids and derivatives	-7.72479	-4.98459	2197,6142,6154,6194,9045,23521,51121	FAU,RPL18A,RPL26,RPS6,RPL14,RPL13A,RPL26L1	7/336
1_Member	CORUM	CORUM:3055	Nop56p-associated pre-rRNA complex	-7.3979	-4.67889	6142,6154,6194,9045,23521	RPL18A,RPL26,RPS6,RPL14,RPL13A	5/104
1_Member	CORUM	CORUM:308	60S ribosomal subunit, cytoplasmic	-6.99387	-4.28507	6142,6154,9045,23521	RPL18A,RPL26,RPL14,RPL13A	4/47
1_Member	Reactome Gene Sets	R-HSA-2262752	Cellular responses to stress	-6.839	-4.14019	2197,6142,6154,6194,8878,9045,23521,51121	FAU,RPL18A,RPL26,RPS6,SQSTM1,RPL14,RPL13A,RPL26L1	8/690
1_Member	Reactome Gene Sets	R-HSA-8953897	Cellular responses to stimuli	-6.40078	-3.71173	2197,6142,6154,6194,8878,9045,23521,51121	FAU,RPL18A,RPL26,RPS6,SQSTM1,RPL14,RPL13A,RPL26L1	8/788
1_Member	Reactome Gene Sets	R-HSA-9824446	Viral Infection Pathways	-5.60911	-2.9296	2197,6142,6154,6194,9045,23521,51121	FAU,RPL18A,RPL26,RPS6,RPL14,RPL13A,RPL26L1	7/692
1_Member	WikiPathways	WP3888	VEGFA VEGFR2 signaling	-3.19556	-0.552267	6142,6154,6194,23521	RPL18A,RPL26,RPS6,RPL13A	4/432
2_Summary	GO Biological Processes	GO:0042254	ribosome biogenesis	-12.9282	-9.18767	2197,6154,6194,9045,10171,23246,51121,51575,54552,54663,1207,284119	FAU,RPL26,RPS6,RPL14,RCL1,BOP1,RPL26L1,ESF1,GNL3L,WDR74,CLNS1A,CAVIN1	12/-
2_Member	GO Biological Processes	GO:0042254	ribosome biogenesis	-12.9282	-9.18767	2197,6154,6194,9045,10171,23246,51121,51575,54552,54663	FAU,RPL26,RPS6,RPL14,RCL1,BOP1,RPL26L1,ESF1,GNL3L,WDR74	10/309
2_Member	GO Biological Processes	GO:0022613	ribonucleoprotein complex biogenesis	-12.5933	-8.94996	1207,2197,6154,6194,9045,10171,23246,51121,51575,54552,54663	CLNS1A,FAU,RPL26,RPS6,RPL14,RCL1,BOP1,RPL26L1,ESF1,GNL3L,WDR74	11/483
2_Member	GO Biological Processes	GO:0016072	rRNA metabolic process	-10.2705	-7.35961	6154,6194,9045,10171,23246,51575,54663,284119	RPL26,RPS6,RPL14,RCL1,BOP1,ESF1,WDR74,CAVIN1	8/251
2_Member	GO Biological Processes	GO:0006364	rRNA processing	-9.05152	-6.24073	6154,6194,9045,10171,23246,51575,54663	RPL26,RPS6,RPL14,RCL1,BOP1,ESF1,WDR74	7/216
2_Member	GO Biological Processes	GO:0042273	ribosomal large subunit biogenesis	-8.43381	-5.65974	6154,9045,23246,51121,54663	RPL26,RPL14,BOP1,RPL26L1,WDR74	5/65
3_Summary	GO Biological Processes	GO:0140694	membraneless organelle assembly	-7.58636	-4.85688	2197,5357,5629,8878,23122,23246,28988,2037,54552,85407	FAU,PLS1,PROX1,SQSTM1,CLASP2,BOP1,DBNL,EPB41L2,GNL3L,NKD1	10/-
3_Member	GO Biological Processes	GO:0140694	membraneless organelle assembly	-7.58636	-4.85688	2197,5357,5629,8878,23122,23246,28988	FAU,PLS1,PROX1,SQSTM1,CLASP2,BOP1,DBNL	7/352
3_Member	GO Biological Processes	GO:1904377	positive regulation of protein localization to cell periphery	-4.30578	-1.63562	2037,5357,8878	EPB41L2,PLS1,SQSTM1	3/77
3_Member	GO Biological Processes	GO:1904375	regulation of protein localization to cell periphery	-3.40655	-0.754481	2037,5357,8878	EPB41L2,PLS1,SQSTM1	3/155
3_Member	GO Biological Processes	GO:1903829	positive regulation of protein localization	-2.96273	-0.328039	2037,5357,8878,54552	EPB41L2,PLS1,SQSTM1,GNL3L	4/499
3_Member	GO Biological Processes	GO:0030036	actin cytoskeleton organization	-2.81886	-0.208987	2037,5357,5629,28988	EPB41L2,PLS1,PROX1,DBNL	4/546
3_Member	GO Biological Processes	GO:0090596	sensory organ morphogenesis	-2.65266	-0.0507624	5357,5629,85407	PLS1,PROX1,NKD1	3/283
3_Member	GO Biological Processes	GO:0030029	actin filament-based process	-2.62804	-0.0339592	2037,5357,5629,28988	EPB41L2,PLS1,PROX1,DBNL	4/616
3_Member	GO Biological Processes	GO:0048638	regulation of developmental growth	-2.47554	0	5357,5629,23122	PLS1,PROX1,CLASP2	3/327
4_Summary	GO Biological Processes	GO:0042274	ribosomal small subunit biogenesis	-3.86836	-1.20734	2197,6194,10171	FAU,RPS6,RCL1	3/-
4_Member	GO Biological Processes	GO:0042274	ribosomal small subunit biogenesis	-3.86836	-1.20734	2197,6194,10171	FAU,RPS6,RCL1	3/108
5_Summary	GO Biological Processes	GO:0022618	protein-RNA complex assembly	-2.93713	-0.310871	1207,2197,23246	CLNS1A,FAU,BOP1	3/-
5_Member	GO Biological Processes	GO:0022618	protein-RNA complex assembly	-2.93713	-0.310871	1207,2197,23246	CLNS1A,FAU,BOP1	3/225
5_Member	GO Biological Processes	GO:0071826	protein-RNA complex organization	-2.88822	-0.270231	1207,2197,23246	CLNS1A,FAU,BOP1	3/234
6_Summary	GO Biological Processes	GO:0008283	cell population proliferation	-2.38934	0	5629,6194,8878,23246,81608	PROX1,RPS6,SQSTM1,BOP1,FIP1L1	5/-
6_Member	GO Biological Processes	GO:0008283	cell population proliferation	-2.38934	0	5629,6194,8878,23246	PROX1,RPS6,SQSTM1,BOP1	4/718
6_Member	Reactome Gene Sets	R-HSA-5663202	Diseases of signal transduction by growth factor receptors and second messengers	-2.37909	0	6194,8878,81608	RPS6,SQSTM1,FIP1L1	3/354
7_Summary	GO Biological Processes	GO:0032535	regulation of cellular component size	-2.3621	0	1207,5357,23122	CLNS1A,PLS1,CLASP2	3/-
7_Member	GO Biological Processes	GO:0032535	regulation of cellular component size	-2.3621	0	1207,5357,23122	CLNS1A,PLS1,CLASP2	3/359
8_Summary	GO Biological Processes	GO:0043254	regulation of protein-containing complex assembly	-2.12341	0	23122,23521,54552	CLASP2,RPL13A,GNL3L	3/-
8_Member	GO Biological Processes	GO:0043254	regulation of protein-containing complex assembly	-2.12341	0	23122,23521,54552	CLASP2,RPL13A,GNL3L	3/438

## Sheet: C3-Annotation
MyList	Gene ID	Type	Tax ID	Homologene Gene ID	Homologene Gene Tax ID	Gene Symbol	Description	Protein Functions (ChatGPT)	Disease & Drugs (ChatGPT)	Biological Process (GO)	Kinase Class (UniProt)	Protein Function (Protein Atlas)	Subcellular Location (Protein Atlas)	Drug (DrugBank)	Canonical Pathways_x000D_	Hallmark Gene Sets_x000D_	GO:0042254 ribosome biogenesis	R-HSA-6791226 Major pathway of rRNA processi	CORUM:3055 Nop56p-associated pre-rRNA com	GO:0042274 ribosomal small subunit biogen	GO:0042273 ribosomal large subunit biogen	hsa03008 Ribosome biogenesis in eukaryo	GO:0042255 ribosome assembly	GO:0140588 chromatin looping	GO:0001649 osteoblast differentiation
ACACA	31	symbol	H. sapiens	31	H. sapiens	ACACA	acetyl-CoA carboxylase alpha	ACACA is a gene that encodes for the alpha form of acetyl-CoA carboxylase (ACC), an enzyme that plays a crucial role in fatty acid synthesis. ACC-alpha is primarily found in tissues that are involved in the production of lipids. The enzyme is regulated both in the short term, through phosphorylation and allosteric transformation, and in the long term, through transcriptional and translational con…	ACACA has been implicated in several diseases, including obesity, type 2 diabetes, and cancer. In obesity and type 2 diabetes, the overexpression of ACC-alpha leads to an increase in fatty acid synthesis, which contributes to the development of insulin resistance and metabolic dysfunction. In cancer, ACC-alpha is upregulated in several types of tumors, and its inhibition has been shown to reduce …	GO:2001295 malonyl-CoA biosynthetic process;GO:2001293 malonyl-CoA metabolic process;GO:0071380 cellular response to prostaglandin E stimulus		Predicted intracellular proteins; Potential drug targets; Disease related genes; ENZYME proteins:Ligase; Enzymes	Cytosol (Supported); Additional: Actin filaments;Nucleoli fibrillar center	Biotin		(M5923)HALLMARK PI3K AKT MTOR SIGNALING; (M5924)HALLMARK MTORC1 SIGNALING	0	0	0	0	0	0	0	0	0
AP3B1	8546	symbol	H. sapiens	8546	H. sapiens	AP3B1	adaptor related protein complex 3 subunit beta 1	The AP3B1 gene encodes a protein that is involved in the formation of organelles such as melanosomes, platelet dense granules, and lysosomes. This protein is a subunit of the AP-3 protein complex, which interacts with clathrin. Mutations in this gene have been linked to Hermansky-Pudlak syndrome type 2. There are two different versions of the AP3B1 gene that produce different isoforms of the prot…	Hermansky-Pudlak syndrome type 2 (HPS2) is a rare autosomal recessive disorder caused by mutations in the AP3B1 gene. HPS2 is characterized by oculocutaneous albinism, bleeding diathesis, and pulmonary fibrosis. There is currently no cure for HPS2, and treatment is mainly supportive. However, targeted drug discovery efforts are underway to develop therapies that can alleviate the symptoms of the …	GO:0090152 establishment of protein localization to mitochondrial membrane involved in mitochondrial fission;GO:0051138 positive regulation of NK T cell differentiation;GO:0051136 regulation of NK T cell differentiation		Disease related genes; Human disease related genes:Congenital disorders of metabolism:Congenital disorders of amino acid metabolism; Predicted intracellular proteins	Vesicles (Approved); Additional: Cytosol;Nuclear membrane;Nucleoplasm			(M5910)HALLMARK PROTEIN SECRETION	0	0	0	0	0	0	0	0	0
BAIAP2	10458	symbol	H. sapiens	10458	H. sapiens	BAIAP2	BAR/IMD domain containing adaptor protein 2	BAIAP2 is a gene that encodes for a protein called BAR/IMD domain containing adaptor protein 2. This protein is involved in various cellular processes, including angiogenesis inhibition, insulin signaling in the central nervous system, and formation of stress fibers and cytokinesis. It also plays a role in the formation of lamellipodia and filopodia in motile cells and may affect neuronal growth-…	BAIAP2 has been implicated in several diseases, including autism spectrum disorder (ASD), schizophrenia, and Alzheimer's disease. Studies have shown that BAIAP2 expression is altered in the brains of individuals with ASD and schizophrenia, suggesting a potential role in the pathogenesis of these disorders. Additionally, BAIAP2 has been identified as a potential therapeutic target for Alzheimer's …	GO:1905232 cellular response to L-glutamate;GO:1905274 regulation of modification of postsynaptic actin cytoskeleton;GO:0051764 actin crosslink formation		Predicted intracellular proteins	Cytosol;Plasma membrane (Enhanced)		(M278)PID RAC1 PATHWAY; (M81)PID CDC42 PATHWAY; (M164)PID ERBB1 DOWNSTREAM PATHWAY	(M5915)HALLMARK APICAL JUNCTION; (M5939)HALLMARK P53 PATHWAY	0	0	0	0	0	0	0	0	0
BMS1	9790	symbol	H. sapiens	9790	H. sapiens	BMS1	BMS1 ribosome biogenesis factor	BMS1 is a gene that encodes a protein involved in the assembly of ribosomes, the cellular structures responsible for protein synthesis. In yeast, a similar protein is involved in the processing of 35S-rRNA, which is necessary for the formation of 40S ribosomes. BMS1 has several pseudogenes on different chromosomes.	There is limited information on the disease implications of BMS1 mutations. However, recent studies have shown that BMS1 may play a role in cancer development and progression. Specifically, BMS1 has been found to be overexpressed in several types of cancer, including breast, lung, and liver cancer. Targeted drug discovery efforts for BMS1 are still in the early stages, but there is potential for …	GO:0000479 endonucleolytic cleavage of tricistronic rRNA transcript (SSU-rRNA, 5.8S rRNA, LSU-rRNA);GO:0000462 maturation of SSU-rRNA from tricistronic rRNA transcript (SSU-rRNA, 5.8S rRNA, LSU-rRNA);GO:0030490 maturation of SSU-rRNA		Disease related genes; Human disease related genes:Congenital malformations:Congenital malformations of skin; Predicted intracellular proteins	Mitotic chromosome;Nucleoli;Nucleoplasm (Enhanced)				1	1	0	1	0	1	0	0	0
BRAT1	221927	symbol	H. sapiens	221927	H. sapiens	BRAT1	BRCA1 associated ATM activator 1	BRAT1 is a human gene that is expressed in all tissues and interacts with two important proteins, BRCA1 and ATM. ATM is responsible for controlling cell cycle checkpoint signaling pathways that are necessary for cellular responses to DNA damage caused by ionizing radiation. BRCA1 and ATM form a complex called BASC, which is involved in genome surveillance. BRAT1 is believed to play a role in the …	Mutations in the BRAT1 gene have been associated with lethal neonatal rigidity and multifocal seizure syndrome (MSS), a rare genetic disorder characterized by severe muscle stiffness and seizures that begin in the first days of life. There are currently no targeted drug discovery efforts for BRAT1-related disorders, and treatment is mainly supportive. However, there have been some successful drug…	GO:0051646 mitochondrion localization;GO:0006006 glucose metabolic process;GO:0010212 response to ionizing radiation		Disease related genes; Human disease related genes:Nervous system diseases:Epilepsy; Human disease related genes:Congenital malformations:Congenital malformations of the nervous system; Predicted intracellular proteins	Nucleoplasm (Supported)				0	0	0	0	0	0	0	0	0
BRIX1	55299	symbol	H. sapiens	55299	H. sapiens	BRIX1	biogenesis of ribosomes BRX1	BRIX1 is a human gene that is involved in the biogenesis of ribosomes, specifically in the assembly of the ribosomal large subunit. It has been predicted to have RNA binding activity and is located in both the chromosome and nucleolus. The gene's function is essential for the proper functioning of ribosomes, which are responsible for protein synthesis in cells. Understanding the role of BRIX1 in …	Mutations in the BRIX1 gene have been associated with various genetic disorders, including Diamond-Blackfan anemia (DBA) and Shwachman-Diamond syndrome (SDS). DBA is a rare inherited bone marrow failure disorder characterized by a lack of red blood cells, while SDS is a rare genetic disorder that affects multiple organs, including the bone marrow, pancreas, and skeletal system. Targeted drug disc…	GO:0000027 ribosomal large subunit assembly;GO:0042255 ribosome assembly;GO:0042273 ribosomal large subunit biogenesis		Predicted intracellular proteins	Mitotic chromosome;Nucleoli (Enhanced)				1	0	1	0	1	0	1	0	0
BYSL	705	symbol	H. sapiens	705	H. sapiens	BYSL	bystin like	BYSL, also known as Bystin, is a gene that is expressed in cells during the process of implantation in the uterus. It produces two transcripts, a major one and a minor one, and the protein it produces binds directly to trophinin and tastin. The binding is enhanced when cytokeratins 8 and 18 are present. Bystin, trophinin, tastin, and cytokeratins are believed to form a complex in trophectoderm ce…	There is limited information available on the disease implications of BYSL. However, recent studies have suggested that BYSL may play a role in cancer progression and metastasis. Specifically, BYSL has been found to be overexpressed in several types of cancer, including breast, lung, and ovarian cancer. Targeted drug discovery efforts for BYSL are still in the early stages, but there is potential…	GO:1904749 regulation of protein localization to nucleolus;GO:0001829 trophectodermal cell differentiation;GO:0000462 maturation of SSU-rRNA from tricistronic rRNA transcript (SSU-rRNA, 5.8S rRNA, LSU-rRNA)		Predicted intracellular proteins	Mitotic chromosome;Nucleoli;Nucleoli rim (Enhanced); Additional: Nucleoplasm			(M5928)HALLMARK MYC TARGETS V2	1	1	0	1	0	0	0	0	0
BZW2	28969	symbol	H. sapiens	28969	H. sapiens	BZW2	basic leucine zipper and W2 domains 2	BZW2 is a human gene that encodes a protein with basic leucine zipper and W2 domains. This protein is involved in cadherin binding activity and is predicted to play a role in cell differentiation and nervous system development. BZW2 is located in the cytoplasm.	There is limited information available on the disease implications of BZW2. However, some studies have suggested that alterations in BZW2 expression may be associated with certain types of cancer, including breast cancer and hepatocellular carcinoma. Targeted drug discovery efforts for BZW2 are also limited, as the function of this protein is not well understood. Currently, there are no drugs on …	GO:0006446 regulation of translational initiation;GO:0006417 regulation of translation;GO:0010608 post-transcriptional regulation of gene expression		Predicted intracellular proteins	Actin filaments;Cytosol;Plasma membrane (Approved)				0	0	0	0	0	0	0	0	0
DDX27	55661	symbol	H. sapiens	55661	H. sapiens	DDX27	DEAD-box helicase 27	DDX27 is a gene that encodes a DEAD-box helicase protein, which is involved in the processing of ribosomal RNAs. DEAD-box proteins are RNA helicases that are involved in various cellular processes, including translation initiation, splicing, and ribosome assembly. DDX27 is specifically involved in the processing of 5.8S and 28S ribosomal RNAs and is localized to the nucleolus, where it interacts …	There is limited information available on the disease implications of DDX27. However, mutations in this gene have been associated with a rare genetic disorder called Bowen-Conradi syndrome, which is characterized by severe growth retardation, microcephaly, and developmental delay. As for targeted drug discovery efforts, there are currently no known drugs that specifically target DDX27. However, g…	GO:0140588 chromatin looping;GO:0006364 rRNA processing;GO:0016072 rRNA metabolic process		Predicted intracellular proteins	Nucleoli (Approved)				1	0	0	0	0	0	0	1	0
DDX54	79039	symbol	H. sapiens	79039	H. sapiens	DDX54	DEAD-box helicase 54	DDX54 is a gene that belongs to the DEAD box protein family, which are RNA helicases that play a role in various cellular processes such as translation initiation, splicing, and assembly of ribosomes and spliceosomes. This gene encodes a nucleolar protein that interacts with nuclear receptors in a hormone-dependent manner and represses their transcriptional activity. Alternative splice variants o…	There is limited information available on the disease implications of DDX54. However, recent studies have suggested that DDX54 may play a role in cancer development and progression. Specifically, DDX54 has been found to be overexpressed in various types of cancer, including breast, lung, and liver cancer. Targeted drug discovery efforts for DDX54 are still in the early stages, but there is potent…	GO:0030520 estrogen receptor signaling pathway;GO:0030518 nuclear receptor-mediated steroid hormone signaling pathway;GO:0043401 steroid hormone receptor signaling pathway		ENZYME proteins:Hydrolases; Enzymes; Predicted intracellular proteins	Golgi apparatus;Nucleoli;Nucleoplasm (Approved)		(M119)PID ERB GENOMIC PATHWAY; (M200)PID ERA GENOMIC PATHWAY		1	0	0	0	0	0	0	1	0
DDX56	54606	symbol	H. sapiens	54606	H. sapiens	DDX56	DEAD-box helicase 56	DDX56 is a gene that encodes a member of the DEAD box protein family, which are RNA helicases involved in various cellular processes such as translation initiation, splicing, and ribosome assembly. DDX56 shows ATPase activity and associates with nucleoplasmic 65S preribosomal particles, suggesting a role in ribosome synthesis, particularly in the assembly of the large 60S ribosomal subunit. Multi…	There is limited information available on the disease implications of DDX56. However, mutations in other genes encoding RNA helicases have been associated with various diseases, including cancer, neurological disorders, and developmental disorders. Therefore, it is possible that mutations in DDX56 could also contribute to the development of these diseases. As of now, there are no targeted drug di…	GO:0044830 modulation by host of viral RNA genome replication;GO:0044827 modulation by host of viral genome replication;GO:0032480 negative regulation of type I interferon production		ENZYME proteins:Hydrolases; Enzymes; Predicted intracellular proteins	Nucleoli (Supported); Additional: Mitotic chromosome				1	0	0	0	0	0	0	1	0
DHX29	54505	symbol	H. sapiens	54505	H. sapiens	DHX29	DExH-box helicase 29	DHX29 is a gene that encodes a protein belonging to the DEAH subfamily of proteins, which are part of the DEAD box family of RNA helicases. The protein is involved in translation initiation and is required for ribosomal scanning across stable mRNA secondary structures during initiation codon selection. It may also play a role in sensing virally derived cytosolic nucleic acids. Knockdown of this g…	There is limited information available on the disease implications of DHX29. However, recent studies have suggested that mutations in this gene may be associated with neurodevelopmental disorders such as autism spectrum disorder and intellectual disability. Targeted drug discovery efforts for DHX29 are also limited, as the protein is not currently considered a druggable target. However, there is …	GO:0001731 formation of translation preinitiation complex;GO:0045948 positive regulation of translational initiation;GO:0002183 cytoplasmic translational initiation		ENZYME proteins:Hydrolases; Enzymes; Predicted intracellular proteins	Cytosol (Approved)				1	0	1	0	0	0	1	1	0
DNTTIP2	30836	symbol	H. sapiens	30836	H. sapiens	DNTTIP2	deoxynucleotidyltransferase terminal interacting protein 2	DNTTIP2 is a human gene that is believed to play a role in chromatin remodeling and gene transcription. It is a nuclear protein that interacts with the estrogen receptor alpha and enhances its transcriptional activity. Additionally, it interacts with terminal deoxynucleotidyltransferase. The expression of this gene may serve as a biomarker for chronic obstructive pulmonary disease.	There is limited information available on the disease implications of DNTTIP2. However, studies have suggested that its expression may serve as a biomarker for chronic obstructive pulmonary disease (COPD). Targeted drug discovery efforts for DNTTIP2 are also limited, as its exact role in disease pathogenesis is not well understood. Currently, there are no drugs on the market that specifically tar…	GO:0042274 ribosomal small subunit biogenesis;GO:0042254 ribosome biogenesis;GO:0022613 ribonucleoprotein complex biogenesis		Predicted intracellular proteins	Nucleoli;Nucleoli rim (Supported); Additional: Mitotic chromosome;Nucleoplasm			(M5939)HALLMARK P53 PATHWAY	1	0	0	1	0	0	0	0	0
EBNA1BP2	10969	symbol	H. sapiens	10969	H. sapiens	EBNA1BP2	EBNA1 binding protein 2	EBNA1 binding protein 2 (EBNA1BP2) is a human gene that encodes a protein involved in RNA binding activity. It is predicted to play a role in rRNA processing and the biogenesis of ribosomal large subunits. The gene is located on a chromosome and is present in the nucleolus. This information is provided by the Alliance of Genome Resources as of April 2022.	There is limited information available on the disease implications of EBNA1 binding protein 2 (EBNA1BP2). However, some studies have suggested that alterations in the expression of this gene may be associated with certain types of cancer, including breast cancer and hepatocellular carcinoma. As for targeted drug discovery efforts, there are currently no drugs specifically targeting EBNA1BP2. Howe…	GO:0042273 ribosomal large subunit biogenesis;GO:0006364 rRNA processing;GO:0016072 rRNA metabolic process		Predicted intracellular proteins	Nucleoli;Nucleoli rim (Enhanced); Additional: Mitotic chromosome				1	1	1	0	1	0	0	0	0
EDF1	8721	symbol	H. sapiens	8721	H. sapiens	EDF1	endothelial differentiation related factor 1	EDF1, or endothelial differentiation related factor 1, is a gene that encodes a protein that may play a role in regulating endothelial cell differentiation, lipid metabolism, and hormone-induced cardiomyocyte hypertrophy. The protein has also been found to act as a transcriptional coactivator by connecting the general transcription factor TATA element-binding protein (TBP) and gene-specific activ…	There is limited information available on the disease implications of EDF1. However, some studies have suggested that EDF1 may play a role in the development of certain cancers, including breast cancer and hepatocellular carcinoma. Targeted drug discovery efforts for EDF1 are also limited, as the exact function of the protein is not fully understood. However, some studies have suggested that EDF1…	GO:0043388 positive regulation of DNA binding;GO:0051101 regulation of DNA binding;GO:0045446 endothelial cell differentiation		Predicted intracellular proteins	Cytosol;Nucleoplasm (Supported)			(M5898)HALLMARK DNA REPAIR	0	0	0	0	0	0	0	0	0
GNL3	26354	symbol	H. sapiens	26354	H. sapiens	GNL3	G protein nucleolar 3	GNL3, also known as G protein nucleolar 3, is a gene that encodes a protein that may interact with p53 and be involved in tumorigenesis. Additionally, the protein appears to play a role in stem cell proliferation. It is found in both the nucleus and nucleolus. There are three transcript variants of this gene that encode two different isoforms.	There is limited information available on the disease implications of GNL3. However, some studies have suggested that the protein may be involved in tumorigenesis and could potentially serve as a therapeutic target for cancer treatment. Targeted drug discovery efforts for GNL3 are currently underway, with a focus on identifying small molecule inhibitors that can selectively target the protein and…	GO:1904816 positive regulation of protein localization to chromosome, telomeric region;GO:0033235 positive regulation of protein sumoylation;GO:1904814 regulation of protein localization to chromosome, telomeric region		Predicted intracellular proteins	Nucleoli rim (Enhanced); Additional: Mitotic chromosome;Nuclear bodies			(M5928)HALLMARK MYC TARGETS V2; (M5926)HALLMARK MYC TARGETS V1	0	1	1	0	0	1	0	0	0
GTPBP4	23560	symbol	H. sapiens	23560	H. sapiens	GTPBP4	GTP binding protein 4	GTPBP4, or GTP binding protein 4, is a gene that encodes a GTPase protein. GTPases act as molecular switches that can switch between active and inactive states depending on whether GTP or GDP is bound. When an extracellular ligand binds to a G-protein-linked receptor, it triggers the G proteins to eject their GDP and replace it with GTP, activating the protein and allowing it to deliver its messa…	There is limited information available on targeted drug discovery efforts for GTPBP4, and no drugs have been specifically developed to target this gene. However, GTPases have been targeted in drug discovery efforts for various diseases, including cancer and neurological disorders. For example, drugs that target the RAS family of GTPases have been developed for the treatment of cancer, and drugs t…	GO:0033341 regulation of collagen binding;GO:0033342 negative regulation of collagen binding;GO:0000463 maturation of LSU-rRNA from tricistronic rRNA transcript (SSU-rRNA, 5.8S rRNA, LSU-rRNA)		Predicted intracellular proteins	Nucleoli;Nucleoli rim (Supported); Additional: Nuclear membrane				1	0	0	0	1	1	0	0	1
HMGCS1	3157	symbol	H. sapiens	3157	H. sapiens	HMGCS1	3-hydroxy-3-methylglutaryl-CoA synthase 1	HMGCS1 is a human gene that encodes for 3-hydroxy-3-methylglutaryl-CoA synthase 1, an enzyme involved in the mevalonate pathway. This gene is predicted to be located in the cytoplasm and active in the cytosol. It enables protein homodimerization activity and is predicted to be involved in acetyl-CoA metabolic process and farnesyl diphosphate biosynthetic process.	HMGCS1 has been implicated in several diseases, including hypercholesterolemia, atherosclerosis, and cancer. Inhibition of HMGCS1 has been explored as a potential therapeutic strategy for these diseases. Several drugs targeting the mevalonate pathway, including statins, have been developed and are currently on the market for the treatment of hypercholesterolemia and cardiovascular disease. Lovast…	GO:0010142 farnesyl diphosphate biosynthetic process, mevalonate pathway;GO:1902767 isoprenoid biosynthetic process via mevalonate;GO:0045337 farnesyl diphosphate biosynthetic process		Enzymes; Predicted intracellular proteins; ENZYME proteins:Transferases	Cytosol;Nucleoplasm (Supported); Additional: Plasma membrane	(7R,12R,13R)-13-formyl-12,14-dihydroxy-3,5,7-trimethyltetradeca-2,4-dienoic acid	(M106)PID HNF3B PATHWAY	(M5892)HALLMARK CHOLESTEROL HOMEOSTASIS; (M5908)HALLMARK ANDROGEN RESPONSE; (M5935)HALLMARK FATTY ACID METABOLISM	0	0	0	0	0	0	0	0	0
MCMBP	79892	symbol	H. sapiens	79892	H. sapiens	MCMBP	minichromosome maintenance complex binding protein	The MCMBP gene encodes a protein that is part of the minichromosome maintenance (MCM) complex, which plays a role in regulating DNA initiation and elongation. There are multiple versions of the gene that produce different isoforms of the protein.	The MCMBP gene has been implicated in several diseases, including cancer and developmental disorders. In cancer, dysregulation of the MCM complex can lead to uncontrolled cell proliferation and tumor growth. As a result, there has been significant interest in developing drugs that target the MCM complex as a potential cancer therapy. One example is the drug ONC201, which has shown promising resul…	GO:0007062 sister chromatid cohesion;GO:0006261 DNA-templated DNA replication;GO:0006260 DNA replication		Predicted intracellular proteins	Nucleoplasm (Supported); Additional: Cell Junctions;Cytosol				0	0	0	0	0	1	0	0	0
MRFAP1	93621	symbol	H. sapiens	93621	H. sapiens	MRFAP1	Morf4 family associated protein 1	MRFAP1 (Morf4 family associated protein 1) is an intracellular protein that interacts with MORF4/MRG family members and the tumor suppressor Rb. It may play a role in senescence, cell growth, and immortalization. Alternative splicing results in multiple transcript variants.	There is limited information available on the disease implications of MRFAP1. However, some studies have suggested that it may be involved in the development and progression of certain cancers, including breast cancer and hepatocellular carcinoma. Targeted drug discovery efforts for MRFAP1 are also limited, as its exact function and role in disease are not well understood. Currently, there are no…			Predicted intracellular proteins	Nucleoplasm (Supported)				0	0	0	0	0	0	0	0	0
MYBBP1A	10514	symbol	H. sapiens	10514	H. sapiens	MYBBP1A	MYB binding protein 1a	MYBBP1A is a gene that encodes a nucleolar transcriptional regulator. It was initially identified for its ability to bind to the Myb proto-oncogene protein. The protein encoded by this gene is believed to be involved in various cellular processes, including response to nucleolar stress, tumor suppression, and synthesis of ribosomal DNA. The gene undergoes alternate splicing, resulting in multiple…	Research on MYBBP1A has revealed its potential involvement in various diseases, including cancer, neurodegenerative disorders, and cardiovascular diseases. Studies have shown that MYBBP1A plays a crucial role in tumor suppression, and its downregulation has been observed in several types of cancer, including breast, lung, and prostate cancer. Additionally, mutations in MYBBP1A have been linked to…	GO:1903450 regulation of G1 to G0 transition;GO:2000210 positive regulation of anoikis;GO:0045945 positive regulation of transcription by RNA polymerase III		Predicted intracellular proteins	Nucleoli (Supported); Additional: Vesicles			(M5928)HALLMARK MYC TARGETS V2; (M5906)HALLMARK ESTROGEN RESPONSE EARLY	1	0	1	0	0	0	0	0	1
NIFK	84365	symbol	H. sapiens	84365	H. sapiens	NIFK	nucleolar protein interacting with the FHA domain of MKI67	NIFK is a human gene that encodes a protein that interacts with the forkhead-associated domain of the Ki-67 antigen. This protein may bind RNA and play a role in mitosis and cell cycle progression. The gene has multiple pseudogenes on several chromosomes.	There is limited information available on the disease implications of NIFK. However, some studies have suggested that NIFK may play a role in cancer development and progression. For example, one study found that NIFK expression was significantly higher in breast cancer tissues compared to normal breast tissues. Additionally, NIFK has been identified as a potential therapeutic target for cancer tr…	GO:0009303 rRNA transcription;GO:0016072 rRNA metabolic process;GO:0006351 DNA-templated transcription		Predicted intracellular proteins	Nucleoli;Nucleoli rim (Enhanced); Additional: Mitotic chromosome				1	0	0	0	0	0	0	0	0
NOC4L	79050	symbol	H. sapiens	79050	H. sapiens	NOC4L	nucleolar complex associated 4 homolog	NOC4L is a human gene that is involved in RNA binding activity and is predicted to play a role in rRNA processing. It is located in both the nucleolus and nucleoplasm.	There is limited information available on the disease implications of NOC4L. However, recent studies have suggested that NOC4L may play a role in cancer development and progression. Specifically, it has been found to be overexpressed in several types of cancer, including breast, lung, and ovarian cancer. This overexpression has been linked to increased cell proliferation and tumor growth. As a re…	GO:0006364 rRNA processing;GO:0016072 rRNA metabolic process;GO:0042254 ribosome biogenesis		Predicted intracellular proteins	Nucleoli (Supported); Additional: Nucleoplasm			(M5928)HALLMARK MYC TARGETS V2	1	1	0	0	0	0	0	0	0
NOP16	51491	symbol	H. sapiens	51491	H. sapiens	NOP16	NOP16 nucleolar protein	The NOP16 gene encodes a protein that is found in the nucleolus, a substructure within the cell nucleus. The expression of this gene is stimulated by estrogen and Myc protein, and it is a marker of poor patient survival in breast cancer. Alternative splicing of the gene results in the production of multiple transcript variants.	The NOP16 gene has been implicated in various diseases, including breast cancer, lung cancer, and leukemia. In breast cancer, high expression of NOP16 has been associated with poor patient survival, making it a potential therapeutic target. Targeted drug discovery efforts have focused on developing small molecule inhibitors of NOP16, which could potentially be used to treat breast cancer and othe…	GO:0042273 ribosomal large subunit biogenesis;GO:0042254 ribosome biogenesis;GO:0022613 ribonucleoprotein complex biogenesis		Predicted intracellular proteins	Nucleoli (Enhanced)			(M5928)HALLMARK MYC TARGETS V2; (M5926)HALLMARK MYC TARGETS V1	1	0	0	0	1	0	0	0	0
NOP9	161424	symbol	H. sapiens	161424	H. sapiens	NOP9	NOP9 nucleolar protein	NOP9 nucleolar protein is a human gene that is predicted to be involved in ribosome biogenesis and to be part of the 90S preribosome and preribosome, small subunit precursor. It is also predicted to be active in the nucleolus and enables RNA binding activity. This information is provided by the Alliance of Genome Resources as of April 2022.	There is limited information available on the disease implications of NOP9 nucleolar protein. However, some studies have suggested that mutations in this gene may be associated with certain types of cancer, including breast cancer and lung adenocarcinoma. Targeted drug discovery efforts for NOP9 are also limited, as the function of this gene is not yet fully understood. However, some studies have…	GO:0000472 endonucleolytic cleavage to generate mature 5'-end of SSU-rRNA from (SSU-rRNA, 5.8S rRNA, LSU-rRNA);GO:0000967 rRNA 5'-end processing;GO:0000056 ribosomal small subunit export from nucleus		Predicted intracellular proteins	Nucleoplasm (Approved); Additional: Cytosol;Nucleoli				1	0	0	1	0	0	0	0	0
NRDC	4898	symbol	H. sapiens	4898	H. sapiens	NRDC	nardilysin convertase	NRDC, also known as nardilysin convertase, is a gene that encodes a zinc-dependent endopeptidase. This enzyme cleaves peptide substrates at the N-terminus of arginine residues in dibasic moieties and is a member of the peptidase M16 family. NRDC interacts with heparin-binding EGF-like growth factor and is involved in cell migration and proliferation. The gene has multiple transcript variants that…	Research on NRDC has shown its involvement in various diseases, including cancer, cardiovascular diseases, and neurological disorders. In cancer, NRDC has been found to promote tumor growth and metastasis, making it a potential target for cancer therapy. In cardiovascular diseases, NRDC has been linked to the development of atherosclerosis and hypertension. In neurological disorders, NRDC has bee…	GO:0051044 positive regulation of membrane protein ectodomain proteolysis;GO:0031643 positive regulation of myelination;GO:0051043 regulation of membrane protein ectodomain proteolysis		Peptidases:Metallopeptidases; ENZYME proteins:Hydrolases; Enzymes; Predicted intracellular proteins	Nucleoplasm (Approved)				0	0	0	0	0	0	0	0	0
PCYT2	5833	symbol	H. sapiens	5833	H. sapiens	PCYT2	phosphate cytidylyltransferase 2, ethanolamine	The PCYT2 gene encodes an enzyme that plays a crucial role in the Kennedy pathway of phospholipid synthesis. This enzyme catalyzes the formation of CDP-ethanolamine from CTP and phosphoethanolamine. Alternative splicing of this gene results in the production of multiple transcript variants.	There is limited information available on the disease implications of PCYT2 gene mutations. However, studies have suggested that alterations in the Kennedy pathway of phospholipid synthesis, which is regulated by PCYT2, may contribute to the development of certain diseases such as cancer, Alzheimer's disease, and cardiovascular disease. Targeted drug discovery efforts for PCYT2 have been limited,…	GO:0006646 phosphatidylethanolamine biosynthetic process;GO:0046337 phosphatidylethanolamine metabolic process;GO:0046474 glycerophospholipid biosynthetic process		Human disease related genes:Nervous system diseases:Other nervous and sensory system diseases; Predicted intracellular proteins; ENZYME proteins:Transferases; Potential drug targets; Disease related genes; Enzymes	Cytosol (Approved); Additional: Nucleoplasm			(M5892)HALLMARK CHOLESTEROL HOMEOSTASIS	0	0	0	0	0	0	0	0	0
PDCD11	22984	symbol	H. sapiens	22984	H. sapiens	PDCD11	programmed cell death 11	PDCD11 is a gene that codes for a protein that binds to NF-kappa-B and is involved in the maturation of ribosomal RNA. It is also known as programmed cell death 11. The protein is found in the nucleolus and colocalizes with U3 RNA. It is required for the generation of 18S rRNA. The function of PDCD11 is important for the proper functioning of cells and disruptions in its activity can lead to vari…	There is limited information available on the disease implications of PDCD11. However, studies have shown that mutations in this gene are associated with various types of cancer, including breast cancer, lung cancer, and colorectal cancer. Targeted drug discovery efforts for PDCD11 are currently underway, with a focus on developing small molecule inhibitors that can selectively target the protein…	GO:0006364 rRNA processing;GO:0016072 rRNA metabolic process;GO:0042254 ribosome biogenesis		Predicted intracellular proteins	Nucleoli rim (Supported); Additional: Vesicles				1	1	0	0	0	0	0	0	0
PUM3	9933	symbol	H. sapiens	9933	H. sapiens	PUM3	pumilio RNA binding family member 3	PUM3 is a human gene that encodes for a protein belonging to the pumilio RNA binding family. This protein is involved in RNA binding activity and plays a role in regulating protein ADP-ribosylation. PUM3 is located in the chromosome, endoplasmic reticulum, and nuclear lumen.	There is limited information available on the disease implications of PUM3. However, recent studies have suggested that PUM3 may play a role in the development of certain cancers, including breast cancer and glioblastoma. Targeted drug discovery efforts for PUM3 are still in the early stages, but there is potential for the development of drugs that target PUM3 to treat these types of cancers. Cur…	GO:0010835 regulation of protein ADP-ribosylation;GO:0006417 regulation of translation;GO:0051338 regulation of transferase activity		Predicted intracellular proteins	Nucleoli (Supported)				0	0	0	0	0	0	0	0	0
RIC8A	60626	symbol	H. sapiens	60626	H. sapiens	RIC8A	RIC8 guanine nucleotide exchange factor A	RIC8A is a human gene that encodes for a protein called RIC8 guanine nucleotide exchange factor A. This protein is predicted to have several functions, including the ability to bind to G-protein alpha-subunits, activate GTPase activity, and act as a guanyl-nucleotide exchange factor. RIC8A is also predicted to be involved in the G protein-coupled receptor signaling pathway and to play a role in p…	There is limited information available on the disease implications of RIC8A mutations. However, some studies have suggested that RIC8A may be involved in the development of certain cancers, such as breast cancer and hepatocellular carcinoma. Targeted drug discovery efforts for RIC8A are also limited, but some studies have identified potential small molecule inhibitors of RIC8A that could be used …	GO:0070586 cell-cell adhesion involved in gastrulation;GO:0042074 cell migration involved in gastrulation;GO:0071711 basement membrane organization		Predicted intracellular proteins	Cytosol (Approved); Additional: Plasma membrane				0	0	0	0	0	0	0	0	0
RPL29	6159	symbol	H. sapiens	6159	H. sapiens	RPL29	ribosomal protein L29	RPL29 is a gene that encodes a cytoplasmic ribosomal protein that is a component of the 60S subunit. This protein belongs to the L29E family of ribosomal proteins and is expressed on the cell surface, where it directly binds heparin. Ribosomes, which catalyze protein synthesis, consist of a small 40S subunit and a large 60S subunit, and together these subunits are composed of four RNA species and…	There is limited information available on the disease implications of RPL29. However, recent studies have suggested that alterations in ribosomal proteins, including RPL29, may play a role in the development and progression of various cancers. Targeted drug discovery efforts for RPL29 are also limited, but there have been some studies exploring the potential of targeting ribosomal proteins for ca…	GO:0007566 embryo implantation;GO:0002181 cytoplasmic translation;GO:0007565 female pregnancy		Ribosomal proteins; Predicted intracellular proteins	Cytosol;Endoplasmic reticulum;Nucleoli (Supported)				0	1	1	0	0	0	0	0	0
RPL35A	6165	symbol	H. sapiens	6165	H. sapiens	RPL35A	ribosomal protein L35a	RPL35A is a gene that encodes a ribosomal protein, specifically a component of the 60S subunit. Ribosomes are organelles that catalyze protein synthesis and are composed of RNA and proteins. RPL35A belongs to the L35AE family of ribosomal proteins and is located in the cytoplasm. The protein has been shown to bind to both initiator and elongator tRNAs and is located at the P site or P and A sites…	There is limited information on the disease implications of RPL35A mutations. However, recent studies have suggested that RPL35A may play a role in cancer development and progression. Specifically, mutations in RPL35A have been identified in various types of cancer, including lung cancer, colorectal cancer, and gastric cancer. Targeted drug discovery efforts for RPL35A are still in the early stag…	GO:0042273 ribosomal large subunit biogenesis;GO:0002181 cytoplasmic translation;GO:0006364 rRNA processing		Predicted intracellular proteins; Ribosomal proteins; Human disease related genes:Other congenital disorders:Ribosomopathies; Disease related genes; Human disease related genes:Cardiovascular diseases:Hematologic diseases					1	1	1	0	1	0	0	0	0
RPL36	25873	symbol	H. sapiens	25873	H. sapiens	RPL36	ribosomal protein L36	RPL36 is a gene that encodes a ribosomal protein, specifically a component of the 60S subunit. Ribosomes are organelles that catalyze protein synthesis and are composed of RNA and proteins. RPL36 belongs to the L36E family of ribosomal proteins and is located in the cytoplasm. Alternative splicing of the gene produces transcript variants that encode the same protein. As is common for genes that e…	There is limited information available on the disease implications of RPL36 mutations. However, recent studies have suggested that alterations in ribosomal proteins, including RPL36, may contribute to the development of certain cancers. Targeted drug discovery efforts for RPL36 are also limited, but there is ongoing research into the potential of ribosome-targeting drugs for cancer treatment. One…	GO:0002181 cytoplasmic translation;GO:0006412 translation;GO:0010467 gene expression		Ribosomal proteins; Predicted intracellular proteins	Cytosol (Supported)			(M5939)HALLMARK P53 PATHWAY	0	1	1	0	0	0	0	0	0
RPL7L1	285855	symbol	H. sapiens	285855	H. sapiens	RPL7L1	ribosomal protein L7 like 1	RPL7L1 is a human gene that encodes a ribosomal protein with RNA binding activity. It is predicted to play a role in the maturation of large subunit ribosomal RNA from a tricistronic RNA transcript, and to be involved in blastocyst formation. The gene is predicted to be located in the nucleolus and to be part of the cytosolic large ribosomal subunit.	There is limited information available on the disease implications of RPL7L1. However, mutations in other ribosomal protein genes have been associated with a variety of diseases, including Diamond-Blackfan anemia, Shwachman-Diamond syndrome, and cancer. Targeted drug discovery efforts for ribosomal protein genes have focused on identifying small molecules that can selectively inhibit the function…	GO:0000463 maturation of LSU-rRNA from tricistronic rRNA transcript (SSU-rRNA, 5.8S rRNA, LSU-rRNA);GO:0000470 maturation of LSU-rRNA;GO:0001825 blastocyst formation		Ribosomal proteins; Predicted intracellular proteins	Mitochondria;Nucleoli (Approved)				1	0	0	0	1	0	0	0	0
RPS23	6228	symbol	H. sapiens	6228	H. sapiens	RPS23	ribosomal protein S23	RPS23 is a gene that encodes a ribosomal protein, specifically a component of the 40S subunit of ribosomes. Ribosomes are organelles that catalyze protein synthesis and are composed of RNA and proteins. RPS23 belongs to the S12P family of ribosomal proteins and is located in the cytoplasm. It shares amino acid similarity with a ribosomal protein in S. cerevisiae. As is common for genes encoding r…	There is limited information on the disease implications of RPS23 mutations. However, some studies have suggested that alterations in ribosomal proteins, including RPS23, may be associated with various cancers. Targeted drug discovery efforts for RPS23 have not been reported, likely due to the lack of understanding of its specific role in disease. Currently, there are no drugs on the market that …	GO:1990145 maintenance of translational fidelity;GO:0034063 stress granule assembly;GO:0042274 ribosomal small subunit biogenesis		Disease related genes; Ribosomal proteins; Predicted intracellular proteins	Cytosol (Supported); Additional: Endoplasmic reticulum				1	1	1	1	0	0	1	0	0
RRS1	23212	symbol	H. sapiens	23212	H. sapiens	RRS1	ribosome biogenesis regulator 1 homolog	RRS1, or ribosome biogenesis regulator 1 homolog, is a gene that plays a role in several cellular processes, including the assembly of ribosomal large subunits and the localization of proteins to the nucleolus. It also enables 5S rRNA binding activity. RRS1 is located in the nucleoplasm, nucleolus, and condensed nuclear chromosome.	There is limited information available on the disease implications of RRS1. However, studies have shown that mutations in RRS1 can lead to defects in ribosome biogenesis, which can result in developmental disorders and cancer. Targeted drug discovery efforts for RRS1 are also limited, as it is not a well-studied target. However, some studies have suggested that targeting RRS1 could be a potential…	GO:0000447 endonucleolytic cleavage in ITS1 to separate SSU-rRNA from 5.8S rRNA and LSU-rRNA from tricistronic rRNA transcript (SSU-rRNA, 5.8S rRNA, LSU-rRNA);GO:1902570 protein localization to nucleolus;GO:0000479 endonucleolytic cleavage of tricistronic rRNA transcript (SSU-rRNA, 5.8S rRNA, LSU-rRNA)		Predicted intracellular proteins	Nucleoli (Supported)				1	0	0	1	1	0	1	0	0
RSL1D1	26156	symbol	H. sapiens	26156	H. sapiens	RSL1D1	ribosomal L1 domain containing 1	RSL1D1, also known as ribosomal L1 domain containing 1, is a human gene that plays a role in mRNA binding activity and regulation of cellular processes such as apoptosis and senescence. It is involved in the regulation of protein localization and is located in both the chromosome and nucleolus. This information is provided by the Alliance of Genome Resources as of April 2022.	There is limited information available on the disease implications of RSL1D1. However, recent studies have suggested that RSL1D1 may play a role in cancer progression and metastasis. Specifically, RSL1D1 has been found to be overexpressed in several types of cancer, including breast, lung, and liver cancer. Targeted drug discovery efforts for RSL1D1 are currently underway, with a focus on develop…	GO:2000772 regulation of cellular senescence;GO:0001649 osteoblast differentiation;GO:0001503 ossification		Ribosomal proteins; Predicted intracellular proteins	Mitotic chromosome;Nucleoli rim (Supported); Additional: Primary cilium;Vesicles			(M5926)HALLMARK MYC TARGETS V1	0	0	1	0	0	0	0	0	1
S100A6	6277	symbol	H. sapiens	6277	H. sapiens	S100A6	S100 calcium binding protein A6	S100A6 is a gene that encodes a protein belonging to the S100 family of proteins, which contain two EF-hand calcium-binding motifs. These proteins are found in the cytoplasm and/or nucleus of various cells and are involved in regulating cellular processes such as cell cycle progression and differentiation. S100A6 may play a role in stimulating Ca2+-dependent insulin release, prolactin secretion, …	S100A6 has been implicated in various diseases, including cancer, neurodegenerative disorders, and autoimmune diseases. In cancer, S100A6 has been shown to be overexpressed in several types of tumors, including breast, lung, and pancreatic cancer, and is associated with tumor progression and poor prognosis. Targeting S100A6 has been explored as a potential therapeutic strategy for cancer, and sev…	GO:0048146 positive regulation of fibroblast proliferation;GO:0048145 regulation of fibroblast proliferation;GO:0007409 axonogenesis		Predicted intracellular proteins; Cancer-related genes:Candidate cancer biomarkers	Cytosol;Plasma membrane (Enhanced)	Calcium citrate; Calcium Phosphate; Calcium phosphate dihydrate	(M5883)NABA SECRETED FACTORS; (M5885)NABA MATRISOME ASSOCIATED; (M5889)NABA MATRISOME		0	0	0	0	0	0	0	0	0
SBNO1	55206	symbol	H. sapiens	55206	H. sapiens	SBNO1	strawberry notch homolog 1	SBNO1, or strawberry notch homolog 1, is a human gene that is predicted to have chromatin DNA binding activity and histone binding activity. It is also predicted to be involved in the regulation of transcription, DNA-templated, and to be active in the nucleus. This information is provided by the Alliance of Genome Resources as of April 2022.	There is limited information available on the disease implications of SBNO1. However, recent studies have suggested that SBNO1 may play a role in the development and progression of certain types of cancer, including breast cancer and hepatocellular carcinoma. Targeted drug discovery efforts for SBNO1 are currently underway, with a focus on identifying small molecule inhibitors that can selectivel…	GO:0006355 regulation of DNA-templated transcription;GO:2001141 regulation of RNA biosynthetic process;GO:0051252 regulation of RNA metabolic process		Predicted intracellular proteins	Nucleoplasm (Approved)				0	0	0	0	0	0	0	0	0
SDHAF2	54949	symbol	H. sapiens	54949	H. sapiens	SDHAF2	succinate dehydrogenase complex assembly factor 2	SDHAF2 is a gene that encodes a mitochondrial assembly factor required for the flavination of a subunit of the succinate dehydrogenase complex (SDHA), which is necessary for the activity of the complex. Mutations in this gene have been linked to paraganglioma, a rare type of tumor that develops in the cells of the nervous system. The SDHAF2 gene plays a crucial role in the proper functioning of t…	Paraganglioma is a rare type of tumor that develops in the cells of the nervous system. Mutations in the SDHAF2 gene have been linked to the development of paraganglioma. Targeted drug discovery efforts have focused on developing drugs that can inhibit the activity of the succinate dehydrogenase complex, which is involved in the cellular process of respiration and is affected by mutations in the …	GO:0018293 protein-FAD linkage;GO:0006121 mitochondrial electron transport, succinate to ubiquinone;GO:0034552 respiratory chain complex II assembly		Disease related genes; Cancer-related genes; Predicted intracellular proteins; Human disease related genes:Cancers:Cancers of endocrine organs	Cytosol;Mitochondria (Approved); Additional: Nucleoli				0	0	0	0	0	0	0	0	0
SLC12A7	10723	symbol	H. sapiens	10723	H. sapiens	SLC12A7	solute carrier family 12 member 7	SLC12A7 is a human gene that encodes a protein belonging to the solute carrier family 12 member 7. This protein is involved in various processes such as cell volume homeostasis, inorganic ion homeostasis, and inorganic ion transmembrane transport. It has been found to enable protein kinase binding activity and is a part of a protein-containing complex.	There is limited information available on the disease implications of SLC12A7. However, some studies have suggested that alterations in the expression of this gene may be associated with certain types of cancer, including breast cancer and glioblastoma. Targeted drug discovery efforts for SLC12A7 are also limited, but some studies have identified potential small molecule inhibitors of this protei…	GO:0055064 chloride ion homeostasis;GO:0055081 monoatomic anion homeostasis;GO:0055075 potassium ion homeostasis		Transporters:Electrochemical Potential-driven transporters	Cytosol (Uncertain)	Potassium chloride			0	0	0	0	0	0	0	0	0
SSNA1	8636	symbol	H. sapiens	8636	H. sapiens	SSNA1	SS nuclear autoantigen 1	SSNA1, also known as SS nuclear autoantigen 1, is a human gene that encodes a protein with identical protein binding activity. It is predicted to play a role in ciliary receptor clustering, which is involved in the smoothened signaling pathway and intraciliary transport. The protein is located in the centrosome, a cellular organelle that plays a key role in cell division. The function of SSNA1 is…	There is limited information available on the disease implications of SSNA1. However, recent studies have suggested that mutations in this gene may be associated with certain types of cancer, including breast cancer and glioblastoma. Targeted drug discovery efforts for SSNA1 are currently underway, with a focus on developing small molecule inhibitors that can selectively target the protein and po…	GO:0140060 axon arborization;GO:0140058 neuron projection arborization;GO:0007020 microtubule nucleation		Predicted intracellular proteins	Basal body;Nucleoplasm (Approved); Additional: Cytosol;Vesicles				0	0	0	0	0	1	0	0	0
UBE2I	7329	symbol	H. sapiens	7329	H. sapiens	UBE2I	ubiquitin conjugating enzyme E2 I	The UBE2I gene encodes a member of the E2 ubiquitin-conjugating enzyme family, which is involved in the modification of proteins with ubiquitin for degradation. This process involves three classes of enzymes: E1s, E2s, and E3s. The UBE2I gene has four alternatively spliced transcript variants that encode the same protein.	The UBE2I gene has been implicated in several diseases, including cancer, viral infections, and neurodegenerative disorders. In cancer, UBE2I has been shown to be overexpressed in several types of tumors, including breast, prostate, and lung cancer, and is associated with poor prognosis. Targeted drug discovery efforts have focused on developing inhibitors of UBE2I as a potential cancer therapy. …	GO:1903182 regulation of SUMO transferase activity;GO:1903755 positive regulation of SUMO transferase activity;GO:0007084 mitotic nuclear membrane reassembly		Transporters:Primary Active Transporters; Predicted intracellular proteins; Cancer-related genes:Candidate cancer biomarkers	Nucleoplasm (Supported); Additional: Nucleoli		(M140)PID RANBP2 PATHWAY; (M228)PID SMAD2 3PATHWAY; (M30)PID HDAC CLASSII PATHWAY	(M5908)HALLMARK ANDROGEN RESPONSE	0	0	1	0	0	1	0	0	0
UCK2	7371	symbol	H. sapiens	7371	H. sapiens	UCK2	uridine-cytidine kinase 2	The UCK2 gene encodes a protein that acts as a pyrimidine ribonucleoside kinase. This protein is responsible for catalyzing the phosphorylation of uridine and cytidine to form uridine monophosphate (UMP) and cytidine monophosphate (CMP), respectively. This process is important for the synthesis of nucleotides, which are essential building blocks for DNA and RNA. The UCK2 gene is expressed in vari…	Mutations in the UCK2 gene have been associated with several types of cancer, including breast, lung, and ovarian cancer. As a result, there has been interest in developing drugs that target UCK2 as a potential cancer therapy. One such drug is 5-Fluorouracil (5-FU), which is a pyrimidine analog that is converted to its active form by UCK2. 5-FU is commonly used in the treatment of various types o…	GO:0044211 CTP salvage;GO:0009224 CMP biosynthetic process;GO:0010138 pyrimidine ribonucleotide salvage	yes	Enzymes; Predicted intracellular proteins; ENZYME proteins:Transferases	Nucleoplasm (Approved); Additional: Cytosol	Cytidine; Cytidine-5'-Triphosphate; Cytidine-5'-Monophosphate; Uridine 5'-triphosphate		(M5947)HALLMARK IL2 STAT5 SIGNALING; (M5901)HALLMARK G2M CHECKPOINT	0	0	0	0	0	0	0	0	0
UTP14A	10813	symbol	H. sapiens	10813	H. sapiens	UTP14A	UTP14A small subunit processome component	UTP14A is a gene that belongs to the uridine triphosphate 14 family. It encodes a protein that is a crucial component of a large ribonucleoprotein complex that is bound to the U3 small nucleolar RNA. This protein is involved in the synthesis of 18S rRNA and ribosome biogenesis. The gene has multiple transcript variants due to alternative splicing. An autosomal retrotransposed copy of this X-linke…	There is limited information available on the disease implications of UTP14A. However, recent studies have suggested that mutations in this gene may be associated with developmental disorders such as intellectual disability and autism spectrum disorder. Targeted drug discovery efforts for UTP14A are also limited, as the function of this gene is not fully understood. However, some studies have sug…	GO:0006364 rRNA processing;GO:0016072 rRNA metabolic process;GO:0042254 ribosome biogenesis		Predicted intracellular proteins	Nucleoli (Supported); Additional: Cytosol				1	1	0	0	0	1	0	0	0
UTP20	27340	symbol	H. sapiens	27340	H. sapiens	UTP20	UTP20 small subunit processome component	UTP20 is a human gene that encodes a protein that is a component of the U3 small nucleolar RNA (snoRNA) protein complex. This complex is involved in the processing of 18S ribosomal RNA. The UTP20 protein is a small subunit processome component that plays a role in ribosome biogenesis. Mutations in UTP20 have been associated with developmental disorders such as intellectual disability and microcep…	There is currently limited information available on targeted drug discovery efforts for UTP20. However, mutations in this gene have been associated with developmental disorders such as intellectual disability and microcephaly. As such, there is potential for drug development efforts to target these conditions. There are currently no drugs on the market specifically targeting UTP20. However, there…	GO:0000472 endonucleolytic cleavage to generate mature 5'-end of SSU-rRNA from (SSU-rRNA, 5.8S rRNA, LSU-rRNA);GO:0000967 rRNA 5'-end processing;GO:0000480 endonucleolytic cleavage in 5'-ETS of tricistronic rRNA transcript (SSU-rRNA, 5.8S rRNA, LSU-rRNA)		Predicted intracellular proteins	Nucleoli (Supported); Additional: Plasma membrane			(M5928)HALLMARK MYC TARGETS V2	1	1	0	1	0	0	0	0	0
UTP6	55813	symbol	H. sapiens	55813	H. sapiens	UTP6	UTP6 small subunit processome component	UTP6 is a human gene that encodes a small subunit processome component. It is predicted to have snoRNA binding activity and is involved in the maturation of SSU-rRNA from tricistronic rRNA transcript (SSU-rRNA, 5.8S rRNA, LSU-rRNA). UTP6 is located in the chromosome and nucleolus. This information is provided by the Alliance of Genome Resources as of April 2022.	There is limited information available on the disease implications of UTP6. However, mutations in other genes involved in ribosome biogenesis have been linked to a variety of diseases, including Diamond-Blackfan anemia, Treacher Collins syndrome, and various types of cancer. Targeted drug discovery efforts for UTP6 are also limited, likely due to its relatively unknown function and disease associ…	GO:0000462 maturation of SSU-rRNA from tricistronic rRNA transcript (SSU-rRNA, 5.8S rRNA, LSU-rRNA);GO:0030490 maturation of SSU-rRNA;GO:0042274 ribosomal small subunit biogenesis		Predicted intracellular proteins	Nucleoli (Enhanced); Additional: Mitotic chromosome				1	1	0	1	0	1	0	0	0

## Sheet: C3-Enrichment
GroupID	Category	Term	Description	LogP	Log(q-value)	Genes	Symbols	InTerm_InList
1_Summary	GO Biological Processes	GO:0042254	ribosome biogenesis	-31.0645	-26.7211	705,6165,6228,9790,10514,10813,10969,22984,23212,23560,27340,30836,51491,54505,54606,55299,55661,55813,79039,79050,161424,285855,84365	BYSL,RPL35A,RPS23,BMS1,MYBBP1A,UTP14A,EBNA1BP2,PDCD11,RRS1,GTPBP4,UTP20,DNTTIP2,NOP16,DHX29,DDX56,BRIX1,DDX27,UTP6,DDX54,NOC4L,NOP9,RPL7L1,NIFK	23/-
1_Member	GO Biological Processes	GO:0042254	ribosome biogenesis	-31.0645	-26.7211	705,6165,6228,9790,10514,10813,10969,22984,23212,23560,27340,30836,51491,54505,54606,55299,55661,55813,79039,79050,161424,285855	BYSL,RPL35A,RPS23,BMS1,MYBBP1A,UTP14A,EBNA1BP2,PDCD11,RRS1,GTPBP4,UTP20,DNTTIP2,NOP16,DHX29,DDX56,BRIX1,DDX27,UTP6,DDX54,NOC4L,NOP9,RPL7L1	22/309
1_Member	GO Biological Processes	GO:0022613	ribonucleoprotein complex biogenesis	-26.7355	-22.6932	705,6165,6228,9790,10514,10813,10969,22984,23212,23560,27340,30836,51491,54505,54606,55299,55661,55813,79039,79050,161424,285855	BYSL,RPL35A,RPS23,BMS1,MYBBP1A,UTP14A,EBNA1BP2,PDCD11,RRS1,GTPBP4,UTP20,DNTTIP2,NOP16,DHX29,DDX56,BRIX1,DDX27,UTP6,DDX54,NOC4L,NOP9,RPL7L1	22/483
1_Member	GO Biological Processes	GO:0016072	rRNA metabolic process	-25.169	-21.3028	705,6165,9790,10813,10969,22984,23212,23560,27340,54606,55299,55661,55813,79039,79050,84365,161424,285855	BYSL,RPL35A,BMS1,UTP14A,EBNA1BP2,PDCD11,RRS1,GTPBP4,UTP20,DDX56,BRIX1,DDX27,UTP6,DDX54,NOC4L,NIFK,NOP9,RPL7L1	18/251
1_Member	GO Biological Processes	GO:0006364	rRNA processing	-24.4169	-20.6756	705,6165,9790,10813,10969,22984,23212,23560,27340,54606,55299,55661,55813,79039,79050,161424,285855	BYSL,RPL35A,BMS1,UTP14A,EBNA1BP2,PDCD11,RRS1,GTPBP4,UTP20,DDX56,BRIX1,DDX27,UTP6,DDX54,NOC4L,NOP9,RPL7L1	17/216
2_Summary	Reactome Gene Sets	R-HSA-6791226	Major pathway of rRNA processing in the nucleolus and cytosol	-17.9928	-14.3484	705,6159,6165,6228,9790,10813,10969,22984,25873,26354,27340,55813,79050	BYSL,RPL29,RPL35A,RPS23,BMS1,UTP14A,EBNA1BP2,PDCD11,RPL36,GNL3,UTP20,UTP6,NOC4L	13/-
2_Member	Reactome Gene Sets	R-HSA-6791226	Major pathway of rRNA processing in the nucleolus and cytosol	-17.9928	-14.3484	705,6159,6165,6228,9790,10813,10969,22984,25873,26354,27340,55813,79050	BYSL,RPL29,RPL35A,RPS23,BMS1,UTP14A,EBNA1BP2,PDCD11,RPL36,GNL3,UTP20,UTP6,NOC4L	13/182
2_Member	Reactome Gene Sets	R-HSA-8868773	rRNA processing in the nucleus and cytosol	-17.7152	-14.15	705,6159,6165,6228,9790,10813,10969,22984,25873,26354,27340,55813,79050	BYSL,RPL29,RPL35A,RPS23,BMS1,UTP14A,EBNA1BP2,PDCD11,RPL36,GNL3,UTP20,UTP6,NOC4L	13/191
2_Member	Reactome Gene Sets	R-HSA-72312	rRNA processing	-17.4797	-13.9815	705,6159,6165,6228,9790,10813,10969,22984,25873,26354,27340,55813,79050	BYSL,RPL29,RPL35A,RPS23,BMS1,UTP14A,EBNA1BP2,PDCD11,RPL36,GNL3,UTP20,UTP6,NOC4L	13/199
2_Member	Reactome Gene Sets	R-HSA-8953854	Metabolism of RNA	-10.9321	-7.63019	705,6159,6165,6228,9790,10813,10969,22984,25873,26354,27340,55813,79050	BYSL,RPL29,RPL35A,RPS23,BMS1,UTP14A,EBNA1BP2,PDCD11,RPL36,GNL3,UTP20,UTP6,NOC4L	13/644
2_Member	Reactome Gene Sets	R-HSA-6790901	rRNA modification in the nucleus and cytosol	-9.37179	-6.17459	9790,10813,22984,27340,55813,79050	BMS1,UTP14A,PDCD11,UTP20,UTP6,NOC4L	6/59
3_Summary	CORUM	CORUM:3055	Nop56p-associated pre-rRNA complex	-13.244	-9.80376	6159,6165,6228,10514,10969,25873,26156,26354,55299,54505,7329	RPL29,RPL35A,RPS23,MYBBP1A,EBNA1BP2,RPL36,RSL1D1,GNL3,BRIX1,DHX29,UBE2I	11/-
3_Member	CORUM	CORUM:3055	Nop56p-associated pre-rRNA complex	-13.244	-9.80376	6159,6165,6228,10514,10969,25873,26156,26354,55299	RPL29,RPL35A,RPS23,MYBBP1A,EBNA1BP2,RPL36,RSL1D1,GNL3,BRIX1	9/104
3_Member	GO Biological Processes	GO:0002181	cytoplasmic translation	-5.7143	-2.60142	6159,6165,6228,25873,54505	RPL29,RPL35A,RPS23,RPL36,DHX29	5/132
3_Member	CORUM	CORUM:306	Ribosome, cytoplasmic	-5.13164	-2.08935	6159,6165,6228,25873	RPL29,RPL35A,RPS23,RPL36	4/80
3_Member	WikiPathways	WP477	Cytoplasmic ribosomal proteins	-4.96697	-1.96589	6159,6165,6228,25873	RPL29,RPL35A,RPS23,RPL36	4/88
3_Member	Reactome Gene Sets	R-HSA-156902	Peptide chain elongation	-4.94749	-1.96589	6159,6165,6228,25873	RPL29,RPL35A,RPS23,RPL36	4/89
3_Member	Reactome Gene Sets	R-HSA-192823	Viral mRNA Translation	-4.94749	-1.96589	6159,6165,6228,25873	RPL29,RPL35A,RPS23,RPL36	4/89
3_Member	Reactome Gene Sets	R-HSA-156842	Eukaryotic Translation Elongation	-4.90921	-1.95983	6159,6165,6228,25873	RPL29,RPL35A,RPS23,RPL36	4/91
3_Member	Reactome Gene Sets	R-HSA-975956	Nonsense Mediated Decay (NMD) independent of the Exon Junction Complex (EJC)	-4.8904	-1.95983	6159,6165,6228,25873	RPL29,RPL35A,RPS23,RPL36	4/92
3_Member	Reactome Gene Sets	R-HSA-2408557	Selenocysteine synthesis	-4.8718	-1.95983	6159,6165,6228,25873	RPL29,RPL35A,RPS23,RPL36	4/93
3_Member	Reactome Gene Sets	R-HSA-72764	Eukaryotic Translation Termination	-4.8718	-1.95983	6159,6165,6228,25873	RPL29,RPL35A,RPS23,RPL36	4/93
3_Member	Reactome Gene Sets	R-HSA-9633012	Response of EIF2AK4 (GCN2) to amino acid deficiency	-4.76441	-1.86823	6159,6165,6228,25873	RPL29,RPL35A,RPS23,RPL36	4/99
3_Member	Reactome Gene Sets	R-HSA-72689	Formation of a pool of free 40S subunits	-4.73011	-1.8639	6159,6165,6228,25873	RPL29,RPL35A,RPS23,RPL36	4/101
3_Member	Reactome Gene Sets	R-HSA-156827	L13a-mediated translational silencing of Ceruloplasmin expression	-4.63134	-1.80652	6159,6165,6228,25873	RPL29,RPL35A,RPS23,RPL36	4/107
3_Member	Reactome Gene Sets	R-HSA-927802	Nonsense-Mediated Decay (NMD)	-4.63134	-1.80652	6159,6165,6228,25873	RPL29,RPL35A,RPS23,RPL36	4/107
3_Member	Reactome Gene Sets	R-HSA-975957	Nonsense Mediated Decay (NMD) enhanced by the Exon Junction Complex (EJC)	-4.63134	-1.80652	6159,6165,6228,25873	RPL29,RPL35A,RPS23,RPL36	4/107
3_Member	Reactome Gene Sets	R-HSA-72706	GTP hydrolysis and joining of the 60S ribosomal subunit	-4.61544	-1.80359	6159,6165,6228,25873	RPL29,RPL35A,RPS23,RPL36	4/108
3_Member	Reactome Gene Sets	R-HSA-1799339	SRP-dependent cotranslational protein targeting to membrane	-4.55335	-1.75409	6159,6165,6228,25873	RPL29,RPL35A,RPS23,RPL36	4/112
3_Member	Reactome Gene Sets	R-HSA-2408522	Selenoamino acid metabolism	-4.52318	-1.74475	6159,6165,6228,25873	RPL29,RPL35A,RPS23,RPL36	4/114
3_Member	Reactome Gene Sets	R-HSA-72613	Eukaryotic Translation Initiation	-4.50829	-1.74475	6159,6165,6228,25873	RPL29,RPL35A,RPS23,RPL36	4/115
3_Member	Reactome Gene Sets	R-HSA-72737	Cap-dependent Translation Initiation	-4.50829	-1.74475	6159,6165,6228,25873	RPL29,RPL35A,RPS23,RPL36	4/115
3_Member	Reactome Gene Sets	R-HSA-168273	Influenza Viral RNA Transcription and Replication	-4.28706	-1.53479	6159,6165,6228,25873	RPL29,RPL35A,RPS23,RPL36	4/131
3_Member	CORUM	CORUM:308	60S ribosomal subunit, cytoplasmic	-4.26643	-1.52516	6159,6165,25873	RPL29,RPL35A,RPL36	3/47
3_Member	Reactome Gene Sets	R-HSA-9010553	Regulation of expression of SLITs and ROBOs	-4.16275	-1.43221	6159,6165,6228,25873	RPL29,RPL35A,RPS23,RPL36	4/141
3_Member	Reactome Gene Sets	R-HSA-168255	Influenza Infection	-4.09255	-1.38269	6159,6165,6228,25873	RPL29,RPL35A,RPS23,RPL36	4/147
3_Member	Reactome Gene Sets	R-HSA-9711097	Cellular response to starvation	-4.09255	-1.38269	6159,6165,6228,25873	RPL29,RPL35A,RPS23,RPL36	4/147
3_Member	KEGG Pathway	hsa03010	Ribosome	-3.82939	-1.14882	6159,6165,6228,25873	RPL29,RPL35A,RPS23,RPL36	4/172
3_Member	Reactome Gene Sets	R-HSA-376176	Signaling by ROBO receptors	-3.78164	-1.1104	6159,6165,6228,25873	RPL29,RPL35A,RPS23,RPL36	4/177
3_Member	GO Biological Processes	GO:0006412	translation	-3.4338	-0.771715	6159,6165,6228,25873,54505	RPL29,RPL35A,RPS23,RPL36,DHX29	5/397
3_Member	KEGG Pathway	hsa05171	Coronavirus disease - COVID-19	-3.29338	-0.640251	6159,6165,6228,25873	RPL29,RPL35A,RPS23,RPL36	4/238
3_Member	Reactome Gene Sets	R-HSA-72766	Translation	-3.03002	-0.385661	6159,6165,6228,25873	RPL29,RPL35A,RPS23,RPL36	4/280
3_Member	Reactome Gene Sets	R-HSA-71291	Metabolism of amino acids and derivatives	-2.73919	-0.111863	6159,6165,6228,25873	RPL29,RPL35A,RPS23,RPL36	4/336
3_Member	Reactome Gene Sets	R-HSA-9824446	Viral Infection Pathways	-2.37007	0	6159,6165,6228,7329,25873	RPL29,RPL35A,RPS23,UBE2I,RPL36	5/692
3_Member	Reactome Gene Sets	R-HSA-422475	Axon guidance	-2.2991	0	6159,6165,6228,25873	RPL29,RPL35A,RPS23,RPL36	4/446
3_Member	Reactome Gene Sets	R-HSA-9675108	Nervous system development	-2.22916	0	6159,6165,6228,25873	RPL29,RPL35A,RPS23,RPL36	4/467
4_Summary	GO Biological Processes	GO:0042274	ribosomal small subunit biogenesis	-11.2494	-7.86035	705,6228,9790,23212,27340,30836,55813,161424	BYSL,RPS23,BMS1,RRS1,UTP20,DNTTIP2,UTP6,NOP9	8/-
4_Member	GO Biological Processes	GO:0042274	ribosomal small subunit biogenesis	-11.2494	-7.86035	705,6228,9790,23212,27340,30836,55813,161424	BYSL,RPS23,BMS1,RRS1,UTP20,DNTTIP2,UTP6,NOP9	8/108
4_Member	GO Biological Processes	GO:0000462	maturation of SSU-rRNA from tricistronic rRNA transcript (SSU-rRNA, 5.8S rRNA, LSU-rRNA)	-10.8031	-7.53894	705,9790,23212,27340,55813,161424	BYSL,BMS1,RRS1,UTP20,UTP6,NOP9	6/35
4_Member	GO Biological Processes	GO:0030490	maturation of SSU-rRNA	-9.61096	-6.38157	705,9790,23212,27340,55813,161424	BYSL,BMS1,RRS1,UTP20,UTP6,NOP9	6/54
4_Member	GO Biological Processes	GO:0000479	endonucleolytic cleavage of tricistronic rRNA transcript (SSU-rRNA, 5.8S rRNA, LSU-rRNA)	-8.0391	-4.87186	9790,23212,27340,161424	BMS1,RRS1,UTP20,NOP9	4/16
4_Member	GO Biological Processes	GO:0000447	endonucleolytic cleavage in ITS1 to separate SSU-rRNA from 5.8S rRNA and LSU-rRNA from tricistronic rRNA transcript (SSU-rRNA, 5.8S rRNA, LSU-rRNA)	-6.53409	-3.39488	23212,27340,161424	RRS1,UTP20,NOP9	3/9
4_Member	GO Biological Processes	GO:0000466	maturation of 5.8S rRNA from tricistronic rRNA transcript (SSU-rRNA, 5.8S rRNA, LSU-rRNA)	-5.277	-2.18894	23212,27340,161424	RRS1,UTP20,NOP9	3/22
4_Member	GO Biological Processes	GO:0000460	maturation of 5.8S rRNA	-4.73285	-1.8639	23212,27340,161424	RRS1,UTP20,NOP9	3/33
5_Summary	GO Biological Processes	GO:0042273	ribosomal large subunit biogenesis	-11.0536	-7.71026	6165,10969,23212,23560,51491,55299,285855	RPL35A,EBNA1BP2,RRS1,GTPBP4,NOP16,BRIX1,RPL7L1	7/-
5_Member	GO Biological Processes	GO:0042273	ribosomal large subunit biogenesis	-11.0536	-7.71026	6165,10969,23212,23560,51491,55299,285855	RPL35A,EBNA1BP2,RRS1,GTPBP4,NOP16,BRIX1,RPL7L1	7/65
6_Summary	KEGG Pathway	hsa03008	Ribosome biogenesis in eukaryotes	-5.20149	-2.13692	9790,10813,23560,26354,55813,7329,8636,79892	BMS1,UTP14A,GTPBP4,GNL3,UTP6,UBE2I,SSNA1,MCMBP	8/-
6_Member	KEGG Pathway	hsa03008	Ribosome biogenesis in eukaryotes	-5.20149	-2.13692	9790,10813,23560,26354,55813	BMS1,UTP14A,GTPBP4,GNL3,UTP6	5/168
6_Member	GO Biological Processes	GO:1903320	regulation of protein modification by small protein conjugation or removal	-2.19033	0	7329,23560,26354	UBE2I,GTPBP4,GNL3	3/244
6_Member	GO Biological Processes	GO:1901873	regulation of post-translational protein modification	-2.16613	0	7329,23560,26354	UBE2I,GTPBP4,GNL3	3/249
6_Member	GO Biological Processes	GO:0051301	cell division	-2.06199	0	7329,8636,26354,79892	UBE2I,SSNA1,GNL3,MCMBP	4/522
7_Summary	GO Biological Processes	GO:0042255	ribosome assembly	-3.94821	-1.24833	23212,54505,55299,6228	RRS1,DHX29,BRIX1,RPS23	4/-
7_Member	GO Biological Processes	GO:0042255	ribosome assembly	-3.94821	-1.24833	23212,54505,55299	RRS1,DHX29,BRIX1	3/60
7_Member	GO Biological Processes	GO:0140694	membraneless organelle assembly	-2.66586	-0.0468043	6228,23212,54505,55299	RPS23,RRS1,DHX29,BRIX1	4/352
7_Member	GO Biological Processes	GO:0022618	protein-RNA complex assembly	-2.28751	0	23212,54505,55299	RRS1,DHX29,BRIX1	3/225
7_Member	GO Biological Processes	GO:0071826	protein-RNA complex organization	-2.2404	0	23212,54505,55299	RRS1,DHX29,BRIX1	3/234
8_Summary	GO Biological Processes	GO:0140588	chromatin looping	-3.87864	-1.18852	54505,54606,55661,79039	DHX29,DDX56,DDX27,DDX54	4/-
8_Member	GO Biological Processes	GO:0140588	chromatin looping	-3.87864	-1.18852	54505,54606,55661,79039	DHX29,DDX56,DDX27,DDX54	4/167
9_Summary	GO Biological Processes	GO:0001649	osteoblast differentiation	-2.81709	-0.181326	10514,23560,26156	MYBBP1A,GTPBP4,RSL1D1	3/-
9_Member	GO Biological Processes	GO:0001649	osteoblast differentiation	-2.81709	-0.181326	10514,23560,26156	MYBBP1A,GTPBP4,RSL1D1	3/146

## Sheet: C4-Annotation
MyList	Gene ID	Type	Tax ID	Homologene Gene ID	Homologene Gene Tax ID	Gene Symbol	Description	Protein Functions (ChatGPT)	Disease & Drugs (ChatGPT)	Biological Process (GO)	Kinase Class (UniProt)	Protein Function (Protein Atlas)	Subcellular Location (Protein Atlas)	Drug (DrugBank)	Canonical Pathways_x000D_	Hallmark Gene Sets_x000D_	GO:0045814 negative regulation of gene ex	R-HSA-72203 Processing of Capped Intron-Co	GO:0010564 regulation of cell cycle proce	R-HSA-199991 Membrane Trafficking	GO:0051235 maintenance of location	GO:0006260 DNA replication	GO:0015931 nucleobase-containing compound	R-HSA-556833 Metabolism of lipids
APOBEC3B	9582	symbol	H. sapiens	9582	H. sapiens	APOBEC3B	apolipoprotein B mRNA editing enzyme catalytic subunit 3B	APOBEC3B is a gene that belongs to the cytidine deaminase gene family and is located on chromosome 22. It is one of seven related genes or pseudogenes found in a cluster, which may have resulted from gene duplication. The proteins encoded by the cluster are structurally and functionally related to the RNA-editing cytidine deaminase APOBEC1 and may have roles in growth or cell cycle control. A hyb…	APOBEC3B has been implicated in various types of cancer, including breast, lung, and bladder cancer. It has been shown to promote tumor growth and metastasis by inducing genomic instability and promoting the accumulation of mutations in cancer cells. Targeting APOBEC3B has emerged as a potential therapeutic strategy for cancer treatment. Several small molecule inhibitors of APOBEC3B have been dev…	GO:0044355 clearance of foreign intracellular DNA;GO:0099046 clearance of foreign intracellular nucleic acids;GO:0070383 DNA cytosine deamination		ENZYME proteins:Hydrolases; Cancer-related genes; Enzymes; Predicted intracellular proteins	Nucleoplasm (Supported)				1.0	0.0	0.0	0.0	0.0	1.0	0.0	0.0
CALU	813	symbol	H. sapiens	813	H. sapiens	CALU	calumenin	CALU, also known as calumenin, is a calcium-binding protein found in the endoplasmic reticulum (ER) that plays a role in protein folding and sorting. It is part of a family of multiple EF-hand proteins, including reticulocalbin, ERC-55, and Cab45. CALU has multiple isoforms due to alternative splicing of its transcript variants.	Research has shown that CALU may be involved in the pathogenesis of several diseases, including cancer, Alzheimer's disease, and cardiovascular disease. In cancer, CALU has been found to be overexpressed in several types of tumors, including breast, lung, and pancreatic cancer, and may play a role in tumor growth and metastasis. In Alzheimer's disease, CALU has been implicated in the accumulation…			Predicted intracellular proteins	Endoplasmic reticulum (Enhanced)			(M5930)HALLMARK EPITHELIAL MESENCHYMAL TRANSITION	0.0	0.0	0.0	0.0	0.0	0.0	0.0	0.0
CDK11A	728642	symbol	H. sapiens	728642	H. sapiens	CDK11A	cyclin dependent kinase 11A	CDK11A, also known as cyclin dependent kinase 11A, is a member of the serine/threonine protein kinase family that plays a crucial role in eukaryotic cell cycle control. This gene shares high sequence identity with a neighboring gene due to segmental duplication and is frequently deleted or altered in neuroblastoma. The protein kinase encoded by CDK11A can be cleaved by caspases and may play a rol…	CDK11A has been implicated in various diseases, including cancer and neurodegenerative disorders. In cancer, CDK11A has been shown to play a role in cell cycle regulation and DNA damage response, making it a potential target for cancer therapy. Several small molecule inhibitors targeting CDK11A have been developed, including the compounds SP600125 and dinaciclib. Dinaciclib has shown promising re…	GO:0046605 regulation of centrosome cycle;GO:0050684 regulation of mRNA processing;GO:0043484 regulation of RNA splicing	yes	Enzymes; Kinases:CMGC Ser/Thr protein kinases; Predicted intracellular proteins; ENZYME proteins:Transferases	Nuclear speckles (Supported); Additional: Cytosol				0.0	0.0	1.0	0.0	0.0	0.0	0.0	0.0
CDK11B	984	symbol	H. sapiens	984	H. sapiens	CDK11B	cyclin dependent kinase 11B	CDK11B, also known as cyclin dependent kinase 11B, is a member of the serine/threonine protein kinase family that plays a crucial role in eukaryotic cell cycle control. This gene shares high sequence identity with a neighboring gene due to segmental duplication and is frequently deleted or altered in neuroblastoma. The protein kinase encoded by CDK11B can be cleaved by caspases and may play a rol…	There is limited information available on the disease implications of CDK11B. However, studies have shown that alterations in this gene are frequently observed in neuroblastoma, a type of cancer that affects the nervous system in children. Targeted drug discovery efforts for CDK11B are also limited, but some studies have suggested that inhibitors of CDK11B could be potential therapeutic agents fo…	GO:0046605 regulation of centrosome cycle;GO:0050684 regulation of mRNA processing;GO:0043484 regulation of RNA splicing	yes	Enzymes; Kinases:CMGC Ser/Thr protein kinases; Predicted intracellular proteins; ENZYME proteins:Transferases	Nuclear speckles (Approved)		(M58)PID AR PATHWAY		0.0	0.0	1.0	0.0	0.0	0.0	0.0	0.0
CERS2	29956	symbol	H. sapiens	29956	H. sapiens	CERS2	ceramide synthase 2	CERS2 is a human gene that encodes a protein with similarities to the yeast longevity assurance gene 1. Studies have shown that mutations or overexpression of the related gene in yeast can alter yeast lifespan. The human protein may play a role in regulating cell growth. There are multiple versions of the gene that encode the same protein due to alternative splicing.	CERS2 has been implicated in several diseases, including cancer, diabetes, and neurological disorders. In cancer, CERS2 has been shown to promote tumor growth and metastasis, making it a potential target for cancer therapy. In diabetes, CERS2 has been linked to insulin resistance and beta-cell dysfunction, suggesting that targeting CERS2 could improve glucose homeostasis. In neurological disorder…	GO:1905045 negative regulation of Schwann cell proliferation involved in axon regeneration;GO:1900148 negative regulation of Schwann cell migration;GO:1905044 regulation of Schwann cell proliferation involved in axon regeneration		Enzymes; ENZYME proteins:Transferases	Endoplasmic reticulum;Nuclear membrane (Supported)				0.0	0.0	1.0	0.0	0.0	0.0	0.0	1.0
CHCHD1	118487	symbol	H. sapiens	118487	H. sapiens	CHCHD1	coiled-coil-helix-coiled-coil-helix domain containing 1	The human gene CHCHD1, also known as coiled-coil-helix-coiled-coil-helix domain containing 1, is involved in RNA binding activity and is predicted to play a role in mitochondrial translation. It is found in various locations within the cell, including the cytosol, mitochondrion, and nuclear lumen. This information is provided by the Alliance of Genome Resources as of April 2022.	Mutations in the CHCHD1 gene have been associated with several neurodegenerative disorders, including amyotrophic lateral sclerosis (ALS), frontotemporal dementia (FTD), and Parkinson's disease (PD). These mutations are thought to disrupt the normal function of CHCHD1 in mitochondrial translation and RNA metabolism, leading to mitochondrial dysfunction and neuronal cell death. Targeted drug disco…	GO:0032543 mitochondrial translation;GO:0140053 mitochondrial gene expression;GO:0006412 translation		Ribosomal proteins; Predicted intracellular proteins	Mitochondria;Nucleoplasm (Supported); Additional: Cytosol;Nucleoli fibrillar center				0.0	0.0	0.0	0.0	0.0	0.0	0.0	0.0
CRAT	1384	symbol	H. sapiens	1384	H. sapiens	CRAT	carnitine O-acetyltransferase	CRAT, or carnitine O-acetyltransferase, is a gene that encodes an enzyme involved in energy homeostasis and fat metabolism. The enzyme catalyzes the transfer of acyl groups from an acyl-CoA thioester to carnitine, regulating the ratio of acyl-CoA/CoA. It is found in both the mitochondria and the peroxisome. Alternative splicing results in different isoforms that may localize to different subcellu…	There is limited information on the disease implications of CRAT mutations. However, some studies have suggested that CRAT may play a role in metabolic disorders such as obesity and type 2 diabetes. Targeted drug discovery efforts for CRAT have been limited, but some studies have explored the potential of CRAT inhibitors as a therapeutic strategy for metabolic disorders. One example of a successf…	GO:0019254 carnitine metabolic process, CoA-linked;GO:0033540 fatty acid beta-oxidation using acyl-CoA oxidase;GO:0009437 carnitine metabolic process		Predicted intracellular proteins; Transporters; Human disease related genes:Nervous system diseases:Neurodegenerative diseases; ENZYME proteins:Transferases; Potential drug targets; Disease related genes; Enzymes	Cytosol;Golgi apparatus (Approved)	Levocarnitine; Coenzyme A; (3-Carboxy-2-(R)-Hydroxy-Propyl)-Trimethyl-Ammonium		(M5949)HALLMARK PEROXISOME; (M5935)HALLMARK FATTY ACID METABOLISM; (M5905)HALLMARK ADIPOGENESIS	0.0	0.0	0.0	0.0	0.0	0.0	0.0	1.0
CST3	1471	symbol	H. sapiens	1471	H. sapiens	CST3	cystatin C	CST3 is a gene that encodes cystatin C, the most abundant extracellular inhibitor of cysteine proteases found in high concentrations in biological fluids and expressed in virtually all organs of the body. It belongs to the type 2 cystatin proteins, which are a class of cysteine proteinase inhibitors that provide protective functions in human fluids and secretions. The cystatin locus on chromosome…	Mutations in the CST3 gene have been associated with several diseases, including hereditary cerebral hemorrhage with amyloidosis, age-related macular degeneration, and Alzheimer's disease. In particular, the A25T mutation in CST3 has been linked to cerebral amyloid angiopathy, a condition characterized by the accumulation of amyloid protein in the walls of blood vessels in the brain, leading to h…	GO:0010711 negative regulation of collagen catabolic process;GO:0060311 negative regulation of elastin catabolic process;GO:0060310 regulation of elastin catabolic process		Human disease related genes:Nervous system diseases:Eye disease; Predicted secreted proteins; Human disease related genes:Nervous system diseases:Neurodegenerative diseases; Disease related genes; Cancer-related genes:Candidate cancer biomarkers	Golgi apparatus;Vesicles (Supported)		(M3468)NABA ECM REGULATORS; (M5885)NABA MATRISOME ASSOCIATED; (M5889)NABA MATRISOME		0.0	0.0	1.0	0.0	0.0	0.0	0.0	0.0
CWC15	51503	symbol	H. sapiens	51503	H. sapiens	CWC15	CWC15 spliceosome associated protein homolog	CWC15 is a human gene that is predicted to have RNA binding activity and is involved in mRNA splicing through the spliceosome. It is located in both the mitochondrion and nuclear speck and is part of the U2-type catalytic step 2 spliceosome. This information is provided by the Alliance of Genome Resources as of April 2022.	There is limited information available on the disease implications of CWC15. However, mutations in genes involved in mRNA splicing have been linked to various diseases, including cancer and neurodegenerative disorders. Targeted drug discovery efforts for CWC15 are also limited, as it is a relatively understudied gene. However, there are ongoing efforts to develop drugs that target the spliceosome…	GO:0045292 mRNA cis splicing, via spliceosome;GO:0000377 RNA splicing, via transesterification reactions with bulged adenosine as nucleophile;GO:0000398 mRNA splicing, via spliceosome		Predicted intracellular proteins	Nuclear speckles (Supported); Additional: Mitochondria				0.0	1.0	0.0	0.0	0.0	0.0	0.0	0.0
DOLPP1	57171	symbol	H. sapiens	57171	H. sapiens	DOLPP1	dolichyldiphosphatase 1	DOLPP1 is a human gene that encodes for dolichyl pyrophosphate (Dol-P-P) phosphatase, which is responsible for dephosphorylating Dol-P-P so that it can be reused as a glycosyl carrier lipid by the oligosaccharyltransferase multisubunit complex in the endoplasmic reticulum (ER). This gene has been characterized in mice as well, and alternative splicing results in multiple transcript variants and p…	There is limited information available on the disease implications of DOLPP1. However, recent studies have suggested that mutations in this gene may be associated with congenital disorders of glycosylation (CDG), a group of rare genetic disorders that affect the glycosylation process. Targeted drug discovery efforts for DOLPP1 are also limited, but some studies have suggested that small molecule …	GO:0006489 dolichyl diphosphate biosynthetic process;GO:0046465 dolichyl diphosphate metabolic process;GO:0006488 dolichol-linked oligosaccharide biosynthetic process		ENZYME proteins:Hydrolases; Enzymes	Vesicles (Approved); Additional: Intermediate filaments				0.0	0.0	0.0	1.0	0.0	0.0	0.0	0.0
ERGIC2	51290	symbol	H. sapiens	51290	H. sapiens	ERGIC2	ERGIC and golgi 2	ERGIC2, also known as PTX1, is a gene that is expressed in all tissues and is involved in the regulation of nuclear proteins. It is downregulated in prostate carcinoma, a type of cancer that affects the prostate gland in men. The ERGIC2 gene is located in the endoplasmic reticulum-Golgi intermediate compartment (ERGIC) and the Golgi apparatus, which are both involved in protein processing and tra…	There is limited information available on the disease implications of ERGIC2, but studies have shown that it is downregulated in prostate carcinoma, suggesting a potential role in cancer development. However, there are currently no targeted drug discovery efforts specifically focused on ERGIC2. As for successful drugs on the market, there are none that directly target ERGIC2. However, there are d…	GO:0006890 retrograde vesicle-mediated transport, Golgi to endoplasmic reticulum;GO:0006888 endoplasmic reticulum to Golgi vesicle-mediated transport;GO:0048193 Golgi vesicle transport		Predicted intracellular proteins	Golgi apparatus;Vesicles (Supported); Additional: Nucleoli rim				0.0	0.0	0.0	1.0	0.0	0.0	0.0	0.0
ETHE1	23474	symbol	H. sapiens	23474	H. sapiens	ETHE1	ETHE1 persulfide dioxygenase	ETHE1 is a gene that encodes a protein involved in the mitochondrial sulfide oxidation pathway. The protein is a member of the metallo beta-lactamase family and functions as a persulfide dioxygenase, catalyzing the oxidation of persulfide substrate to sulfite. Mutations in this gene have been linked to ethylmalonic encephalopathy, a rare metabolic disorder that affects infants and causes damage t…	Ethylmalonic encephalopathy (EE) is a rare autosomal recessive disorder caused by mutations in the ETHE1 gene. The disease is characterized by progressive neurological deterioration, developmental delay, recurrent petechiae, and chronic diarrhea. Currently, there is no cure for EE, and treatment is mainly supportive. However, there have been some targeted drug discovery efforts to develop therapi…	GO:0070813 hydrogen sulfide metabolic process;GO:0006749 glutathione metabolic process;GO:0006575 modified amino acid metabolic process		Predicted intracellular proteins; ENZYME proteins:Oxidoreductases; Potential drug targets; Disease related genes; Enzymes; Human disease related genes:Congenital disorders of metabolism:Other congenital disorders of metabolism	Mitochondria (Enhanced)			(M5892)HALLMARK CHOLESTEROL HOMEOSTASIS	0.0	0.0	0.0	0.0	0.0	0.0	0.0	0.0
GOLGB1	2804	symbol	H. sapiens	2804	H. sapiens	GOLGB1	golgin B1	The human gene GOLGB1, also known as golgin B1, is involved in protein localization to the pericentriolar material and is located in the Golgi apparatus and endoplasmic reticulum-Golgi intermediate compartment. It enables RNA binding activity, which suggests a potential role in RNA processing or transport. This information is provided by the Alliance of Genome Resources as of April 2022.	There is limited information available on the disease implications of GOLGB1. However, some studies have suggested that mutations in this gene may be associated with certain types of cancer, including breast and lung cancer. Targeted drug discovery efforts for GOLGB1 are also limited, as the function of this gene is not well understood. However, some studies have suggested that targeting the Golg…	GO:1905793 protein localization to pericentriolar material;GO:0071539 protein localization to centrosome;GO:1905508 protein localization to microtubule organizing center		Predicted intracellular proteins	Golgi apparatus (Enhanced)				0.0	0.0	0.0	1.0	1.0	0.0	0.0	0.0
GPATCH1	55094	symbol	H. sapiens	55094	H. sapiens	GPATCH1	G-patch domain containing 1	GPATCH1, also known as G-patch domain containing 1, is a human gene that is predicted to have RNA binding activity and be involved in mRNA splicing through the spliceosome. It is part of the catalytic step 2 spliceosome, which is responsible for removing introns from pre-mRNA molecules. The function of GPATCH1 in this process is not yet fully understood, but it is believed to play a role in regul…	There is limited information available on the disease implications of GPATCH1. However, recent studies have suggested that mutations in this gene may be associated with certain types of cancer, including breast and ovarian cancer. Targeted drug discovery efforts for GPATCH1 are also limited, as its function in mRNA splicing is not yet fully understood. However, there is potential for the developm…	GO:0000377 RNA splicing, via transesterification reactions with bulged adenosine as nucleophile;GO:0000398 mRNA splicing, via spliceosome;GO:0000375 RNA splicing, via transesterification reactions		Predicted intracellular proteins	Nucleoplasm (Approved); Additional: Cytosol;Primary cilium				0.0	1.0	0.0	0.0	0.0	0.0	0.0	0.0
GUF1	60558	symbol	H. sapiens	60558	H. sapiens	GUF1	GTP binding elongation factor GUF1	GUF1 is a human gene that encodes a GTPase, which is responsible for triggering the back-translocation of the elongating ribosome during mitochondrial protein synthesis. This protein contains a unique C-terminal domain that is not found in other GTPases, which facilitates tRNA binding. GUF1 is believed to prevent the misincorporation of amino acids in stressful, suboptimal conditions. Alternative…	The allelic variant of GUF1 has been linked to early infantile epileptic encephalopathy-40, a rare genetic disorder characterized by seizures that begin in the first months of life. However, there are currently no targeted drug discovery efforts specifically for GUF1-related disorders. There are also no drugs on the market that directly target GUF1. However, there are drugs that target mitochondr…	GO:0045727 positive regulation of translation;GO:0006412 translation;GO:0006417 regulation of translation		Disease related genes; Human disease related genes:Nervous system diseases:Epilepsy; Predicted intracellular proteins	Mitochondria;Nucleoplasm (Approved)				0.0	0.0	0.0	0.0	0.0	0.0	0.0	0.0
HTRA2	27429	symbol	H. sapiens	27429	H. sapiens	HTRA2	HtrA serine peptidase 2	HTRA2, also known as HtrA serine peptidase 2, is a gene that encodes a serine protease. The protein is found in the endoplasmic reticulum and mitochondria, and has been shown to interact with mitogen-activated protein kinase 14. It is believed to induce apoptosis by binding to the apoptosis inhibitory protein baculoviral IAP repeat-containing 4. The protein has also been observed in the nucleus. …	HTRA2 has been implicated in several diseases, including Parkinson's disease, Alzheimer's disease, and cancer. In Parkinson's disease, mutations in the HTRA2 gene have been associated with an increased risk of developing the disease. HTRA2 has also been shown to play a role in the clearance of misfolded proteins, which is important in the pathogenesis of Alzheimer's disease. In cancer, HTRA2 has …	GO:0019742 pentacyclic triterpenoid metabolic process;GO:0006722 triterpenoid metabolic process;GO:1905090 negative regulation of type 2 mitophagy		Human disease related genes:Congenital disorders of metabolism:Congenital disorders of amino acid metabolism; Human disease related genes:Nervous system diseases:Neurodegenerative diseases; Peptidases:Serine-type peptidases; Potential drug targets; Disease related genes; ENZYME proteins:Hydrolases; Enzymes	Mitochondria (Supported)			(M5936)HALLMARK OXIDATIVE PHOSPHORYLATION; (M5945)HALLMARK HEME METABOLISM	0.0	0.0	1.0	0.0	0.0	0.0	0.0	0.0
L1RE1						None	None	None	None	None	None	None	None	None	None	None	nan	nan	nan	nan	nan	nan	nan	nan
NDUFS5	4725	symbol	H. sapiens	4725	H. sapiens	NDUFS5	NADH:ubiquinone oxidoreductase subunit S5	NDUFS5 is a gene that encodes a subunit of the NADH:ubiquinone oxidoreductase (complex I), which is the first enzyme complex in the electron transport chain located in the inner mitochondrial membrane. This gene belongs to the NADH dehydrogenase (ubiquinone) iron-sulfur protein family. Alternative splicing results in multiple transcript variants, and pseudogenes have been identified on chromosome…	Mutations in the NDUFS5 gene have been associated with mitochondrial complex I deficiency, a rare genetic disorder that affects the function of the electron transport chain and leads to a wide range of clinical symptoms, including developmental delay, muscle weakness, seizures, and lactic acidosis. Targeted drug discovery efforts for mitochondrial complex I deficiency have focused on developing s…	GO:0006120 mitochondrial electron transport, NADH to ubiquinone;GO:0010257 NADH dehydrogenase complex assembly;GO:0032981 mitochondrial respiratory chain complex I assembly		Predicted intracellular proteins		NADH			0.0	0.0	0.0	0.0	0.0	0.0	0.0	0.0
NPC1	4864	symbol	H. sapiens	4864	H. sapiens	NPC1	NPC intracellular cholesterol transporter 1	The NPC1 gene encodes a large protein that is responsible for intracellular cholesterol trafficking by binding cholesterol to its N-terminal domain. The protein is located in the limiting membrane of endosomes and lysosomes and has a cytoplasmic C-terminus, 13 transmembrane domains, and 3 large loops in the lumen of the endosome. It transports low-density lipoproteins to late endosomal/lysosomal …	Niemann-Pick type C disease is a rare and devastating neurodegenerative disorder that affects approximately 1 in 150,000 individuals worldwide. The disease is caused by mutations in the NPC1 or NPC2 genes, which lead to the accumulation of cholesterol and glycosphingolipids in late endosomal/lysosomal compartments. This accumulation results in progressive neurodegeneration, hepatosplenomegaly, an…	GO:2000900 cyclodextrin metabolic process;GO:0010878 cholesterol storage;GO:0030299 intestinal cholesterol absorption		Disease related genes; Transporters:Electrochemical Potential-driven transporters; Potential drug targets; Human disease related genes:Congenital disorders of metabolism:Lysosomal storage diseases				(M5948)HALLMARK BILE ACID METABOLISM; (M5934)HALLMARK XENOBIOTIC METABOLISM	0.0	0.0	1.0	0.0	1.0	0.0	0.0	0.0
NUP42	11097	symbol	H. sapiens	11097	H. sapiens	NUP42	nucleoporin 42	NUP42, also known as nucleoporin 42, is a human gene that plays a role in enabling nuclear export signal receptor activity and is involved in protein export from the nucleus. It is located in both the cytosol and nucleoplasm and colocalizes with the nuclear envelope. This information is provided by the Alliance of Genome Resources as of April 2022.	There is limited information available on the disease implications of NUP42. However, research has shown that mutations in other nucleoporin genes can lead to various diseases, including cancer, neurodegenerative disorders, and developmental abnormalities. Therefore, it is possible that mutations in NUP42 could also contribute to the development of these diseases. As for targeted drug discovery e…	GO:0006611 protein export from nucleus;GO:0051028 mRNA transport;GO:0051168 nuclear export		Transporters:Transporter channels and pores; Predicted intracellular proteins	Nuclear membrane (Supported); Additional: Cytosol;Nucleoplasm				0.0	1.0	1.0	0.0	0.0	0.0	1.0	0.0
PML	5371	symbol	H. sapiens	5371	H. sapiens	PML	PML nuclear body scaffold	The PML gene encodes a protein that belongs to the tripartite motif family and contains three zinc-binding domains, a RING, a B-box type 1 and a B-box type 2, and a coiled-coil region. This protein is a transcription factor and tumor suppressor that localizes to nuclear bodies. Its expression is related to the cell cycle and it regulates the p53 response to oncogenic signals. The PML gene is ofte…	The PML gene has been implicated in various diseases, including cancer, viral infections, and neurodegenerative disorders. In particular, the PML-RARα fusion protein resulting from the translocation of the PML gene with the retinoic acid receptor alpha gene is a hallmark of acute promyelocytic leukemia (APL). Targeted drug discovery efforts have focused on developing drugs that can disrupt the PM…	GO:0032938 negative regulation of translation in response to oxidative stress;GO:0043556 regulation of translation in response to oxidative stress;GO:0060058 positive regulation of apoptotic process involved in mammary gland involution		Disease related genes; Human disease related genes:Cancers:Cancers of haematopoietic and lymphoid tissues; Predicted intracellular proteins; Cancer-related genes:Candidate cancer biomarkers	Nuclear bodies (Enhanced)	Arsenic trioxide	(M139)PID MYC PATHWAY; (M256)PID TAP63 PATHWAY; (M286)PID TGFBR PATHWAY	(M5919)HALLMARK HEDGEHOG SIGNALING; (M5901)HALLMARK G2M CHECKPOINT; (M5913)HALLMARK INTERFERON GAMMA RESPONSE	0.0	0.0	1.0	0.0	1.0	0.0	1.0	0.0
PPHLN1	51535	symbol	H. sapiens	51535	H. sapiens	PPHLN1	periphilin 1	PPHLN1, also known as periphilin 1, is a protein that is involved in the formation of the cornified cell envelope during the final stages of keratinocyte differentiation in the outer layers of the epidermis. It interacts with periplakin, a precursor of the cornified cell envelope, and is thought to contribute to the integrity and barrier formation of the epidermis. PPHLN1 is localized in a specif…	There is limited information available on the disease implications of PPHLN1. However, recent studies have suggested that mutations in the PPHLN1 gene may be associated with the development of psoriasis, a chronic inflammatory skin disease. Targeted drug discovery efforts for PPHLN1 are also limited, as its precise role in skin biology and disease pathogenesis is not fully understood. Currently, …	GO:0097355 protein localization to heterochromatin;GO:0071168 protein localization to chromatin;GO:0140719 constitutive heterochromatin formation		Predicted intracellular proteins	Nucleoplasm (Supported); Additional: Golgi apparatus				1.0	0.0	0.0	0.0	1.0	0.0	0.0	0.0
PPL	5493	symbol	H. sapiens	5493	H. sapiens	PPL	periplakin	The human gene PPL encodes for periplakin, a protein that is a component of desmosomes and the epidermal cornified envelope in keratinocytes. The protein interacts with the plasma membrane through its N-terminal domain and with intermediate filaments through its C-terminus. It forms complexes with envoplakin through its rod domain and may serve as a link between the cornified envelope and desmoso…	Mutations in the PPL gene have been associated with several skin disorders, including epidermolysis bullosa simplex, a group of inherited disorders characterized by blistering of the skin and mucous membranes. Additionally, periplakin has been found to be overexpressed in several types of cancer, including breast, lung, and pancreatic cancer, and may play a role in tumor progression and metastasi…	GO:0031424 keratinization;GO:0045104 intermediate filament cytoskeleton organization;GO:0045103 intermediate filament-based process		Predicted intracellular proteins	Basal body;Cytosol;Plasma membrane (Uncertain); Additional: Nucleoplasm				0.0	0.0	0.0	0.0	0.0	0.0	0.0	0.0
RACGAP1	29127	symbol	H. sapiens	29127	H. sapiens	RACGAP1	Rac GTPase activating protein 1	RACGAP1 is a gene that encodes a GTPase-activating protein (GAP) that is part of the centralspindlin complex. The protein binds to activated forms of Rho GTPases and stimulates GTP hydrolysis, which negatively regulates Rho-mediated signals. RACGAP1 plays a role in regulating cytokinesis, cell growth, and differentiation. The gene has alternative spliced transcript variants, and there is a pseudo…	RACGAP1 has been implicated in various diseases, including cancer, cardiovascular disease, and neurological disorders. In cancer, RACGAP1 overexpression has been observed in several types of tumors, including breast, ovarian, and lung cancer, and is associated with poor prognosis. Targeting RACGAP1 has been explored as a potential therapeutic strategy for cancer treatment. Several small molecule …	GO:0000912 assembly of actomyosin apparatus involved in cytokinesis;GO:0000915 actomyosin contractile ring assembly;GO:0044837 actomyosin contractile ring organization		Disease related genes; Human disease related genes:Cardiovascular diseases:Hematologic diseases; Predicted intracellular proteins	Nucleoplasm (Enhanced)		(M83)PID CDC42 REG PATHWAY; (M241)PID RAC1 REG PATHWAY; (M14)PID AURORA B PATHWAY	(M5893)HALLMARK MITOTIC SPINDLE; (M5901)HALLMARK G2M CHECKPOINT; (M5925)HALLMARK E2F TARGETS	0.0	0.0	1.0	1.0	0.0	0.0	1.0	0.0
RAD50	10111	symbol	H. sapiens	10111	H. sapiens	RAD50	RAD50 double strand break repair protein	RAD50 is a human gene that encodes a protein involved in repairing DNA double-strand breaks. The protein forms a complex with MRE11 and NBS1, and together they bind to DNA and perform enzymatic activities necessary for repairing DNA ends. RAD50 is essential for cell growth and viability, and mutations in this gene can cause Nijmegen breakage syndrome-like disorder. In addition to its role in DNA …	Mutations in the RAD50 gene have been associated with Nijmegen breakage syndrome-like disorder, a rare genetic disorder characterized by growth retardation, immunodeficiency, and an increased risk of cancer. Targeted drug discovery efforts for RAD50 have focused on developing inhibitors that can sensitize cancer cells to radiation therapy by blocking the DNA repair mechanisms mediated by RAD50. O…	GO:0031860 telomeric 3' overhang formation;GO:0000019 regulation of mitotic recombination;GO:0110025 DNA strand resection involved in replication fork processing		Disease related genes; Human disease related genes:Immune system diseases:Primary immunodeficiency; Predicted intracellular proteins	Nucleoplasm (Supported); Additional: Nuclear bodies		(M258)PID BARD1 PATHWAY; (M84)PID ATM PATHWAY; (M1)PID FANCONI PATHWAY	(M5925)HALLMARK E2F TARGETS	0.0	0.0	1.0	0.0	0.0	1.0	0.0	0.0
RBBP6	5930	symbol	H. sapiens	5930	H. sapiens	RBBP6	RB binding protein 6, ubiquitin ligase	RBBP6 is a gene that encodes for the RB binding protein 6, ubiquitin ligase. The protein encoded by this gene binds to the retinoblastoma tumor suppressor (pRB) protein, which is known to suppress cellular proliferation and is often inactivated in various human cancers. The activity of pRB is regulated by cell cycle-dependent phosphorylation, and the protein encoded by RBBP6 binds to underphospho…	RBBP6 has been implicated in various diseases, including cancer, neurodegenerative disorders, and viral infections. In cancer, RBBP6 has been shown to play a role in the regulation of cell proliferation, apoptosis, and DNA damage response. Targeting RBBP6 has been proposed as a potential therapeutic strategy for cancer treatment. However, there are currently no drugs on the market that specifical…	GO:0061053 somite development;GO:0035264 multicellular organism growth;GO:0006275 regulation of DNA replication		Enzymes; Predicted intracellular proteins; ENZYME proteins:Transferases	Nuclear speckles (Enhanced)				0.0	1.0	0.0	0.0	0.0	1.0	0.0	0.0
SIN3A	25942	symbol	H. sapiens	25942	H. sapiens	SIN3A	SIN3 transcription regulator family member A	SIN3A is a gene that encodes a transcriptional regulatory protein. It contains paired amphipathic helix (PAH) domains, which are crucial for protein-protein interactions and may play a role in repression by the Mad-Max complex. This gene is important for regulating gene expression and may be involved in various cellular processes.	There is limited information available on the disease implications of SIN3A mutations. However, studies have suggested that SIN3A may play a role in cancer development and progression. For example, SIN3A has been found to be overexpressed in various types of cancer, including breast, lung, and colon cancer. Targeted drug discovery efforts for SIN3A are still in the early stages, but there is pote…	GO:0033195 response to alkyl hydroperoxide;GO:0071448 cellular response to alkyl hydroperoxide;GO:0072735 response to tert-butyl hydroperoxide		Disease related genes; Human disease related genes:Other congenital disorders:Chromosomal abnormalities; Cancer-related genes:Mutational cancer driver genes; Predicted intracellular proteins	Nucleoplasm (Supported)		(M219)PID HEDGEHOG GLI PATHWAY; (M101)PID HDAC CLASSI PATHWAY; (M105)PID TELOMERASE PATHWAY		1.0	0.0	1.0	0.0	0.0	1.0	1.0	1.0
SLC25A17	10478	symbol	H. sapiens	10478	H. sapiens	SLC25A17	solute carrier family 25 member 17	SLC25A17 is a gene that encodes a peroxisomal membrane protein belonging to the family of mitochondrial solute carriers. It is expressed in the liver and is believed to be involved in transport. Alternative splicing of the gene results in multiple transcript variants. The function of this gene is not yet fully understood, but it is thought to play a role in the transport of molecules across the p…	There is limited information available on the disease implications of SLC25A17. However, some studies have suggested that mutations in this gene may be associated with peroxisomal disorders such as Zellweger syndrome spectrum disorders. Targeted drug discovery efforts for SLC25A17 are also limited, as the function of this gene is not yet fully understood. However, some studies have suggested that…	GO:0015883 FAD transport;GO:0035350 FAD transmembrane transport;GO:0080121 AMP transport		Transporters:Electrochemical Potential-driven transporters	Peroxisomes (Supported)			(M5949)HALLMARK PEROXISOME	0.0	0.0	0.0	0.0	0.0	0.0	1.0	1.0
SNAP23	8773	symbol	H. sapiens	8773	H. sapiens	SNAP23	synaptosome associated protein 23	SNAP23 (synaptosome-associated protein 23) is a gene that encodes a protein involved in vesicular transport, specifically in the binding of vesicle-associated membrane protein synaptobrevin/VAMP with a target compartment membrane protein syntaxin. Together with SNAP25, these proteins form a complex that serves as a binding site for the general membrane fusion machinery. SNAP23 is structurally and…	SNAP23 has been implicated in several diseases, including cancer, diabetes, and neurological disorders. In cancer, SNAP23 has been shown to play a role in tumor cell migration and invasion, making it a potential target for cancer therapy. In diabetes, SNAP23 has been linked to insulin secretion and glucose uptake, and its dysregulation may contribute to the development of insulin resistance. In n…	GO:0002349 histamine production involved in inflammatory response;GO:0002441 histamine secretion involved in inflammatory response;GO:0002553 histamine secretion by mast cell		Transporters:Transporter channels and pores; Predicted intracellular proteins	Plasma membrane (Supported); Additional: Primary cilium			(M5910)HALLMARK PROTEIN SECRETION	0.0	0.0	0.0	1.0	0.0	0.0	0.0	0.0
TASOR	23272	symbol	H. sapiens	23272	H. sapiens	TASOR	transcription activation suppressor	TASOR is a human gene that plays a role in regulating gene expression and inhibiting the replication of single-stranded viral RNA through double-stranded DNA intermediates. It is involved in protein localization to heterochromatin and has chromatin binding activity. TASOR is located in both the nucleoplasm and heterochromatin.	There is limited information available on the disease implications of TASOR. However, recent studies have suggested that mutations in TASOR may be associated with the development of certain types of cancer, including breast cancer and hepatocellular carcinoma. Targeted drug discovery efforts for TASOR are still in the early stages, but there is potential for the development of drugs that target t…	GO:0060809 mesodermal to mesenchymal transition involved in gastrulation;GO:0097355 protein localization to heterochromatin;GO:0007351 tripartite regional subdivision		Predicted intracellular proteins	Nucleoplasm (Enhanced)				1.0	0.0	0.0	0.0	1.0	0.0	0.0	0.0
TCF20	6942	symbol	H. sapiens	6942	H. sapiens	TCF20	transcription factor 20	TCF20 is a gene that encodes a transcription factor that recognizes the platelet-derived growth factor-responsive element in the matrix metalloproteinase 3 promoter. It is believed to be a transcriptional coactivator, enhancing the activity of transcription factors such as JUN and SP1. The gene has multiple transcript variants due to alternative splicing. Mutations in TCF20 have been linked to au…	Mutations in TCF20 have been linked to autism spectrum disorders (ASD). Studies have shown that TCF20 is involved in the regulation of neuronal development and synaptic function, which are critical processes for proper brain function. Targeted drug discovery efforts for ASD have focused on identifying compounds that can modulate the activity of TCF20 or its downstream targets. However, there are …	GO:0045944 positive regulation of transcription by RNA polymerase II;GO:0045893 positive regulation of DNA-templated transcription;GO:1902680 positive regulation of RNA biosynthetic process		Disease related genes; Human disease related genes:Other diseases:Mental and behavioural disorders; Predicted intracellular proteins	Nucleoplasm (Supported); Additional: Nuclear bodies				0.0	0.0	0.0	0.0	0.0	0.0	0.0	0.0
THOC5	8563	symbol	H. sapiens	8563	H. sapiens	THOC5	THO complex subunit 5	THOC5 is a human gene that encodes a protein called THO complex subunit 5. This protein is predicted to have mRNA binding activity and is involved in various biological processes, including monocyte differentiation, negative regulation of DNA damage checkpoint, and viral mRNA export from the host cell nucleus. THOC5 is located in the nucleoplasm and is part of the THO complex and transcription ex…	There is limited information available on the disease implications of THOC5. However, studies have suggested that it may play a role in breast carcinoma. Targeted drug discovery efforts for THOC5 are also limited, as it is not currently considered a druggable target. There are no drugs on the market that specifically target THOC5. However, there are drugs that target other components of the THO c…	GO:0060215 primitive hemopoiesis;GO:0030224 monocyte differentiation;GO:0035162 embryonic hemopoiesis		Predicted intracellular proteins	Nucleoplasm (Supported)				0.0	1.0	0.0	0.0	0.0	0.0	1.0	0.0
TMED2	10959	symbol	H. sapiens	10959	H. sapiens	TMED2	transmembrane p24 trafficking protein 2	TMED2 is a human gene that encodes for a transmembrane protein called p24 trafficking protein 2. This protein is involved in various cellular processes, including organizing the Golgi apparatus, regulating GTPase activity, and localizing proteins to the plasma membrane. TMED2 is found in different parts of the cell, including the Golgi apparatus, endoplasmic reticulum, and endoplasmic reticulum-G…	There is limited information available on the disease implications of TMED2. However, some studies have suggested that mutations in this gene may be associated with certain types of cancer, including breast cancer and hepatocellular carcinoma. Targeted drug discovery efforts for TMED2 are also limited, as the function of this protein is not well understood. However, some studies have suggested th…	GO:1905069 allantois development;GO:0035964 COPI-coated vesicle budding;GO:0048200 Golgi transport vesicle coating		Predicted intracellular proteins; Transporters	Vesicles (Supported)			(M5910)HALLMARK PROTEIN SECRETION; (M5898)HALLMARK DNA REPAIR	0.0	0.0	0.0	1.0	1.0	1.0	0.0	0.0
TMF1	7110	symbol	H. sapiens	7110	H. sapiens	TMF1	TATA element modulatory factor 1	TMF1, also known as TATA element modulatory factor 1, is a human gene that plays a role in androgen receptor signaling pathway and positive regulation of transcription by RNA polymerase II. It enables androgen receptor binding activity and nuclear receptor coactivator activity. TMF1 is located in the Golgi apparatus. This gene is important for the proper functioning of the androgen receptor, whic…	Dysfunction of TMF1 has been implicated in several diseases, including prostate cancer, breast cancer, and androgen insensitivity syndrome. Targeted drug discovery efforts have focused on developing drugs that can modulate the activity of the androgen receptor, which is regulated by TMF1. One example of a successful drug on the market is enzalutamide, which is used to treat advanced prostate canc…	GO:2000843 regulation of testosterone secretion;GO:2000845 positive regulation of testosterone secretion;GO:0032275 luteinizing hormone secretion		Predicted intracellular proteins; Cancer-related genes:Candidate cancer biomarkers	Golgi apparatus (Supported)		(M58)PID AR PATHWAY		0.0	0.0	1.0	1.0	0.0	0.0	0.0	0.0
ZNF687	57592	symbol	H. sapiens	57592	H. sapiens	ZNF687	zinc finger protein 687	ZNF687 is a gene that encodes a C2H2 zinc finger protein. This protein may be involved in bone differentiation and development. Mutations in this gene have been linked to Paget disease of bone-6. There are multiple transcript variants that result from alternate splicing.	Paget disease of bone-6 is a rare genetic disorder that affects bone development and remodeling. Mutations in the ZNF687 gene have been linked to this disease, which is characterized by abnormal bone growth and remodeling, leading to bone pain, deformities, and an increased risk of fractures. Currently, there are no targeted drug discovery efforts specifically for Paget disease of bone-6, as it i…	GO:0006355 regulation of DNA-templated transcription;GO:2001141 regulation of RNA biosynthetic process;GO:0051252 regulation of RNA metabolic process		Disease related genes; Predicted intracellular proteins; Human disease related genes:Musculoskeletal diseases:Skeletal diseases; Transcription factors:Zinc-coordinating DNA-binding domains	Nucleoplasm (Enhanced)				0.0	0.0	0.0	0.0	0.0	0.0	0.0	0.0

## Sheet: C4-Enrichment
GroupID	Category	Term	Description	LogP	Log(q-value)	Genes	Symbols	InTerm_InList
1_Summary	GO Biological Processes	GO:0045814	negative regulation of gene expression, epigenetic	-4.15182	0	9582,23272,25942,51535	APOBEC3B,TASOR,SIN3A,PPHLN1	4/-
1_Member	GO Biological Processes	GO:0045814	negative regulation of gene expression, epigenetic	-4.15182	0	9582,23272,25942,51535	APOBEC3B,TASOR,SIN3A,PPHLN1	4/198
1_Member	GO Biological Processes	GO:0040029	epigenetic regulation of gene expression	-3.46054	0	9582,23272,25942,51535	APOBEC3B,TASOR,SIN3A,PPHLN1	4/300
1_Member	GO Biological Processes	GO:0031507	heterochromatin formation	-3.1793	0	23272,25942,51535	TASOR,SIN3A,PPHLN1	3/152
1_Member	Reactome Gene Sets	R-HSA-212165	Epigenetic regulation of gene expression	-2.44821	0	23272,25942,51535	TASOR,SIN3A,PPHLN1	3/274
2_Summary	Reactome Gene Sets	R-HSA-72203	Processing of Capped Intron-Containing Pre-mRNA	-3.7486	0	8563,11097,51503,55094,5930	THOC5,NUP42,CWC15,GPATCH1,RBBP6	5/-
2_Member	Reactome Gene Sets	R-HSA-72203	Processing of Capped Intron-Containing Pre-mRNA	-3.7486	0	8563,11097,51503,55094	THOC5,NUP42,CWC15,GPATCH1	4/252
2_Member	GO Biological Processes	GO:0006397	mRNA processing	-2.66368	0	5930,8563,51503,55094	RBBP6,THOC5,CWC15,GPATCH1	4/492
2_Member	Reactome Gene Sets	R-HSA-8953854	Metabolism of RNA	-2.24685	0	8563,11097,51503,55094	THOC5,NUP42,CWC15,GPATCH1	4/644
2_Member	GO Biological Processes	GO:0016071	mRNA metabolic process	-2.24213	0	5930,8563,51503,55094	RBBP6,THOC5,CWC15,GPATCH1	4/646
3_Summary	GO Biological Processes	GO:0010564	regulation of cell cycle process	-3.69396	0	984,5371,10111,25942,29127,728642,27429,1471,4864,7110,11097,29956	CDK11B,PML,RAD50,SIN3A,RACGAP1,CDK11A,HTRA2,CST3,NPC1,TMF1,NUP42,CERS2	12/-
3_Member	GO Biological Processes	GO:0010564	regulation of cell cycle process	-3.69396	0	984,5371,10111,25942,29127,728642	CDK11B,PML,RAD50,SIN3A,RACGAP1,CDK11A	6/776
3_Member	GO Biological Processes	GO:0000278	mitotic cell cycle	-3.27475	0	984,5371,10111,29127,728642	CDK11B,PML,RAD50,RACGAP1,CDK11A	5/603
3_Member	GO Biological Processes	GO:0040008	regulation of growth	-3.23279	0	984,5371,25942,27429,728642	CDK11B,PML,SIN3A,HTRA2,CDK11A	5/616
3_Member	GO Biological Processes	GO:0009895	negative regulation of catabolic process	-3.14063	0	1471,4864,5371,27429	CST3,NPC1,PML,HTRA2	4/365
3_Member	GO Biological Processes	GO:0001558	regulation of cell growth	-2.95333	0	984,5371,25942,728642	CDK11B,PML,SIN3A,CDK11A	4/410
3_Member	WikiPathways	WP3594	Circadian rhythm genes	-2.82941	0	1471,5371,25942	CST3,PML,SIN3A	3/201
3_Member	GO Biological Processes	GO:0034599	cellular response to oxidative stress	-2.6788	0	5371,25942,27429	PML,SIN3A,HTRA2	3/227
3_Member	GO Biological Processes	GO:0030162	regulation of proteolysis	-2.52374	0	1471,5371,7110,27429	CST3,PML,TMF1,HTRA2	4/538
3_Member	GO Biological Processes	GO:0062197	cellular response to chemical stress	-2.3919	0	5371,25942,27429	PML,SIN3A,HTRA2	3/287
3_Member	Reactome Gene Sets	R-HSA-2262752	Cellular responses to stress	-2.14247	0	10111,11097,25942,27429	RAD50,NUP42,SIN3A,HTRA2	4/690
3_Member	GO Biological Processes	GO:1901990	regulation of mitotic cell cycle phase transition	-2.08416	0	5371,10111,25942	PML,RAD50,SIN3A	3/371
3_Member	GO Biological Processes	GO:0006979	response to oxidative stress	-2.07147	0	5371,25942,27429	PML,SIN3A,HTRA2	3/375
3_Member	GO Biological Processes	GO:0051129	negative regulation of cellular component organization	-2.05806	0	1471,5371,10111,29956	CST3,PML,RAD50,CERS2	4/730
3_Member	GO Biological Processes	GO:0045786	negative regulation of cell cycle	-2.01917	0	5371,10111,27429	PML,RAD50,HTRA2	3/392
4_Summary	Reactome Gene Sets	R-HSA-199991	Membrane Trafficking	-3.44599	0	2804,7110,8773,10959,29127,57171,51290	GOLGB1,TMF1,SNAP23,TMED2,RACGAP1,DOLPP1,ERGIC2	7/-
4_Member	Reactome Gene Sets	R-HSA-199991	Membrane Trafficking	-3.44599	0	2804,7110,8773,10959,29127	GOLGB1,TMF1,SNAP23,TMED2,RACGAP1	5/553
4_Member	Reactome Gene Sets	R-HSA-5653656	Vesicle-mediated transport	-3.33452	0	2804,7110,8773,10959,29127	GOLGB1,TMF1,SNAP23,TMED2,RACGAP1	5/585
4_Member	Reactome Gene Sets	R-HSA-6811442	Intra-Golgi and retrograde Golgi-to-ER traffic	-2.94631	0	7110,10959,29127	TMF1,TMED2,RACGAP1	3/183
4_Member	GO Biological Processes	GO:0010256	endomembrane system organization	-2.43135	0	2804,7110,8773,10959	GOLGB1,TMF1,SNAP23,TMED2	4/571
4_Member	Reactome Gene Sets	R-HSA-446203	Asparagine N-linked glycosylation	-2.42621	0	2804,10959,57171	GOLGB1,TMED2,DOLPP1	3/279
4_Member	GO Biological Processes	GO:0048193	Golgi vesicle transport	-2.38348	0	8773,10959,51290	SNAP23,TMED2,ERGIC2	3/289
4_Member	GO Biological Processes	GO:0016050	vesicle organization	-2.14996	0	7110,8773,10959	TMF1,SNAP23,TMED2	3/351
5_Summary	GO Biological Processes	GO:0051235	maintenance of location	-3.0094	0	4864,5371,10959,2804,23272,51535	NPC1,PML,TMED2,GOLGB1,TASOR,PPHLN1	6/-
5_Member	GO Biological Processes	GO:0051235	maintenance of location	-3.0094	0	4864,5371,10959	NPC1,PML,TMED2	3/174
5_Member	GO Biological Processes	GO:0033365	protein localization to organelle	-2.74188	0	2804,5371,10959,23272,51535	GOLGB1,PML,TMED2,TASOR,PPHLN1	5/794
6_Summary	GO Biological Processes	GO:0006260	DNA replication	-2.8481	0	5930,10111,25942,9582,10959	RBBP6,RAD50,SIN3A,APOBEC3B,TMED2	5/-
6_Member	GO Biological Processes	GO:0006260	DNA replication	-2.8481	0	5930,10111,25942	RBBP6,RAD50,SIN3A	3/198
6_Member	GO Biological Processes	GO:0006259	DNA metabolic process	-2.0238	0	5930,9582,10111,25942	RBBP6,APOBEC3B,RAD50,SIN3A	4/747
6_Member	GO Biological Processes	GO:0001701	in utero embryonic development	-2.00426	0	5930,10959,25942	RBBP6,TMED2,SIN3A	3/397
7_Summary	GO Biological Processes	GO:0015931	nucleobase-containing compound transport	-2.67337	0	8563,10478,11097,5371,29127,25942	THOC5,SLC25A17,NUP42,PML,RACGAP1,SIN3A	6/-
7_Member	GO Biological Processes	GO:0015931	nucleobase-containing compound transport	-2.67337	0	8563,10478,11097	THOC5,SLC25A17,NUP42	3/228
7_Member	GO Biological Processes	GO:0006913	nucleocytoplasmic transport	-2.56506	0	5371,8563,11097	PML,THOC5,NUP42	3/249
7_Member	GO Biological Processes	GO:0051169	nuclear transport	-2.56015	0	5371,8563,11097	PML,THOC5,NUP42	3/250
7_Member	GO Biological Processes	GO:0030099	myeloid cell differentiation	-2.31833	0	5371,8563,29127	PML,THOC5,RACGAP1	3/305
7_Member	GO Biological Processes	GO:0030097	hemopoiesis	-2.14247	0	5371,8563,25942,29127	PML,THOC5,SIN3A,RACGAP1	4/690
8_Summary	Reactome Gene Sets	R-HSA-556833	Metabolism of lipids	-2.14029	0	1384,10478,25942,29956	CRAT,SLC25A17,SIN3A,CERS2	4/-
8_Member	Reactome Gene Sets	R-HSA-556833	Metabolism of lipids	-2.14029	0	1384,10478,25942,29956	CRAT,SLC25A17,SIN3A,CERS2	4/691

## Sheet: C5-Annotation
MyList	Gene ID	Type	Tax ID	Homologene Gene ID	Homologene Gene Tax ID	Gene Symbol	Description	Protein Functions (ChatGPT)	Disease & Drugs (ChatGPT)	Biological Process (GO)	Kinase Class (UniProt)	Protein Function (Protein Atlas)	Subcellular Location (Protein Atlas)	Drug (DrugBank)	Canonical Pathways_x000D_	Hallmark Gene Sets_x000D_	GO:0018193 peptidyl-amino acid modification	GO:0006839 mitochondrial transport	GO:0001933 negative regulation of protein	GO:0055074 calcium ion homeostasis
BRD4	23476	symbol	H. sapiens	23476	H. sapiens	BRD4	bromodomain containing 4	BRD4 is a human gene that encodes a protein with two bromodomains, which are involved in targeting chromatin. The protein is homologous to the murine protein MCAP and the human RING3 protein, both of which associate with chromosomes during mitosis. BRD4 has been implicated as the target of a translocation that defines an upper respiratory tract carcinoma in young people. Two alternatively spliced…	BRD4 has been implicated in various diseases, including cancer, inflammation, and cardiovascular diseases. In particular, BRD4 has been identified as a potential therapeutic target in several types of cancer, including leukemia, lymphoma, and solid tumors. Several small molecule inhibitors targeting BRD4 have been developed and are currently in clinical trials, including BET inhibitors such as JQ…	GO:2000002 negative regulation of DNA damage checkpoint;GO:1901977 negative regulation of cell cycle checkpoint;GO:2000330 positive regulation of T-helper 17 cell lineage commitment		Disease related genes; Cancer-related genes; Predicted intracellular proteins	Nucleoplasm (Enhanced)		(M7955)SIG INSULIN RECEPTOR PATHWAY IN CARDIAC MYOCYTES		0	0	1	0
CAV1	857	symbol	H. sapiens	857	H. sapiens	CAV1	caveolin 1	CAV1, also known as caveolin 1, is a gene that encodes a scaffolding protein found in the caveolae plasma membranes of most cell types. This protein plays a role in linking integrin subunits to the tyrosine kinase FYN, which initiates the coupling of integrins to the Ras-ERK pathway and promotes cell cycle progression. CAV1 is a candidate tumor suppressor gene and a negative regulator of the Ras-…	CAV1 has been implicated in various diseases, including cancer, cardiovascular disease, and metabolic disorders. In cancer, CAV1 has been shown to have both tumor-suppressive and tumor-promoting effects, depending on the cancer type and stage. Targeting CAV1 has been explored as a potential therapeutic strategy for cancer, with some promising preclinical results. In cardiovascular disease, CAV1 h…	GO:0038016 insulin receptor internalization;GO:1903361 protein localization to basolateral plasma membrane;GO:1903609 negative regulation of inward rectifier potassium channel activity		Predicted intracellular proteins; Human disease related genes:Cardiovascular diseases:Hypertensive diseases; Transporters:Accessory Factors Involved in Transport; Potential drug targets; Disease related genes; Human disease related genes:Congenital disorders of metabolism:Other congenital disorders of metabolism; Cancer-related genes:Candidate cancer biomarkers	Golgi apparatus (Supported); Additional: Connecting piece;Perinuclear theca;Principal piece		(M90)PID WNT CANONICAL PATHWAY; (M206)PID PDGFRA PATHWAY; (M185)PID ALK1 PATHWAY	(M5942)HALLMARK UV RESPONSE DN; (M5902)HALLMARK APOPTOSIS; (M5891)HALLMARK HYPOXIA	0	0	1	1
CCDC51	79714	symbol	H. sapiens	79714	H. sapiens	CCDC51	coiled-coil domain containing 51	CCDC51 is a human gene that encodes a protein called coiled-coil domain containing 51. This protein is involved in the activity of the mitochondrial ATP-gated potassium channel, which is responsible for transporting potassium ions across the mitochondrial inner membrane. CCDC51 is an integral component of this channel complex and plays a crucial role in its function. The gene's function is import…	There is limited information available on the disease implications of CCDC51. However, recent studies have suggested that mutations in this gene may be associated with mitochondrial dysfunction and neurodegenerative disorders such as Parkinson's disease. Targeted drug discovery efforts for CCDC51 are currently underway, with a focus on identifying small molecules that can modulate the activity of…	GO:0140141 mitochondrial potassium ion transmembrane transport;GO:0006884 cell volume homeostasis;GO:1990542 mitochondrial transmembrane transport		FDA approved drug targets:Small molecule drugs; Predicted intracellular proteins	Mitochondria;Nucleoplasm (Supported); Additional: Centrosome	Sevoflurane			0	1	0	0
CHCHD4	131474	symbol	H. sapiens	131474	H. sapiens	CHCHD4	coiled-coil-helix-coiled-coil-helix domain containing 4	CHCHD4 is a human gene that is found in mitochondria and belongs to a protein family that shares a highly conserved cysteine residue motif in the C terminus. The protein family is known as coiled-coil-helix-coiled-coil-helix domain containing proteins. The function of CHCHD4 is not fully understood, but it is believed to play a role in mitochondrial function. Mutations in CHCHD4 have been associa…	Mutations in CHCHD4 have been linked to several neurodegenerative diseases, including Parkinson's disease and ALS. These mutations are thought to disrupt mitochondrial function, leading to cellular damage and death. As a result, there is significant interest in developing drugs that can target CHCHD4 and improve mitochondrial function. One potential approach is to develop small molecules that can…	GO:0160203 mitochondrial disulfide relay system;GO:0018171 peptidyl-cysteine oxidation;GO:0045041 protein import into mitochondrial intermembrane space		Predicted intracellular proteins	Mitochondria (Supported)				1	1	0	0
DHCR7	1717	symbol	H. sapiens	1717	H. sapiens	DHCR7	7-dehydrocholesterol reductase	DHCR7 is a gene that encodes an enzyme responsible for converting 7-dehydrocholesterol to cholesterol by removing the C(7-8) double bond in the B ring of sterols. The gene is expressed throughout the body and its protein is located in the endoplasmic reticulum membrane and nuclear outer membrane. Mutations in DHCR7 cause Smith-Lemli-Opitz syndrome (SLOS), which is characterized by reduced serum c…	Smith-Lemli-Opitz syndrome (SLOS) is a rare autosomal recessive disorder caused by mutations in the DHCR7 gene. The severity of the disease varies widely, with some patients exhibiting severe developmental abnormalities and others having only mild symptoms. There is currently no cure for SLOS, and treatment is primarily supportive and focused on managing symptoms. However, there have been efforts…	GO:0160020 positive regulation of ferroptosis;GO:0033489 cholesterol biosynthetic process via desmosterol;GO:0033490 cholesterol biosynthetic process via lathosterol		Human disease related genes:Congenital disorders of metabolism:Congenital disorders of lipid/glycolipid metabolism; Predicted intracellular proteins; ENZYME proteins:Oxidoreductases; Potential drug targets; Disease related genes; Enzymes	Endoplasmic reticulum (Supported)	NADH		(M5892)HALLMARK CHOLESTEROL HOMEOSTASIS; (M5905)HALLMARK ADIPOGENESIS; (M5906)HALLMARK ESTROGEN RESPONSE EARLY	0	0	0	0
FAM3C	10447	symbol	H. sapiens	10447	H. sapiens	FAM3C	FAM3 metabolism regulating signaling molecule C	FAM3C is a gene that belongs to the FAM3 family and encodes a protein with a GG domain. This protein is secreted and has been found to have altered expression in cells derived from pancreatic cancer. The function of FAM3C is related to regulating metabolism through signaling pathways.	There is limited information available on the disease implications of FAM3C. However, studies have shown that altered expression of FAM3C is associated with pancreatic cancer, suggesting a potential role in cancer development and progression. There are currently no targeted drug discovery efforts specifically focused on FAM3C. However, given its potential role in cancer, it may be a target for fu…	GO:0007165 signal transduction;GO:0023052 signaling;GO:0007154 cell communication		Predicted secreted proteins; Predicted intracellular proteins	Golgi apparatus (Enhanced)				0	0	0	0
IGF2BP2	10644	symbol	H. sapiens	10644	H. sapiens	IGF2BP2	insulin like growth factor 2 mRNA binding protein 2	The IGF2BP2 gene encodes a protein that binds to the 5' UTR of insulin-like growth factor 2 (IGF2) mRNA and regulates its translation. This gene is involved in metabolism and variations in it have been linked to susceptibility to diabetes. There are multiple transcript variants of the gene due to alternative splicing and promoter usage. Pseudogenes related to this gene are found on several chromo…	The IGF2BP2 gene has been implicated in the development of type 2 diabetes, as variations in the gene have been associated with increased susceptibility to the disease. Targeted drug discovery efforts have focused on developing drugs that can modulate the activity of the IGF2BP2 protein and improve insulin sensitivity. One example of a successful drug on the market is metformin, which is commonly…	GO:0070934 CRD-mediated mRNA stabilization;GO:0048255 mRNA stabilization;GO:0043489 RNA stabilization		Predicted intracellular proteins; Human disease related genes:Endocrine and metabolic diseases:Diabetes	Cytosol (Enhanced)				0	0	1	0
IKBIP	121457	symbol	H. sapiens	121457	H. sapiens	IKBIP	IKBKB interacting protein	The human gene IKBIP, also known as IKBKB interacting protein, is predicted to play a role in response to X-ray. It is located in the endoplasmic reticulum, a cellular organelle involved in protein synthesis and folding. The function of IKBIP is not fully understood, but it is believed to interact with IKBKB, a protein involved in the regulation of the immune response and inflammation. Further re…	There is limited information available on the disease implications of IKBIP. However, some studies have suggested that it may be involved in the development of certain types of cancer, such as breast cancer and hepatocellular carcinoma. Targeted drug discovery efforts for IKBIP are also limited, as its function is not fully understood. However, some drugs that target IKBKB, with which IKBIP inter…	GO:0010165 response to X-ray;GO:0010212 response to ionizing radiation;GO:0009314 response to radiation		Predicted intracellular proteins	Endoplasmic reticulum (Enhanced); Additional: Nucleoli rim				0	0	0	0
KRT87P	85349	symbol	H. sapiens	85349	H. sapiens	KRT87P	keratin 87, pseudogene										0	0	0	0
LRPAP1	4043	symbol	H. sapiens	4043	H. sapiens	LRPAP1	LDL receptor related protein associated protein 1	The LRPAP1 gene encodes a protein that interacts with the LDL receptor-related protein, helping it to fold and localize properly by preventing ligand binding. Mutations in this gene have been linked to myopia 23, a condition characterized by nearsightedness. Alternative splicing of the gene results in multiple transcript variants.	Mutations in the LRPAP1 gene have been associated with myopia 23, a condition characterized by nearsightedness. However, there are currently no targeted drug discovery efforts specifically for LRPAP1. Instead, drugs targeting the LDL receptor-related protein (LRP) have been developed for the treatment of hypercholesterolemia and atherosclerosis. For example, PCSK9 inhibitors such as evolocumab an…	GO:0010916 negative regulation of very-low-density lipoprotein particle clearance;GO:0010915 regulation of very-low-density lipoprotein particle clearance;GO:0150093 amyloid-beta clearance by transcytosis		Disease related genes; Human disease related genes:Nervous system diseases:Eye disease; Predicted intracellular proteins	Endoplasmic reticulum (Enhanced)		(M211)PID HEDGEHOG 2PATHWAY; (M69)PID REELIN PATHWAY; (M163)PID LIS1 PATHWAY	(M5944)HALLMARK ANGIOGENESIS	0	0	1	0
MRPL48	51642	symbol	H. sapiens	51642	H. sapiens	MRPL48	mitochondrial ribosomal protein L48	MRPL48 is a gene that encodes a protein that is part of the large 39S subunit of the mitochondrial ribosome. Mitochondrial ribosomes are responsible for protein synthesis within the mitochondrion, and are made up of a small 28S subunit and a large 39S subunit. Mammalian mitochondrial ribosomal proteins are encoded by nuclear genes and have a different composition compared to prokaryotic ribosomes…	There is limited information available on the disease implications of MRPL48. However, mutations in other mitochondrial ribosomal proteins have been associated with a range of mitochondrial disorders, including Leigh syndrome, mitochondrial encephalomyopathy, and mitochondrial myopathy. Targeted drug discovery efforts for mitochondrial disorders have focused on improving mitochondrial function an…	GO:0032543 mitochondrial translation;GO:0140053 mitochondrial gene expression;GO:0006412 translation		Ribosomal proteins; Predicted intracellular proteins	Mitochondria (Supported)				0	0	0	0
MT-ND1	4535	gene_synonym	H. sapiens	4535	H. sapiens	ND1	NADH dehydrogenase subunit 1	The human gene ND1, also known as NADH dehydrogenase subunit 1, plays a crucial role in mitochondrial electron transport and is involved in NADH to ubiquinone conversion. It is located in the mitochondrial membrane and is part of the mitochondrial respiratory chain complex I. ND1 has been implicated in several diseases, including MELAS syndrome, neurodegenerative diseases, optic nerve diseases, t…	ND1 has been implicated in several diseases, including MELAS syndrome, neurodegenerative diseases, optic nerve diseases, toxic shock syndrome, and type 2 diabetes mellitus. In MELAS syndrome, mutations in ND1 can lead to impaired mitochondrial function and energy production, resulting in symptoms such as muscle weakness, seizures, and stroke-like episodes. In neurodegenerative diseases such as Al…	GO:0033194 response to hydroperoxide;GO:0006120 mitochondrial electron transport, NADH to ubiquinone;GO:0010257 NADH dehydrogenase complex assembly		Human disease related genes:Congenital disorders of metabolism:Mitochondrial diseases; Human disease related genes:Nervous system diseases:Neurodegenerative diseases; FDA approved drug targets:Small molecule drugs; Enzymes; Disease related genes; ENZYME proteins		NADH; Methoxyflurane; Halothane; Desflurane; Sevoflurane; N-Formylmethionine; Phenethyl Isothiocyanate			0	1	0	0
MTCH1	23787	symbol	H. sapiens	23787	H. sapiens	MTCH1	mitochondrial carrier 1	MTCH1 is a gene that belongs to the mitochondrial carrier family and is responsible for inducing apoptosis, or programmed cell death, independently of other proapoptotic proteins. The protein encoded by this gene is found in the inner membrane of mitochondria. There are also pseudogenes of MTCH1 on chromosomes 6 and 11. Multiple isoforms of the gene have been observed due to alternative splicing …	Research on MTCH1 has revealed its potential implications in various diseases, including cancer, neurodegenerative disorders, and metabolic disorders. In cancer, MTCH1 has been found to play a role in regulating apoptosis and tumor growth, making it a potential target for cancer therapy. In neurodegenerative disorders, MTCH1 has been linked to mitochondrial dysfunction and neuronal death, suggest…	GO:0045161 neuronal ion channel clustering;GO:0007008 outer mitochondrial membrane organization;GO:0045040 protein insertion into mitochondrial outer membrane		Transporters:Electrochemical Potential-driven transporters					0	1	1	0
PDP1	54704	symbol	H. sapiens	54704	H. sapiens	PDP1	pyruvate dehydrogenase phosphatase catalytic subunit 1	The human gene PDP1 encodes for the catalytic subunit of pyruvate dehydrogenase phosphatase, which is responsible for the dephosphorylation and activation of the E1 component of the pyruvate dehydrogenase complex. This complex is composed of three components, E1, E2, and E3, and is involved in the conversion of pyruvate to acetyl-CoA, a crucial step in cellular energy production. Pyruvate dehydro…	Pyruvate dehydrogenase phosphatase deficiency is a rare genetic disorder caused by mutations in the PDP1 gene. This disorder affects the pyruvate dehydrogenase complex, leading to a buildup of lactic acid in the body and a range of symptoms including developmental delay, seizures, and muscle weakness. There is currently no cure for this disorder, and treatment is focused on managing symptoms thro…	GO:0035970 peptidyl-threonine dephosphorylation;GO:0006470 protein dephosphorylation;GO:0016311 dephosphorylation		Predicted intracellular proteins; Potential drug targets; Human disease related genes:Congenital disorders of metabolism:Congenital disorders of carbohydrate metabolism; Disease related genes; ENZYME proteins:Hydrolases; Enzymes	Cytosol;Mitochondria;Nucleoplasm (Approved)			(M5921)HALLMARK COMPLEMENT; (M5936)HALLMARK OXIDATIVE PHOSPHORYLATION	0	0	0	0
PLK1	5347	symbol	H. sapiens	5347	H. sapiens	PLK1	polo like kinase 1	PLK1, or polo-like kinase 1, is a protein kinase that plays a crucial role in cell division. It belongs to the CDC5/Polo subfamily and is highly expressed during mitosis. Elevated levels of PLK1 have been found in many different types of cancer, making it a target for cancer therapy. Depletion of PLK1 in cancer cells has been shown to dramatically inhibit cell proliferation and induce apoptosis. …	PLK1 has been identified as a potential target for cancer therapy due to its overexpression in many types of cancer. Several PLK1 inhibitors have been developed and are currently being tested in clinical trials. One such inhibitor, volasertib, has shown promising results in treating acute myeloid leukemia (AML) and is currently in phase III clinical trials. Another PLK1 inhibitor, BI 2536, has sh…	GO:0070194 synaptonemal complex disassembly;GO:1905784 regulation of anaphase-promoting complex-dependent catabolic process;GO:0016321 female meiosis chromosome segregation	yes	Predicted intracellular proteins; Kinases; ENZYME proteins:Transferases; Potential drug targets; Disease related genes; Enzymes; Cancer-related genes:Candidate cancer biomarkers		3-[3-chloro-5-(5-{[(1S)-1-phenylethyl]amino}isoxazolo[5,4-c]pyridin-3-yl)phenyl]propan-1-ol; 3-[3-(3-methyl-6-{[(1S)-1-phenylethyl]amino}-1H-pyrazolo[4,3-c]pyridin-1-yl)phenyl]propanamide; 4-(4-METHYLPIPERAZIN-1-YL)-N-[5-(2-THIENYLACETYL)-1,5-DIHYDROPYRROLO[3,4-C]PYRAZOL-3-YL]BENZAMIDE; 1-[5-Methyl-2-(trifluoromethyl)furan-3-yl]-3-[5-[2-[[6-(1H-1,2,4-triazol-5-ylamino)pyrimidin-4-yl]amino]ethyl]-…	(M46)PID ATR PATHWAY; (M176)PID FOXM1 PATHWAY; (M129)PID PLK1 PATHWAY	(M5928)HALLMARK MYC TARGETS V2; (M5893)HALLMARK MITOTIC SPINDLE; (M5901)HALLMARK G2M CHECKPOINT	1	0	1	0
PLP2	5355	symbol	H. sapiens	5355	H. sapiens	PLP2	proteolipid protein 2	PLP2 is a gene that codes for an integral membrane protein found in the endoplasmic reticulum of colonic epithelial cells. The protein can multimerize and may function as an ion channel. A polymorphism in the promoter of this gene may be linked to an increased risk of X-linked cognitive disability. A pseudogene of this gene is also present on chromosome 5.	There is limited information available on the disease implications of PLP2. However, a polymorphism in the promoter of this gene has been linked to an increased risk of X-linked cognitive disability. This suggests that PLP2 may play a role in cognitive function and neurological disorders. As of now, there are no targeted drug discovery efforts for PLP2. However, given its potential role in neurol…	GO:0006935 chemotaxis;GO:0042330 taxis;GO:0040011 locomotion		Transporters:Transporter channels and pores					0	0	0	0
RFC1	5981	symbol	H. sapiens	5981	H. sapiens	RFC1	replication factor C subunit 1	RFC1 is a gene that encodes the large subunit of replication factor C, which is a protein complex that is essential for DNA replication and repair in eukaryotic cells. The large subunit of RFC1 acts as an activator of DNA polymerases, binds to the 3' end of primers, and promotes coordinated synthesis of both strands. It may also play a role in maintaining telomere stability. Different isoforms of…	Mutations in RFC1 have been associated with a variety of diseases, including cancer, neurodegenerative disorders, and immunodeficiency syndromes. For example, mutations in RFC1 have been linked to an increased risk of developing breast cancer and colorectal cancer. Additionally, mutations in RFC1 have been identified in patients with ataxia telangiectasia-like disorder, a rare neurodegenerative d…	GO:0090618 DNA clamp unloading;GO:0007004 telomere maintenance via telomerase;GO:0006278 RNA-templated DNA biosynthetic process		Disease related genes; Predicted intracellular proteins; Human disease related genes:Nervous system diseases:Other nervous and sensory system diseases	Nucleoplasm (Enhanced)		(M94)PID FAS PATHWAY	(M5893)HALLMARK MITOTIC SPINDLE; (M5925)HALLMARK E2F TARGETS	1	0	0	0
RMDN3	55177	symbol	H. sapiens	55177	H. sapiens	RMDN3	regulator of microtubule dynamics 3	RMDN3 is a human gene that plays a role in regulating microtubule dynamics. It has the ability to bind to microtubules and is involved in maintaining cellular calcium ion homeostasis. RMDN3 is found in various cellular components, including the intercellular bridge, mitochondrial outer membrane, and spindle.	There is limited information available on the disease implications of RMDN3. However, recent studies have suggested that mutations in the RMDN3 gene may be associated with certain types of cancer, including breast cancer and hepatocellular carcinoma. Targeted drug discovery efforts for RMDN3 are still in the early stages, but there is potential for the development of drugs that target microtubule…	GO:0006874 intracellular calcium ion homeostasis;GO:0055074 calcium ion homeostasis;GO:0030003 intracellular monoatomic cation homeostasis		Predicted intracellular proteins	Mitochondria (Enhanced); Additional: Cytokinetic bridge			(M5905)HALLMARK ADIPOGENESIS	0	0	0	1
S100A14	57402	symbol	H. sapiens	57402	H. sapiens	S100A14	S100 calcium binding protein A14	S100A14 is a gene that belongs to the S100 protein family and is located on chromosome 1. It contains an EF-hand motif and binds calcium. The protein encoded by this gene has been found to have lower levels in cancerous tissue and is associated with metastasis, suggesting a tumor suppressor function.	Research on S100A14 has shown its potential as a therapeutic target for cancer treatment. Studies have found that the downregulation of S100A14 is associated with increased tumor growth and metastasis in various types of cancer, including breast, lung, and gastric cancer. Therefore, efforts have been made to develop drugs that can upregulate the expression of S100A14 or mimic its tumor suppressor…	GO:0090026 positive regulation of monocyte chemotaxis;GO:0071624 positive regulation of granulocyte chemotaxis;GO:0034142 toll-like receptor 4 signaling pathway		Predicted intracellular proteins	Cell Junctions;Cytosol;Nuclear bodies;Plasma membrane (Approved)		(M5883)NABA SECRETED FACTORS; (M5885)NABA MATRISOME ASSOCIATED; (M5889)NABA MATRISOME		0	0	0	1
SMARCA1	6594	symbol	H. sapiens	6594	H. sapiens	SMARCA1	SNF2 related chromatin remodeling ATPase 1	SMARCA1 is a gene that belongs to the SWI/SNF family of proteins. It encodes an ATPase that is expressed in various tissues and contributes to the chromatin remodeling complex, which is involved in transcription. The gene may also play a role in DNA damage, growth inhibition, and apoptosis of cancer cells. Alternative splicing of the gene results in multiple transcript variants.	Mutations in the SMARCA1 gene have been associated with Coffin-Siris syndrome, a rare genetic disorder characterized by developmental delay, intellectual disability, and distinctive physical features. Additionally, SMARCA1 has been implicated in various types of cancer, including breast, lung, and ovarian cancer. Targeted drug discovery efforts have focused on developing inhibitors of the ATPase …	GO:0031507 heterochromatin formation;GO:0045814 negative regulation of gene expression, epigenetic;GO:0040029 epigenetic regulation of gene expression		Transcription factors:Helix-turn-helix domains; Predicted intracellular proteins	Nucleoplasm (Supported); Additional: Vesicles				0	0	0	0
TRIM27	5987	symbol	H. sapiens	5987	H. sapiens	TRIM27	tripartite motif containing 27	TRIM27 is a gene that belongs to the tripartite motif (TRIM) family. It contains three zinc-binding domains, a RING, a B-box type 1 and a B-box type 2, and a coiled-coil region. The protein encoded by this gene is located in the nuclear matrix and is involved in the repression of gene transcription by interacting with the enhancer of polycomb protein. It is also believed to play a role in the dif…	TRIM27 has been implicated in various diseases, including cancer, viral infections, and autoimmune disorders. In cancer, TRIM27 has been shown to promote tumor growth and metastasis by regulating various signaling pathways, including the NF-κB and Wnt/β-catenin pathways. Targeted drug discovery efforts have focused on developing small molecule inhibitors of TRIM27 to block its oncogenic activity.…	GO:0051127 positive regulation of actin nucleation;GO:0032897 negative regulation of viral transcription;GO:0044790 suppression of viral release by host		Predicted intracellular proteins; Cancer-related genes; ENZYME proteins:Transferases; Potential drug targets; Disease related genes; Enzymes	Nucleoli (Approved); Additional: Nucleoplasm				1	0	1	0
TRMT1L	81627	symbol	H. sapiens	81627	H. sapiens	TRMT1L	tRNA methyltransferase 1 like	TRMT1L is a human gene that encodes a protein with similarities to N2,N2-dimethylguanosine tRNA methyltransferase found in other organisms. The protein is involved in motor coordination and exploratory behavior, and it may also play a role in modulating postnatal neuronal functions. The gene has alternatively spliced transcripts.	There is limited information available on the disease implications of TRMT1L. However, recent studies have suggested that mutations in this gene may be associated with developmental disorders such as intellectual disability and autism spectrum disorder. Targeted drug discovery efforts for TRMT1L are currently in their early stages, and there are no drugs on the market that specifically target thi…	GO:0002940 tRNA N2-guanine methylation;GO:0030488 tRNA methylation;GO:0001510 RNA methylation		Predicted intracellular proteins	Nucleoplasm (Approved); Additional: Nucleoli				0	0	0	0
VIRMA	25962	symbol	H. sapiens	25962	H. sapiens	VIRMA	vir like m6A methyltransferase associated	VIRMA is a human gene that is associated with m6A methyltransferase. It enables RNA binding activity and is involved in mRNA alternative polyadenylation and mRNA methylation. VIRMA is located in the cytosol and nuclear speck and colocalizes with the RNA N6-methyladenosine methyltransferase complex. This gene plays a crucial role in regulating gene expression and may have implications in various b…	There is limited information available on the disease implications of VIRMA. However, recent studies have suggested that VIRMA dysregulation may be associated with various types of cancer, including breast cancer, lung cancer, and hepatocellular carcinoma. Targeted drug discovery efforts for VIRMA are still in the early stages, but there is potential for developing drugs that target the m6A methy…	GO:0016556 mRNA modification;GO:0009451 RNA modification;GO:0008380 RNA splicing		Predicted intracellular proteins	Nuclear bodies (Supported); Additional: Nucleoplasm				0	0	0	0
VKORC1	79001	symbol	H. sapiens	79001	H. sapiens	VKORC1	vitamin K epoxide reductase complex subunit 1	VKORC1 is a gene that encodes the catalytic subunit of the vitamin K epoxide reductase complex, which is responsible for converting inactive vitamin K 2,3-epoxide to active vitamin K in the endoplasmic reticulum membrane. Vitamin K is necessary for the carboxylation of glutamic acid residues by vitamin K-dependent gamma-carboxylase in blood-clotting enzymes. Variations in this gene are associated…	VKORC1 has significant implications in the treatment of thromboembolic disorders, as it is the target of the widely used anticoagulant drug warfarin. Warfarin inhibits VKORC1, thereby reducing the activity of vitamin K-dependent clotting factors and preventing the formation of blood clots. However, the effectiveness of warfarin can vary widely among individuals due to genetic variations in VKORC1…	GO:0017187 peptidyl-glutamic acid carboxylation;GO:0018214 protein carboxylation;GO:0042373 vitamin K metabolic process		Predicted intracellular proteins; ENZYME proteins:Oxidoreductases; FDA approved drug targets:Small molecule drugs; Disease related genes; Enzymes; Human disease related genes:Congenital disorders of metabolism:Other congenital disorders of metabolism; Human disease related genes:Cardiovascular diseases:Hematologic diseases	Endoplasmic reticulum (Supported)	Menadione; Dicoumarol; Phenindione; Warfarin; Phenprocoumon; Acenocoumarol			1	0	0	0
ZFC3H1	196441	symbol	H. sapiens	196441	H. sapiens	ZFC3H1	zinc finger C3H1-type containing	ZFC3H1 is a human gene that encodes a protein containing a zinc finger C3H1-type domain, which is predicted to enable metal ion binding activity. The gene is also predicted to be involved in RNA processing and is located in the nucleus. ZFC3H1 is part of the exosome, which is an RNase complex involved in RNA degradation and processing.	There is limited information available on the disease implications of ZFC3H1. However, recent studies have suggested that mutations in the gene may be associated with intellectual disability and developmental delay. Targeted drug discovery efforts for ZFC3H1 are also limited, as the function of the protein is not well understood. However, given its predicted involvement in RNA processing, it is p…	GO:0006396 RNA processing;GO:0032774 RNA biosynthetic process;GO:0141187 nucleic acid biosynthetic process		Predicted intracellular proteins	Nucleoplasm (Approved); Additional: Intermediate filaments				0	0	0	0

[truncated: 3 more sheets: C5-Enrichment, C7-Annotation, C7-Enrichment]
